# Supplementary material for: Evolutionary Fate of the Opine Synthesis Genes in the Arachis L. Genomes
Source: Biology (Basel). 2024 Aug 9;13(8):601. doi: 10.3390/biology13080601 (PMC11351324; doi:10.3390/biology13080601)
Supplement: Supplementary file 1 [file biology-13-00601-s001.zip]

Archive with 4 entries (4 files):
- Table  S2.pdf
- Table S1.xlsx
- Table S3.txt
- Table S4.xlsx
