# Supplementary material for: Evolutionary Fate of the Opine Synthesis Genes in the Arachis L. Genomes
Source: Biology (Basel). 2024 Aug 9;13(8):601. doi: 10.3390/biology13080601 (PMC11351324; doi:10.3390/biology13080601)
Supplement: Supplementary file 1 [file biology-13-00601-s001.zip › Table S1.xlsx]

## Sheet: sra_result(3)
genome	Experiment Accession	Experiment Title	Organism Name	Instrument	Submitter	Study Accession	Study Title	Sample Accession	Sample Title	Total Size, Mb	Total RUNs	Total Spots	Total Bases	Library Name	Library Strategy	Library Source	Library Selection	примечание
	SRX20454632	WGS-Seq of Arachis hypogaea	Arachis hypogaea	Illumina HiSeq 2000	Kaifeng Academy of Agricultural and Forestry Scien	SRP438713	Resequencing of peanut germplasm resources	SRS17754890		8311.49	1	90051235	27015370500	K87	WGS	GENOMIC	cDNA
	SRX20454631	WGS-Seq of Arachis hypogaea	Arachis hypogaea	Illumina HiSeq 2000	Kaifeng Academy of Agricultural and Forestry Scien	SRP438713	Resequencing of peanut germplasm resources	SRS17754889		8216.99	1	88383070	26514921000	K86	WGS	GENOMIC	cDNA
	SRX20454630	WGS-Seq of Arachis hypogaea	Arachis hypogaea	Illumina HiSeq 2000	Kaifeng Academy of Agricultural and Forestry Scien	SRP438713	Resequencing of peanut germplasm resources	SRS17754886		8551-08-01	1	91959133	27587739900	K85	WGS	GENOMIC	cDNA
	SRX20454629	WGS-Seq of Arachis hypogaea	Arachis hypogaea	Illumina HiSeq 2000	Kaifeng Academy of Agricultural and Forestry Scien	SRP438713	Resequencing of peanut germplasm resources	SRS17754885		8484.55	1	91869757	27560927100	K84	WGS	GENOMIC	cDNA
	SRX20454628	WGS-Seq of Arachis hypogaea	Arachis hypogaea	Illumina HiSeq 2000	Kaifeng Academy of Agricultural and Forestry Scien	SRP438713	Resequencing of peanut germplasm resources	SRS17754884		8940.44	1	96591182	28977354600	K83	WGS	GENOMIC	cDNA
	SRX20454627	WGS-Seq of Arachis hypogaea	Arachis hypogaea	Illumina HiSeq 2000	Kaifeng Academy of Agricultural and Forestry Scien	SRP438713	Resequencing of peanut germplasm resources	SRS17754883		8851.65	1	94932983	28479894900	K82	WGS	GENOMIC	cDNA
	SRX20454626	WGS-Seq of Arachis hypogaea	Arachis hypogaea	Illumina HiSeq 2000	Kaifeng Academy of Agricultural and Forestry Scien	SRP438713	Resequencing of peanut germplasm resources	SRS17754892		8125.96	1	88950407	26685122100	K81	WGS	GENOMIC	cDNA
	SRX20454625	WGS-Seq of Arachis hypogaea	Arachis hypogaea	Illumina HiSeq 2000	Kaifeng Academy of Agricultural and Forestry Scien	SRP438713	Resequencing of peanut germplasm resources	SRS17754882		8333.44	1	88034940	26410482000	K9	WGS	GENOMIC	cDNA
	SRX20454624	WGS-Seq of Arachis hypogaea	Arachis hypogaea	Illumina HiSeq 2000	Kaifeng Academy of Agricultural and Forestry Scien	SRP438713	Resequencing of peanut germplasm resources	SRS17754891		8271.68	1	89698461	26909538300	K80	WGS	GENOMIC	cDNA
	SRX20454623	WGS-Seq of Arachis hypogaea	Arachis hypogaea	Illumina HiSeq 2000	Kaifeng Academy of Agricultural and Forestry Scien	SRP438713	Resequencing of peanut germplasm resources	SRS17754881		8162	1	88913379	26674013700	K79	WGS	GENOMIC	cDNA
	SRX20454622	WGS-Seq of Arachis hypogaea	Arachis hypogaea	Illumina HiSeq 2000	Kaifeng Academy of Agricultural and Forestry Scien	SRP438713	Resequencing of peanut germplasm resources	SRS17754880		8418.42	1	87411115	26223334500	K78	WGS	GENOMIC	cDNA
	SRX20454621	WGS-Seq of Arachis hypogaea	Arachis hypogaea	Illumina HiSeq 2000	Kaifeng Academy of Agricultural and Forestry Scien	SRP438713	Resequencing of peanut germplasm resources	SRS17754879		8484.24	1	90065111	27019533300	K77	WGS	GENOMIC	cDNA
	SRX20454620	WGS-Seq of Arachis hypogaea	Arachis hypogaea	Illumina HiSeq 2000	Kaifeng Academy of Agricultural and Forestry Scien	SRP438713	Resequencing of peanut germplasm resources	SRS17754888		8098.33	1	86379423	25913826900	K76	WGS	GENOMIC	cDNA
	SRX20454619	WGS-Seq of Arachis hypogaea	Arachis hypogaea	Illumina HiSeq 2000	Kaifeng Academy of Agricultural and Forestry Scien	SRP438713	Resequencing of peanut germplasm resources	SRS17754878		9368-06-01	1	101712409	30513722700	K75	WGS	GENOMIC	cDNA
	SRX20454618	WGS-Seq of Arachis hypogaea	Arachis hypogaea	Illumina HiSeq 2000	Kaifeng Academy of Agricultural and Forestry Scien	SRP438713	Resequencing of peanut germplasm resources	SRS17754887		8322.78	1	88648754	26594626200	K74	WGS	GENOMIC	cDNA
	SRX20454617	WGS-Seq of Arachis hypogaea	Arachis hypogaea	Illumina HiSeq 2000	Kaifeng Academy of Agricultural and Forestry Scien	SRP438713	Resequencing of peanut germplasm resources	SRS17754875		9100.15	1	96035866	28810759800	K73	WGS	GENOMIC	cDNA
	SRX20454616	WGS-Seq of Arachis hypogaea	Arachis hypogaea	Illumina HiSeq 2000	Kaifeng Academy of Agricultural and Forestry Scien	SRP438713	Resequencing of peanut germplasm resources	SRS17754874		9298.63	1	98790755	29637226500	K72	WGS	GENOMIC	cDNA
	SRX20454615	WGS-Seq of Arachis hypogaea	Arachis hypogaea	Illumina HiSeq 2000	Kaifeng Academy of Agricultural and Forestry Scien	SRP438713	Resequencing of peanut germplasm resources	SRS17754873		8978.53	1	93883923	28165176900	K71	WGS	GENOMIC	cDNA
	SRX20454614	WGS-Seq of Arachis hypogaea	Arachis hypogaea	Illumina HiSeq 2000	Kaifeng Academy of Agricultural and Forestry Scien	SRP438713	Resequencing of peanut germplasm resources	SRS17754872		8565.38	1	89216264	26764879200	K8	WGS	GENOMIC	cDNA
	SRX20454613	WGS-Seq of Arachis hypogaea	Arachis hypogaea	Illumina HiSeq 2000	Kaifeng Academy of Agricultural and Forestry Scien	SRP438713	Resequencing of peanut germplasm resources	SRS17754869		8979.68	1	94224096	28267228800	K70	WGS	GENOMIC	cDNA
	SRX20454612	WGS-Seq of Arachis hypogaea	Arachis hypogaea	Illumina HiSeq 2000	Kaifeng Academy of Agricultural and Forestry Scien	SRP438713	Resequencing of peanut germplasm resources	SRS17754868		8678.95	1	90129394	27038818200	K69	WGS	GENOMIC	cDNA
	SRX20454611	WGS-Seq of Arachis hypogaea	Arachis hypogaea	Illumina HiSeq 2000	Kaifeng Academy of Agricultural and Forestry Scien	SRP438713	Resequencing of peanut germplasm resources	SRS17754867		8441.58	1	88602168	26580650400	K68	WGS	GENOMIC	cDNA
	SRX20454610	WGS-Seq of Arachis hypogaea	Arachis hypogaea	Illumina HiSeq 2000	Kaifeng Academy of Agricultural and Forestry Scien	SRP438713	Resequencing of peanut germplasm resources	SRS17754866		8417-09-01	1	88308021	26492406300	K67	WGS	GENOMIC	cDNA
	SRX20454609	WGS-Seq of Arachis hypogaea	Arachis hypogaea	Illumina HiSeq 2000	Kaifeng Academy of Agricultural and Forestry Scien	SRP438713	Resequencing of peanut germplasm resources	SRS17754877		8304.38	1	88573336	26572000800	K66	WGS	GENOMIC	cDNA
	SRX20454608	WGS-Seq of Arachis hypogaea	Arachis hypogaea	Illumina HiSeq 2000	Kaifeng Academy of Agricultural and Forestry Scien	SRP438713	Resequencing of peanut germplasm resources	SRS17754865		8732-09-01	1	92641828	27792548400	K65	WGS	GENOMIC	cDNA
	SRX20454607	WGS-Seq of Arachis hypogaea	Arachis hypogaea	Illumina HiSeq 2000	Kaifeng Academy of Agricultural and Forestry Scien	SRP438713	Resequencing of peanut germplasm resources	SRS17754864		8330.49	1	87374638	26212391400	K64	WGS	GENOMIC	cDNA
	SRX20454606	WGS-Seq of Arachis hypogaea	Arachis hypogaea	Illumina HiSeq 2000	Kaifeng Academy of Agricultural and Forestry Scien	SRP438713	Resequencing of peanut germplasm resources	SRS17754876		8311.97	1	88090283	26427084900	K63	WGS	GENOMIC	cDNA
	SRX20454605	WGS-Seq of Arachis hypogaea	Arachis hypogaea	Illumina HiSeq 2000	Kaifeng Academy of Agricultural and Forestry Scien	SRP438713	Resequencing of peanut germplasm resources	SRS17754863		8431.47	1	89523936	26857180800	K62	WGS	GENOMIC	cDNA
	SRX20454604	WGS-Seq of Arachis hypogaea	Arachis hypogaea	Illumina HiSeq 2000	Kaifeng Academy of Agricultural and Forestry Scien	SRP438713	Resequencing of peanut germplasm resources	SRS17754862		8364.99	1	88707372	26612211600	K61	WGS	GENOMIC	cDNA
	SRX20454603	WGS-Seq of Arachis hypogaea	Arachis hypogaea	Illumina HiSeq 2000	Kaifeng Academy of Agricultural and Forestry Scien	SRP438713	Resequencing of peanut germplasm resources	SRS17754871		8580.94	1	90578280	27173484000	K7	WGS	GENOMIC	cDNA
	SRX20454602	WGS-Seq of Arachis hypogaea	Arachis hypogaea	Illumina HiSeq 2000	Kaifeng Academy of Agricultural and Forestry Scien	SRP438713	Resequencing of peanut germplasm resources	SRS17754861		8326.51	1	87976013	26392803900	K60	WGS	GENOMIC	cDNA
	SRX20454601	WGS-Seq of Arachis hypogaea	Arachis hypogaea	Illumina HiSeq 2000	Kaifeng Academy of Agricultural and Forestry Scien	SRP438713	Resequencing of peanut germplasm resources	SRS17754859		8693.18	1	90554586	27166375800	K59	WGS	GENOMIC	cDNA
	SRX20454600	WGS-Seq of Arachis hypogaea	Arachis hypogaea	Illumina HiSeq 2000	Kaifeng Academy of Agricultural and Forestry Scien	SRP438713	Resequencing of peanut germplasm resources	SRS17754858		9285.13	1	97417559	29225267700	K58	WGS	GENOMIC	cDNA
	SRX20454599	WGS-Seq of Arachis hypogaea	Arachis hypogaea	Illumina HiSeq 2000	Kaifeng Academy of Agricultural and Forestry Scien	SRP438713	Resequencing of peanut germplasm resources	SRS17754870		8877.53	1	90303040	27090912000	K57	WGS	GENOMIC	cDNA
	SRX20454598	WGS-Seq of Arachis hypogaea	Arachis hypogaea	Illumina HiSeq 2000	Kaifeng Academy of Agricultural and Forestry Scien	SRP438713	Resequencing of peanut germplasm resources	SRS17754856		8471.89	1	88652851	26595855300	K56	WGS	GENOMIC	cDNA
	SRX20454597	WGS-Seq of Arachis hypogaea	Arachis hypogaea	Illumina HiSeq 2000	Kaifeng Academy of Agricultural and Forestry Scien	SRP438713	Resequencing of peanut germplasm resources	SRS17754855		8598.44	1	89566957	26870087100	K55	WGS	GENOMIC	cDNA
	SRX20454596	WGS-Seq of Arachis hypogaea	Arachis hypogaea	Illumina HiSeq 2000	Kaifeng Academy of Agricultural and Forestry Scien	SRP438713	Resequencing of peanut germplasm resources	SRS17754854		9357-09-01	1	98095857	29428757100	K21	WGS	GENOMIC	cDNA
	SRX20454595	WGS-Seq of Arachis hypogaea	Arachis hypogaea	Illumina HiSeq 2000	Kaifeng Academy of Agricultural and Forestry Scien	SRP438713	Resequencing of peanut germplasm resources	SRS17754853		8382.77	1	88232381	26469714300	K3	WGS	GENOMIC	cDNA
	SRX20454594	WGS-Seq of Arachis hypogaea	Arachis hypogaea	Illumina HiSeq 2000	Kaifeng Academy of Agricultural and Forestry Scien	SRP438713	Resequencing of peanut germplasm resources	SRS17754848		32273.52	1	342445671	102733701300	K199	WGS	GENOMIC	cDNA
	SRX20454593	WGS-Seq of Arachis hypogaea	Arachis hypogaea	Illumina HiSeq 2000	Kaifeng Academy of Agricultural and Forestry Scien	SRP438713	Resequencing of peanut germplasm resources	SRS17754850		42324.28	1	457030872	137109261600	K198	WGS	GENOMIC	cDNA
	SRX20454592	WGS-Seq of Arachis hypogaea	Arachis hypogaea	Illumina HiSeq 2000	Kaifeng Academy of Agricultural and Forestry Scien	SRP438713	Resequencing of peanut germplasm resources	SRS17754849		25019.39	1	268730543	80619162900	K197	WGS	GENOMIC	cDNA
	SRX20454591	WGS-Seq of Arachis hypogaea	Arachis hypogaea	Illumina HiSeq 2000	Kaifeng Academy of Agricultural and Forestry Scien	SRP438713	Resequencing of peanut germplasm resources	SRS17754847		27143.19	1	284521421	85356426300	K196	WGS	GENOMIC	cDNA
	SRX20454590	WGS-Seq of Arachis hypogaea	Arachis hypogaea	Illumina HiSeq 2000	Kaifeng Academy of Agricultural and Forestry Scien	SRP438713	Resequencing of peanut germplasm resources	SRS17754860		24662.73	1	262460393	78738117900	K195	WGS	GENOMIC	cDNA
	SRX20454589	WGS-Seq of Arachis hypogaea	Arachis hypogaea	Illumina HiSeq 2000	Kaifeng Academy of Agricultural and Forestry Scien	SRP438713	Resequencing of peanut germplasm resources	SRS17754857		26886.37	1	288815826	86644747800	K194	WGS	GENOMIC	cDNA
	SRX20454588	WGS-Seq of Arachis hypogaea	Arachis hypogaea	Illumina HiSeq 2000	Kaifeng Academy of Agricultural and Forestry Scien	SRP438713	Resequencing of peanut germplasm resources	SRS17754845		28509.04	1	304401185	91320355500	K193	WGS	GENOMIC	cDNA
	SRX20454587	WGS-Seq of Arachis hypogaea	Arachis hypogaea	Illumina HiSeq 2000	Kaifeng Academy of Agricultural and Forestry Scien	SRP438713	Resequencing of peanut germplasm resources	SRS17754843		28863.83	1	291678878	87503663400	K192	WGS	GENOMIC	cDNA
	SRX20454586	WGS-Seq of Arachis hypogaea	Arachis hypogaea	Illumina HiSeq 2000	Kaifeng Academy of Agricultural and Forestry Scien	SRP438713	Resequencing of peanut germplasm resources	SRS17754846		32976.41	1	373358785	112007635500	K191	WGS	GENOMIC	cDNA
	SRX20454585	WGS-Seq of Arachis hypogaea	Arachis hypogaea	Illumina HiSeq 2000	Kaifeng Academy of Agricultural and Forestry Scien	SRP438713	Resequencing of peanut germplasm resources	SRS17754844		8769.31	1	90767694	27230308200	K20	WGS	GENOMIC	cDNA
	SRX20454584	WGS-Seq of Arachis hypogaea	Arachis hypogaea	Illumina HiSeq 2000	Kaifeng Academy of Agricultural and Forestry Scien	SRP438713	Resequencing of peanut germplasm resources	SRS17754851		27002.76	1	289694885	86908465500	K190	WGS	GENOMIC	cDNA
	SRX20454583	WGS-Seq of Arachis hypogaea	Arachis hypogaea	Illumina HiSeq 2000	Kaifeng Academy of Agricultural and Forestry Scien	SRP438713	Resequencing of peanut germplasm resources	SRS17754839		25444.28	1	270788937	81236681100	K189	WGS	GENOMIC	cDNA
	SRX20454582	WGS-Seq of Arachis hypogaea	Arachis hypogaea	Illumina HiSeq 2000	Kaifeng Academy of Agricultural and Forestry Scien	SRP438713	Resequencing of peanut germplasm resources	SRS17754838		25130.86	1	268993679	80698103700	K188	WGS	GENOMIC	cDNA
	SRX20454581	WGS-Seq of Arachis hypogaea	Arachis hypogaea	Illumina HiSeq 2000	Kaifeng Academy of Agricultural and Forestry Scien	SRP438713	Resequencing of peanut germplasm resources	SRS17754840		25644.38	1	274281152	82284345600	K187	WGS	GENOMIC	cDNA
	SRX20454580	WGS-Seq of Arachis hypogaea	Arachis hypogaea	Illumina HiSeq 2000	Kaifeng Academy of Agricultural and Forestry Scien	SRP438713	Resequencing of peanut germplasm resources	SRS17754837		28703.62	1	305495674	91648702200	K186	WGS	GENOMIC	cDNA
	SRX20454579	WGS-Seq of Arachis hypogaea	Arachis hypogaea	Illumina HiSeq 2000	Kaifeng Academy of Agricultural and Forestry Scien	SRP438713	Resequencing of peanut germplasm resources	SRS17754852		24276.8	1	261168393	78350517900	K185	WGS	GENOMIC	cDNA
	SRX20454578	WGS-Seq of Arachis hypogaea	Arachis hypogaea	Illumina HiSeq 2000	Kaifeng Academy of Agricultural and Forestry Scien	SRP438713	Resequencing of peanut germplasm resources	SRS17754835		27181.28	1	285828156	85748446800	K184	WGS	GENOMIC	cDNA
	SRX20454577	WGS-Seq of Arachis hypogaea	Arachis hypogaea	Illumina HiSeq 2000	Kaifeng Academy of Agricultural and Forestry Scien	SRP438713	Resequencing of peanut germplasm resources	SRS17754833		26461.64	1	294940758	88482227400	K183	WGS	GENOMIC	cDNA
	SRX20454576	WGS-Seq of Arachis hypogaea	Arachis hypogaea	Illumina HiSeq 2000	Kaifeng Academy of Agricultural and Forestry Scien	SRP438713	Resequencing of peanut germplasm resources	SRS17754832		25884.39	1	275927873	82778361900	K182	WGS	GENOMIC	cDNA
	SRX20454575	WGS-Seq of Arachis hypogaea	Arachis hypogaea	Illumina HiSeq 2000	Kaifeng Academy of Agricultural and Forestry Scien	SRP438713	Resequencing of peanut germplasm resources	SRS17754834		27122.76	1	304390570	91317171000	K181	WGS	GENOMIC	cDNA
	SRX20454574	WGS-Seq of Arachis hypogaea	Arachis hypogaea	Illumina HiSeq 2000	Kaifeng Academy of Agricultural and Forestry Scien	SRP438713	Resequencing of peanut germplasm resources	SRS17754830		8221.17	1	87817465	26345239500	K19	WGS	GENOMIC	cDNA
	SRX20454573	WGS-Seq of Arachis hypogaea	Arachis hypogaea	Illumina HiSeq 2000	Kaifeng Academy of Agricultural and Forestry Scien	SRP438713	Resequencing of peanut germplasm resources	SRS17754842		25101.62	1	279622503	83886750900	K180	WGS	GENOMIC	cDNA
	SRX20454572	WGS-Seq of Arachis hypogaea	Arachis hypogaea	Illumina HiSeq 2000	Kaifeng Academy of Agricultural and Forestry Scien	SRP438713	Resequencing of peanut germplasm resources	SRS17754841		24139.32	1	268167532	80450259600	K179	WGS	GENOMIC	cDNA
	SRX20454571	WGS-Seq of Arachis hypogaea	Arachis hypogaea	Illumina HiSeq 2000	Kaifeng Academy of Agricultural and Forestry Scien	SRP438713	Resequencing of peanut germplasm resources	SRS17754827		23924.01	1	263546714	79064014200	K178	WGS	GENOMIC	cDNA
	SRX20454570	WGS-Seq of Arachis hypogaea	Arachis hypogaea	Illumina HiSeq 2000	Kaifeng Academy of Agricultural and Forestry Scien	SRP438713	Resequencing of peanut germplasm resources	SRS17754829		28547.51	1	301730708	90519212400	K177	WGS	GENOMIC	cDNA
	SRX20454569	WGS-Seq of Arachis hypogaea	Arachis hypogaea	Illumina HiSeq 2000	Kaifeng Academy of Agricultural and Forestry Scien	SRP438713	Resequencing of peanut germplasm resources	SRS17754828		28274.42	1	300868355	90260506500	K176	WGS	GENOMIC	cDNA
	SRX20454568	WGS-Seq of Arachis hypogaea	Arachis hypogaea	Illumina HiSeq 2000	Kaifeng Academy of Agricultural and Forestry Scien	SRP438713	Resequencing of peanut germplasm resources	SRS17754826		27660.53	1	298922462	89676738600	K175	WGS	GENOMIC	cDNA
	SRX20454567	WGS-Seq of Arachis hypogaea	Arachis hypogaea	Illumina HiSeq 2000	Kaifeng Academy of Agricultural and Forestry Scien	SRP438713	Resequencing of peanut germplasm resources	SRS17754824		25118.64	1	276233039	82869911700	K174	WGS	GENOMIC	cDNA
	SRX20454566	WGS-Seq of Arachis hypogaea	Arachis hypogaea	Illumina HiSeq 2000	Kaifeng Academy of Agricultural and Forestry Scien	SRP438713	Resequencing of peanut germplasm resources	SRS17754822		26564.11	1	284575930	85372779000	K173	WGS	GENOMIC	cDNA
	SRX20454565	WGS-Seq of Arachis hypogaea	Arachis hypogaea	Illumina HiSeq 2000	Kaifeng Academy of Agricultural and Forestry Scien	SRP438713	Resequencing of peanut germplasm resources	SRS17754821		25773.43	1	269738129	80921438700	K172	WGS	GENOMIC	cDNA
	SRX20454564	WGS-Seq of Arachis hypogaea	Arachis hypogaea	Illumina HiSeq 2000	Kaifeng Academy of Agricultural and Forestry Scien	SRP438713	Resequencing of peanut germplasm resources	SRS17754820		8431.82	1	89933136	26979940800	K171	WGS	GENOMIC	cDNA
	SRX20454563	WGS-Seq of Arachis hypogaea	Arachis hypogaea	Illumina HiSeq 2000	Kaifeng Academy of Agricultural and Forestry Scien	SRP438713	Resequencing of peanut germplasm resources	SRS17754836		8311.61	1	87937330	26381199000	K18	WGS	GENOMIC	cDNA
	SRX20454562	WGS-Seq of Arachis hypogaea	Arachis hypogaea	Illumina HiSeq 2000	Kaifeng Academy of Agricultural and Forestry Scien	SRP438713	Resequencing of peanut germplasm resources	SRS17754819		9809.45	1	105021313	31506393900	K170	WGS	GENOMIC	cDNA
	SRX20454561	WGS-Seq of Arachis hypogaea	Arachis hypogaea	Illumina HiSeq 2000	Kaifeng Academy of Agricultural and Forestry Scien	SRP438713	Resequencing of peanut germplasm resources	SRS17754818		8626.99	1	90983140	27294942000	K169	WGS	GENOMIC	cDNA
	SRX20454560	WGS-Seq of Arachis hypogaea	Arachis hypogaea	Illumina HiSeq 2000	Kaifeng Academy of Agricultural and Forestry Scien	SRP438713	Resequencing of peanut germplasm resources	SRS17754831		8143.34	1	88984510	26695353000	K100	WGS	GENOMIC	cDNA
	SRX20454559	WGS-Seq of Arachis hypogaea	Arachis hypogaea	Illumina HiSeq 2000	Kaifeng Academy of Agricultural and Forestry Scien	SRP438713	Resequencing of peanut germplasm resources	SRS17754817		9221-09-01	1	100496005	30148801500	K99	WGS	GENOMIC	cDNA
	SRX20454558	WGS-Seq of Arachis hypogaea	Arachis hypogaea	Illumina HiSeq 2000	Kaifeng Academy of Agricultural and Forestry Scien	SRP438713	Resequencing of peanut germplasm resources	SRS17754816		8161.84	1	87732058	26319617400	K98	WGS	GENOMIC	cDNA
	SRX20454557	WGS-Seq of Arachis hypogaea	Arachis hypogaea	Illumina HiSeq 2000	Kaifeng Academy of Agricultural and Forestry Scien	SRP438713	Resequencing of peanut germplasm resources	SRS17754814		8386.35	1	91497057	27449117100	K97	WGS	GENOMIC	cDNA
	SRX20454556	WGS-Seq of Arachis hypogaea	Arachis hypogaea	Illumina HiSeq 2000	Kaifeng Academy of Agricultural and Forestry Scien	SRP438713	Resequencing of peanut germplasm resources	SRS17754813		8099.62	1	88882915	26664874500	K96	WGS	GENOMIC	cDNA
	SRX20454555	WGS-Seq of Arachis hypogaea	Arachis hypogaea	Illumina HiSeq 2000	Kaifeng Academy of Agricultural and Forestry Scien	SRP438713	Resequencing of peanut germplasm resources	SRS17754812		9163-06-01	1	100161666	30048499800	K95	WGS	GENOMIC	cDNA
	SRX20454554	WGS-Seq of Arachis hypogaea	Arachis hypogaea	Illumina HiSeq 2000	Kaifeng Academy of Agricultural and Forestry Scien	SRP438713	Resequencing of peanut germplasm resources	SRS17754810		8148.65	1	87458339	26237501700	K94	WGS	GENOMIC	cDNA
	SRX20454553	WGS-Seq of Arachis hypogaea	Arachis hypogaea	Illumina HiSeq 2000	Kaifeng Academy of Agricultural and Forestry Scien	SRP438713	Resequencing of peanut germplasm resources	SRS17754825		8118.84	1	88957805	26687341500	K93	WGS	GENOMIC	cDNA
	SRX20454552	WGS-Seq of Arachis hypogaea	Arachis hypogaea	Illumina HiSeq 2000	Kaifeng Academy of Agricultural and Forestry Scien	SRP438713	Resequencing of peanut germplasm resources	SRS17754823		8502.24	1	92679320	27803796000	K92	WGS	GENOMIC	cDNA
	SRX20454551	WGS-Seq of Arachis hypogaea	Arachis hypogaea	Illumina HiSeq 2000	Kaifeng Academy of Agricultural and Forestry Scien	SRP438713	Resequencing of peanut germplasm resources	SRS17754809		8254.14	1	88370046	26511013800	K91	WGS	GENOMIC	cDNA
	SRX20454550	WGS-Seq of Arachis hypogaea	Arachis hypogaea	Illumina HiSeq 2000	Kaifeng Academy of Agricultural and Forestry Scien	SRP438713	Resequencing of peanut germplasm resources	SRS17754808		8451.57	1	88635799	26590739700	K10	WGS	GENOMIC	cDNA
	SRX20454549	WGS-Seq of Arachis hypogaea	Arachis hypogaea	Illumina HiSeq 2000	Kaifeng Academy of Agricultural and Forestry Scien	SRP438713	Resequencing of peanut germplasm resources	SRS17754807		9790-05-01	1	105635393	31690617900	K90	WGS	GENOMIC	cDNA
	SRX20454548	WGS-Seq of Arachis hypogaea	Arachis hypogaea	Illumina HiSeq 2000	Kaifeng Academy of Agricultural and Forestry Scien	SRP438713	Resequencing of peanut germplasm resources	SRS17754806		8709.42	1	91748067	27524420100	K89	WGS	GENOMIC	cDNA
	SRX20454547	WGS-Seq of Arachis hypogaea	Arachis hypogaea	Illumina HiSeq 2000	Kaifeng Academy of Agricultural and Forestry Scien	SRP438713	Resequencing of peanut germplasm resources	SRS17754805		8107.86	1	88680000	26604000000	K88	WGS	GENOMIC	cDNA
	SRX20454546	WGS-Seq of Arachis hypogaea	Arachis hypogaea	Illumina HiSeq 2000	Kaifeng Academy of Agricultural and Forestry Scien	SRP438713	Resequencing of peanut germplasm resources	SRS17754804		8585.18	1	91146030	27343809000	K168	WGS	GENOMIC	cDNA
	SRX20454545	WGS-Seq of Arachis hypogaea	Arachis hypogaea	Illumina HiSeq 2000	Kaifeng Academy of Agricultural and Forestry Scien	SRP438713	Resequencing of peanut germplasm resources	SRS17754803		8542.14	1	89998972	26999691600	K167	WGS	GENOMIC	cDNA
	SRX20454544	WGS-Seq of Arachis hypogaea	Arachis hypogaea	Illumina HiSeq 2000	Kaifeng Academy of Agricultural and Forestry Scien	SRP438713	Resequencing of peanut germplasm resources	SRS17754800		8954-11-01	1	93896400	28168920000	K166	WGS	GENOMIC	cDNA
	SRX20454543	WGS-Seq of Arachis hypogaea	Arachis hypogaea	Illumina HiSeq 2000	Kaifeng Academy of Agricultural and Forestry Scien	SRP438713	Resequencing of peanut germplasm resources	SRS17754815		8273-05-01	1	88818619	26645585700	K165	WGS	GENOMIC	cDNA
	SRX20454542	WGS-Seq of Arachis hypogaea	Arachis hypogaea	Illumina HiSeq 2000	Kaifeng Academy of Agricultural and Forestry Scien	SRP438713	Resequencing of peanut germplasm resources	SRS17754799		9228.63	1	99318319	29795495700	K164	WGS	GENOMIC	cDNA
	SRX20454541	WGS-Seq of Arachis hypogaea	Arachis hypogaea	Illumina HiSeq 2000	Kaifeng Academy of Agricultural and Forestry Scien	SRP438713	Resequencing of peanut germplasm resources	SRS17754797		8562	1	91113533	27334059900	K163	WGS	GENOMIC	cDNA
	SRX20454540	WGS-Seq of Arachis hypogaea	Arachis hypogaea	Illumina HiSeq 2000	Kaifeng Academy of Agricultural and Forestry Scien	SRP438713	Resequencing of peanut germplasm resources	SRS17754798		8461.32	1	88584663	26575398900	K162	WGS	GENOMIC	cDNA
	SRX20454539	WGS-Seq of Arachis hypogaea	Arachis hypogaea	Illumina HiSeq 2000	Kaifeng Academy of Agricultural and Forestry Scien	SRP438713	Resequencing of peanut germplasm resources	SRS17754811		8316-11-01	1	89181759	26754527700	K161	WGS	GENOMIC	cDNA
	SRX20454538	WGS-Seq of Arachis hypogaea	Arachis hypogaea	Illumina HiSeq 2000	Kaifeng Academy of Agricultural and Forestry Scien	SRP438713	Resequencing of peanut germplasm resources	SRS17754796		8569.99	1	89549506	26864851800	K17	WGS	GENOMIC	cDNA
	SRX20454537	WGS-Seq of Arachis hypogaea	Arachis hypogaea	Illumina HiSeq 2000	Kaifeng Academy of Agricultural and Forestry Scien	SRP438713	Resequencing of peanut germplasm resources	SRS17754794		8502-09-01	1	89011408	26703422400	K160	WGS	GENOMIC	cDNA
	SRX20454536	WGS-Seq of Arachis hypogaea	Arachis hypogaea	Illumina HiSeq 2000	Kaifeng Academy of Agricultural and Forestry Scien	SRP438713	Resequencing of peanut germplasm resources	SRS17754793		8266.69	1	88378805	26513641500	K159	WGS	GENOMIC	cDNA
	SRX20454535	WGS-Seq of Arachis hypogaea	Arachis hypogaea	Illumina HiSeq 2000	Kaifeng Academy of Agricultural and Forestry Scien	SRP438713	Resequencing of peanut germplasm resources	SRS17754792		8293.27	1	88282950	26484885000	K158	WGS	GENOMIC	cDNA
	SRX20454534	WGS-Seq of Arachis hypogaea	Arachis hypogaea	Illumina HiSeq 2000	Kaifeng Academy of Agricultural and Forestry Scien	SRP438713	Resequencing of peanut germplasm resources	SRS17754801		9099.98	1	95458468	28637540400	K157	WGS	GENOMIC	cDNA
	SRX20454533	WGS-Seq of Arachis hypogaea	Arachis hypogaea	Illumina HiSeq 2000	Kaifeng Academy of Agricultural and Forestry Scien	SRP438713	Resequencing of peanut germplasm resources	SRS17754802		8361-08-01	1	87979602	26393880600	K156	WGS	GENOMIC	cDNA
	SRX20454532	WGS-Seq of Arachis hypogaea	Arachis hypogaea	Illumina HiSeq 2000	Kaifeng Academy of Agricultural and Forestry Scien	SRP438713	Resequencing of peanut germplasm resources	SRS17754790		8157.76	1	88004970	26401491000	K155	WGS	GENOMIC	cDNA
	SRX20454531	WGS-Seq of Arachis hypogaea	Arachis hypogaea	Illumina HiSeq 2000	Kaifeng Academy of Agricultural and Forestry Scien	SRP438713	Resequencing of peanut germplasm resources	SRS17754789		8397.56	1	90354114	27106234200	K154	WGS	GENOMIC	cDNA
	SRX20454530	WGS-Seq of Arachis hypogaea	Arachis hypogaea	Illumina HiSeq 2000	Kaifeng Academy of Agricultural and Forestry Scien	SRP438713	Resequencing of peanut germplasm resources	SRS17754788		9439.23	1	101965829	30589748700	K153	WGS	GENOMIC	cDNA
	SRX20454529	WGS-Seq of Arachis hypogaea	Arachis hypogaea	Illumina HiSeq 2000	Kaifeng Academy of Agricultural and Forestry Scien	SRP438713	Resequencing of peanut germplasm resources	SRS17754787		8355-04-01	1	89513307	26853992100	K152	WGS	GENOMIC	cDNA
	SRX20454528	WGS-Seq of Arachis hypogaea	Arachis hypogaea	Illumina HiSeq 2000	Kaifeng Academy of Agricultural and Forestry Scien	SRP438713	Resequencing of peanut germplasm resources	SRS17754786		8178.38	1	88143488	26443046400	K151	WGS	GENOMIC	cDNA
	SRX20454527	WGS-Seq of Arachis hypogaea	Arachis hypogaea	Illumina HiSeq 2000	Kaifeng Academy of Agricultural and Forestry Scien	SRP438713	Resequencing of peanut germplasm resources	SRS17754783		8423.33	1	89089038	26726711400	K16	WGS	GENOMIC	cDNA
	SRX20454526	WGS-Seq of Arachis hypogaea	Arachis hypogaea	Illumina HiSeq 2000	Kaifeng Academy of Agricultural and Forestry Scien	SRP438713	Resequencing of peanut germplasm resources	SRS17754782		9000.27	1	92521345	27756403500	K150	WGS	GENOMIC	cDNA
	SRX20454525	WGS-Seq of Arachis hypogaea	Arachis hypogaea	Illumina HiSeq 2000	Kaifeng Academy of Agricultural and Forestry Scien	SRP438713	Resequencing of peanut germplasm resources	SRS17754781		8917-03-01	1	97227299	29168189700	K149	WGS	GENOMIC	cDNA
	SRX20454524	WGS-Seq of Arachis hypogaea	Arachis hypogaea	Illumina HiSeq 2000	Kaifeng Academy of Agricultural and Forestry Scien	SRP438713	Resequencing of peanut germplasm resources	SRS17754795		8245.84	1	88418600	26525580000	K148	WGS	GENOMIC	cDNA
	SRX20454523	WGS-Seq of Arachis hypogaea	Arachis hypogaea	Illumina HiSeq 2000	Kaifeng Academy of Agricultural and Forestry Scien	SRP438713	Resequencing of peanut germplasm resources	SRS17754779		8533.92	1	92022847	27606854100	K147	WGS	GENOMIC	cDNA
	SRX20454522	WGS-Seq of Arachis hypogaea	Arachis hypogaea	Illumina HiSeq 2000	Kaifeng Academy of Agricultural and Forestry Scien	SRP438713	Resequencing of peanut germplasm resources	SRS17754780		8133-12-01	1	89103523	26731056900	K146	WGS	GENOMIC	cDNA
	SRX20454521	WGS-Seq of Arachis hypogaea	Arachis hypogaea	Illumina HiSeq 2000	Kaifeng Academy of Agricultural and Forestry Scien	SRP438713	Resequencing of peanut germplasm resources	SRS17754777		11780.21	1	125438549	37631564700	K145	WGS	GENOMIC	cDNA
	SRX20454520	WGS-Seq of Arachis hypogaea	Arachis hypogaea	Illumina HiSeq 2000	Kaifeng Academy of Agricultural and Forestry Scien	SRP438713	Resequencing of peanut germplasm resources	SRS17754778		8847.35	1	92792386	27837715800	K144	WGS	GENOMIC	cDNA
	SRX20454519	WGS-Seq of Arachis hypogaea	Arachis hypogaea	Illumina HiSeq 2000	Kaifeng Academy of Agricultural and Forestry Scien	SRP438713	Resequencing of peanut germplasm resources	SRS17754791		8174.49	1	89242960	26772888000	K143	WGS	GENOMIC	cDNA
	SRX20454518	WGS-Seq of Arachis hypogaea	Arachis hypogaea	Illumina HiSeq 2000	Kaifeng Academy of Agricultural and Forestry Scien	SRP438713	Resequencing of peanut germplasm resources	SRS17754775		10085.13	1	107823734	32347120200	K142	WGS	GENOMIC	cDNA
	SRX20454517	WGS-Seq of Arachis hypogaea	Arachis hypogaea	Illumina HiSeq 2000	Kaifeng Academy of Agricultural and Forestry Scien	SRP438713	Resequencing of peanut germplasm resources	SRS17754774		8582.75	1	91010456	27303136800	K141	WGS	GENOMIC	cDNA
	SRX20454516	WGS-Seq of Arachis hypogaea	Arachis hypogaea	Illumina HiSeq 2000	Kaifeng Academy of Agricultural and Forestry Scien	SRP438713	Resequencing of peanut germplasm resources	SRS17754773		8673	1	88857072	26657121600	K15	WGS	GENOMIC	cDNA
	SRX20454515	WGS-Seq of Arachis hypogaea	Arachis hypogaea	Illumina HiSeq 2000	Kaifeng Academy of Agricultural and Forestry Scien	SRP438713	Resequencing of peanut germplasm resources	SRS17754772		8099.59	1	88317725	26495317500	K140	WGS	GENOMIC	cDNA
	SRX20454514	WGS-Seq of Arachis hypogaea	Arachis hypogaea	Illumina HiSeq 2000	Kaifeng Academy of Agricultural and Forestry Scien	SRP438713	Resequencing of peanut germplasm resources	SRS17754785		8151.23	1	86467350	25940205000	K139	WGS	GENOMIC	cDNA
	SRX20454513	WGS-Seq of Arachis hypogaea	Arachis hypogaea	Illumina HiSeq 2000	Kaifeng Academy of Agricultural and Forestry Scien	SRP438713	Resequencing of peanut germplasm resources	SRS17754784		8282.39	1	90587719	27176315700	K138	WGS	GENOMIC	cDNA
	SRX20454512	WGS-Seq of Arachis hypogaea	Arachis hypogaea	Illumina HiSeq 2000	Kaifeng Academy of Agricultural and Forestry Scien	SRP438713	Resequencing of peanut germplasm resources	SRS17754770		8173-03-01	1	88652316	26595694800	K137	WGS	GENOMIC	cDNA
	SRX20454511	WGS-Seq of Arachis hypogaea	Arachis hypogaea	Illumina HiSeq 2000	Kaifeng Academy of Agricultural and Forestry Scien	SRP438713	Resequencing of peanut germplasm resources	SRS17754769		8145.37	1	88398757	26519627100	K136	WGS	GENOMIC	cDNA
	SRX20454510	WGS-Seq of Arachis hypogaea	Arachis hypogaea	Illumina HiSeq 2000	Kaifeng Academy of Agricultural and Forestry Scien	SRP438713	Resequencing of peanut germplasm resources	SRS17754768		8531.99	1	90539792	27161937600	K54	WGS	GENOMIC	cDNA
	SRX20454509	WGS-Seq of Arachis hypogaea	Arachis hypogaea	Illumina HiSeq 2000	Kaifeng Academy of Agricultural and Forestry Scien	SRP438713	Resequencing of peanut germplasm resources	SRS17754767		8837-08-01	1	93407861	28022358300	K53	WGS	GENOMIC	cDNA
	SRX20454508	WGS-Seq of Arachis hypogaea	Arachis hypogaea	Illumina HiSeq 2000	Kaifeng Academy of Agricultural and Forestry Scien	SRP438713	Resequencing of peanut germplasm resources	SRS17754765		8512.46	1	89910134	26973040200	K52	WGS	GENOMIC	cDNA
	SRX20454507	WGS-Seq of Arachis hypogaea	Arachis hypogaea	Illumina HiSeq 2000	Kaifeng Academy of Agricultural and Forestry Scien	SRP438713	Resequencing of peanut germplasm resources	SRS17754761		8359.46	1	87377568	26213270400	K51	WGS	GENOMIC	cDNA
	SRX20454506	WGS-Seq of Arachis hypogaea	Arachis hypogaea	Illumina HiSeq 2000	Kaifeng Academy of Agricultural and Forestry Scien	SRP438713	Resequencing of peanut germplasm resources	SRS17754764		8517.95	1	89789574	26936872200	K6	WGS	GENOMIC	cDNA
	SRX20454505	WGS-Seq of Arachis hypogaea	Arachis hypogaea	Illumina HiSeq 2000	Kaifeng Academy of Agricultural and Forestry Scien	SRP438713	Resequencing of peanut germplasm resources	SRS17754763		8508.41	1	88805825	26641747500	K50	WGS	GENOMIC	cDNA
	SRX20454504	WGS-Seq of Arachis hypogaea	Arachis hypogaea	Illumina HiSeq 2000	Kaifeng Academy of Agricultural and Forestry Scien	SRP438713	Resequencing of peanut germplasm resources	SRS17754776		8724-08-01	1	91732797	27519839100	K49	WGS	GENOMIC	cDNA
	SRX20454503	WGS-Seq of Arachis hypogaea	Arachis hypogaea	Illumina HiSeq 2000	Kaifeng Academy of Agricultural and Forestry Scien	SRP438713	Resequencing of peanut germplasm resources	SRS17754760		8717.52	1	90066375	27019912500	K48	WGS	GENOMIC	cDNA
	SRX20454502	WGS-Seq of Arachis hypogaea	Arachis hypogaea	Illumina HiSeq 2000	Kaifeng Academy of Agricultural and Forestry Scien	SRP438713	Resequencing of peanut germplasm resources	SRS17754758		8701.81	1	90452190	27135657000	K47	WGS	GENOMIC	cDNA
	SRX20454501	WGS-Seq of Arachis hypogaea	Arachis hypogaea	Illumina HiSeq 2000	Kaifeng Academy of Agricultural and Forestry Scien	SRP438713	Resequencing of peanut germplasm resources	SRS17754757		8620.91	1	89850145	26955043500	K46	WGS	GENOMIC	cDNA
	SRX20454500	WGS-Seq of Arachis hypogaea	Arachis hypogaea	Illumina HiSeq 2000	Kaifeng Academy of Agricultural and Forestry Scien	SRP438713	Resequencing of peanut germplasm resources	SRS17754759		8951.22	1	91735943	27520782900	K45	WGS	GENOMIC	cDNA
	SRX20454499	WGS-Seq of Arachis hypogaea	Arachis hypogaea	Illumina HiSeq 2000	Kaifeng Academy of Agricultural and Forestry Scien	SRP438713	Resequencing of peanut germplasm resources	SRS17754755		8443.72	1	88367600	26510280000	K44	WGS	GENOMIC	cDNA
	SRX20454498	WGS-Seq of Arachis hypogaea	Arachis hypogaea	Illumina HiSeq 2000	Kaifeng Academy of Agricultural and Forestry Scien	SRP438713	Resequencing of peanut germplasm resources	SRS17754771		8545-04-01	1	90739232	27221769600	K43	WGS	GENOMIC	cDNA
	SRX20454497	WGS-Seq of Arachis hypogaea	Arachis hypogaea	Illumina HiSeq 2000	Kaifeng Academy of Agricultural and Forestry Scien	SRP438713	Resequencing of peanut germplasm resources	SRS17754766		8498.19	1	89872477	26961743100	K42	WGS	GENOMIC	cDNA
	SRX20454496	WGS-Seq of Arachis hypogaea	Arachis hypogaea	Illumina HiSeq 2000	Kaifeng Academy of Agricultural and Forestry Scien	SRP438713	Resequencing of peanut germplasm resources	SRS17754762		8537.74	1	88704534	26611360200	K41	WGS	GENOMIC	cDNA
	SRX20454495	WGS-Seq of Arachis hypogaea	Arachis hypogaea	Illumina HiSeq 2000	Kaifeng Academy of Agricultural and Forestry Scien	SRP438713	Resequencing of peanut germplasm resources	SRS17754752		8403.77	1	86057768	25817330400	K5	WGS	GENOMIC	cDNA
	SRX20454494	WGS-Seq of Arachis hypogaea	Arachis hypogaea	Illumina HiSeq 2000	Kaifeng Academy of Agricultural and Forestry Scien	SRP438713	Resequencing of peanut germplasm resources	SRS17754754		8477.88	1	89244986	26773495800	K40	WGS	GENOMIC	cDNA
	SRX20454493	WGS-Seq of Arachis hypogaea	Arachis hypogaea	Illumina HiSeq 2000	Kaifeng Academy of Agricultural and Forestry Scien	SRP438713	Resequencing of peanut germplasm resources	SRS17754753		8508.21	1	89426162	26827848600	K39	WGS	GENOMIC	cDNA
	SRX20454492	WGS-Seq of Arachis hypogaea	Arachis hypogaea	Illumina HiSeq 2000	Kaifeng Academy of Agricultural and Forestry Scien	SRP438713	Resequencing of peanut germplasm resources	SRS17754751		8134-01-01	1	86421411	25926423300	K38	WGS	GENOMIC	cDNA
	SRX20454491	WGS-Seq of Arachis hypogaea	Arachis hypogaea	Illumina HiSeq 2000	Kaifeng Academy of Agricultural and Forestry Scien	SRP438713	Resequencing of peanut germplasm resources	SRS17754749		8483.27	1	88485902	26545770600	K37	WGS	GENOMIC	cDNA
	SRX20454490	WGS-Seq of Arachis hypogaea	Arachis hypogaea	Illumina HiSeq 2000	Kaifeng Academy of Agricultural and Forestry Scien	SRP438713	Resequencing of peanut germplasm resources	SRS17754748		8691.88	1	91784027	27535208100	K36	WGS	GENOMIC	cDNA
	SRX20454489	WGS-Seq of Arachis hypogaea	Arachis hypogaea	Illumina HiSeq 2000	Kaifeng Academy of Agricultural and Forestry Scien	SRP438713	Resequencing of peanut germplasm resources	SRS17754744		8400.34	1	87390972	26217291600	K35	WGS	GENOMIC	cDNA
	SRX20454488	WGS-Seq of Arachis hypogaea	Arachis hypogaea	Illumina HiSeq 2000	Kaifeng Academy of Agricultural and Forestry Scien	SRP438713	Resequencing of peanut germplasm resources	SRS17754747		8710.53	1	92306091	27691827300	K34	WGS	GENOMIC	cDNA
	SRX20454487	WGS-Seq of Arachis hypogaea	Arachis hypogaea	Illumina HiSeq 2000	Kaifeng Academy of Agricultural and Forestry Scien	SRP438713	Resequencing of peanut germplasm resources	SRS17754756		8403.23	1	88973845	26692153500	K33	WGS	GENOMIC	cDNA
	SRX20454486	WGS-Seq of Arachis hypogaea	Arachis hypogaea	Illumina HiSeq 2000	Kaifeng Academy of Agricultural and Forestry Scien	SRP438713	Resequencing of peanut germplasm resources	SRS17754743		8566.18	1	91349587	27404876100	K32	WGS	GENOMIC	cDNA
	SRX20454485	WGS-Seq of Arachis hypogaea	Arachis hypogaea	Illumina HiSeq 2000	Kaifeng Academy of Agricultural and Forestry Scien	SRP438713	Resequencing of peanut germplasm resources	SRS17754742		8287.64	1	87156741	26147022300	K31	WGS	GENOMIC	cDNA
	SRX20454484	WGS-Seq of Arachis hypogaea	Arachis hypogaea	Illumina HiSeq 2000	Kaifeng Academy of Agricultural and Forestry Scien	SRP438713	Resequencing of peanut germplasm resources	SRS17754741		8387.79	1	87261393	26178417900	K4	WGS	GENOMIC	cDNA
	SRX20454483	WGS-Seq of Arachis hypogaea	Arachis hypogaea	Illumina HiSeq 2000	Kaifeng Academy of Agricultural and Forestry Scien	SRP438713	Resequencing of peanut germplasm resources	SRS17754740		8524.79	1	89887245	26966173500	K30	WGS	GENOMIC	cDNA
	SRX20454482	WGS-Seq of Arachis hypogaea	Arachis hypogaea	Illumina HiSeq 2000	Kaifeng Academy of Agricultural and Forestry Scien	SRP438713	Resequencing of peanut germplasm resources	SRS17754739		9503.61	1	100536975	30161092500	K29	WGS	GENOMIC	cDNA
	SRX20454481	WGS-Seq of Arachis hypogaea	Arachis hypogaea	Illumina HiSeq 2000	Kaifeng Academy of Agricultural and Forestry Scien	SRP438713	Resequencing of peanut germplasm resources	SRS17754737		9396.67	1	99412794	29823838200	K28	WGS	GENOMIC	cDNA
	SRX20454480	WGS-Seq of Arachis hypogaea	Arachis hypogaea	Illumina HiSeq 2000	Kaifeng Academy of Agricultural and Forestry Scien	SRP438713	Resequencing of peanut germplasm resources	SRS17754736		8928.18	1	94565019	28369505700	K27	WGS	GENOMIC	cDNA
	SRX20454479	WGS-Seq of Arachis hypogaea	Arachis hypogaea	Illumina HiSeq 2000	Kaifeng Academy of Agricultural and Forestry Scien	SRP438713	Resequencing of peanut germplasm resources	SRS17754735		9839.19	1	101238574	30371572200	K26	WGS	GENOMIC	cDNA
	SRX20454478	WGS-Seq of Arachis hypogaea	Arachis hypogaea	Illumina HiSeq 2000	Kaifeng Academy of Agricultural and Forestry Scien	SRP438713	Resequencing of peanut germplasm resources	SRS17754746		9210-07-01	1	94975981	28492794300	K25	WGS	GENOMIC	cDNA
	SRX20454477	WGS-Seq of Arachis hypogaea	Arachis hypogaea	Illumina HiSeq 2000	Kaifeng Academy of Agricultural and Forestry Scien	SRP438713	Resequencing of peanut germplasm resources	SRS17754750		8446.24	1	88453292	26535987600	K24	WGS	GENOMIC	cDNA
	SRX20454476	WGS-Seq of Arachis hypogaea	Arachis hypogaea	Illumina HiSeq 2000	Kaifeng Academy of Agricultural and Forestry Scien	SRP438713	Resequencing of peanut germplasm resources	SRS17754734		8741-02-01	1	90750537	27225161100	K23	WGS	GENOMIC	cDNA
	SRX20454475	WGS-Seq of Arachis hypogaea	Arachis hypogaea	Illumina HiSeq 2000	Kaifeng Academy of Agricultural and Forestry Scien	SRP438713	Resequencing of peanut germplasm resources	SRS17754733		8643.98	1	89680688	26904206400	K22	WGS	GENOMIC	cDNA
	SRX20454474	WGS-Seq of Arachis hypogaea	Arachis hypogaea	Illumina HiSeq 2000	Kaifeng Academy of Agricultural and Forestry Scien	SRP438713	Resequencing of peanut germplasm resources	SRS17754732		8487.65	1	88965310	26689593000	K135	WGS	GENOMIC	cDNA
	SRX20454473	WGS-Seq of Arachis hypogaea	Arachis hypogaea	Illumina HiSeq 2000	Kaifeng Academy of Agricultural and Forestry Scien	SRP438713	Resequencing of peanut germplasm resources	SRS17754745		9160.55	1	98861115	29658334500	K134	WGS	GENOMIC	cDNA
	SRX20454472	WGS-Seq of Arachis hypogaea	Arachis hypogaea	Illumina HiSeq 2000	Kaifeng Academy of Agricultural and Forestry Scien	SRP438713	Resequencing of peanut germplasm resources	SRS17754731		9404-01-01	1	100142772	30042831600	K133	WGS	GENOMIC	cDNA
	SRX20454471	WGS-Seq of Arachis hypogaea	Arachis hypogaea	Illumina HiSeq 2000	Kaifeng Academy of Agricultural and Forestry Scien	SRP438713	Resequencing of peanut germplasm resources	SRS17754730		9087-02-01	1	95865993	28759797900	K132	WGS	GENOMIC	cDNA
	SRX20454470	WGS-Seq of Arachis hypogaea	Arachis hypogaea	Illumina HiSeq 2000	Kaifeng Academy of Agricultural and Forestry Scien	SRP438713	Resequencing of peanut germplasm resources	SRS17754727		8194.79	1	89062543	26718762900	K131	WGS	GENOMIC	cDNA
	SRX20454469	WGS-Seq of Arachis hypogaea	Arachis hypogaea	Illumina HiSeq 2000	Kaifeng Academy of Agricultural and Forestry Scien	SRP438713	Resequencing of peanut germplasm resources	SRS17754726		9107-07-01	1	95311153	28593345900	K14	WGS	GENOMIC	cDNA
	SRX20454468	WGS-Seq of Arachis hypogaea	Arachis hypogaea	Illumina HiSeq 2000	Kaifeng Academy of Agricultural and Forestry Scien	SRP438713	Resequencing of peanut germplasm resources	SRS17754725		9101.88	1	98447597	29534279100	K130	WGS	GENOMIC	cDNA
	SRX20454467	WGS-Seq of Arachis hypogaea	Arachis hypogaea	Illumina HiSeq 2000	Kaifeng Academy of Agricultural and Forestry Scien	SRP438713	Resequencing of peanut germplasm resources	SRS17754723		8214-11-01	1	88709069	26612720700	K129	WGS	GENOMIC	cDNA
	SRX20454466	WGS-Seq of Arachis hypogaea	Arachis hypogaea	Illumina HiSeq 2000	Kaifeng Academy of Agricultural and Forestry Scien	SRP438713	Resequencing of peanut germplasm resources	SRS17754738		8402.74	1	89726067	26917820100	K128	WGS	GENOMIC	cDNA
	SRX20454465	WGS-Seq of Arachis hypogaea	Arachis hypogaea	Illumina HiSeq 2000	Kaifeng Academy of Agricultural and Forestry Scien	SRP438713	Resequencing of peanut germplasm resources	SRS17754721		8627.38	1	94026980	28208094000	K127	WGS	GENOMIC	cDNA
	SRX20454464	WGS-Seq of Arachis hypogaea	Arachis hypogaea	Illumina HiSeq 2000	Kaifeng Academy of Agricultural and Forestry Scien	SRP438713	Resequencing of peanut germplasm resources	SRS17754722		8445.72	1	88683060	26604918000	K126	WGS	GENOMIC	cDNA
	SRX20454463	WGS-Seq of Arachis hypogaea	Arachis hypogaea	Illumina HiSeq 2000	Kaifeng Academy of Agricultural and Forestry Scien	SRP438713	Resequencing of peanut germplasm resources	SRS17754720		8342.54	1	88491395	26547418500	K125	WGS	GENOMIC	cDNA
	SRX20454462	WGS-Seq of Arachis hypogaea	Arachis hypogaea	Illumina HiSeq 2000	Kaifeng Academy of Agricultural and Forestry Scien	SRP438713	Resequencing of peanut germplasm resources	SRS17754719		8354.55	1	89533780	26860134000	K124	WGS	GENOMIC	cDNA
	SRX20454461	WGS-Seq of Arachis hypogaea	Arachis hypogaea	Illumina HiSeq 2000	Kaifeng Academy of Agricultural and Forestry Scien	SRP438713	Resequencing of peanut germplasm resources	SRS17754717		9009.21	1	88907845	26672353500	K123	WGS	GENOMIC	cDNA
	SRX20454460	WGS-Seq of Arachis hypogaea	Arachis hypogaea	Illumina HiSeq 2000	Kaifeng Academy of Agricultural and Forestry Scien	SRP438713	Resequencing of peanut germplasm resources	SRS17754715		8255.53	1	88533590	26560077000	K122	WGS	GENOMIC	cDNA
	SRX20454459	WGS-Seq of Arachis hypogaea	Arachis hypogaea	Illumina HiSeq 2000	Kaifeng Academy of Agricultural and Forestry Scien	SRP438713	Resequencing of peanut germplasm resources	SRS17754714		7808.63	1	86412646	25923793800	K121	WGS	GENOMIC	cDNA
	SRX20454458	WGS-Seq of Arachis hypogaea	Arachis hypogaea	Illumina HiSeq 2000	Kaifeng Academy of Agricultural and Forestry Scien	SRP438713	Resequencing of peanut germplasm resources	SRS17754713		8333.99	1	86653525	25996057500	K13	WGS	GENOMIC	cDNA
	SRX20454457	WGS-Seq of Arachis hypogaea	Arachis hypogaea	Illumina HiSeq 2000	Kaifeng Academy of Agricultural and Forestry Scien	SRP438713	Resequencing of peanut germplasm resources	SRS17754728		8717.76	1	94313006	28293901800	K120	WGS	GENOMIC	cDNA
	SRX20454456	WGS-Seq of Arachis hypogaea	Arachis hypogaea	Illumina HiSeq 2000	Kaifeng Academy of Agricultural and Forestry Scien	SRP438713	Resequencing of peanut germplasm resources	SRS17754729		8015.52	1	87281977	26184593100	K119	WGS	GENOMIC	cDNA
	SRX20454455	WGS-Seq of Arachis hypogaea	Arachis hypogaea	Illumina HiSeq 2000	Kaifeng Academy of Agricultural and Forestry Scien	SRP438713	Resequencing of peanut germplasm resources	SRS17754712		8402.34	1	89072250	26721675000	K118	WGS	GENOMIC	cDNA
	SRX20454454	WGS-Seq of Arachis hypogaea	Arachis hypogaea	Illumina HiSeq 2000	Kaifeng Academy of Agricultural and Forestry Scien	SRP438713	Resequencing of peanut germplasm resources	SRS17754711		8601.76	1	90931851	27279555300	K117	WGS	GENOMIC	cDNA
	SRX20454453	WGS-Seq of Arachis hypogaea	Arachis hypogaea	Illumina HiSeq 2000	Kaifeng Academy of Agricultural and Forestry Scien	SRP438713	Resequencing of peanut germplasm resources	SRS17754724		8196.89	1	87319946	26195983800	K116	WGS	GENOMIC	cDNA
	SRX20454452	WGS-Seq of Arachis hypogaea	Arachis hypogaea	Illumina HiSeq 2000	Kaifeng Academy of Agricultural and Forestry Scien	SRP438713	Resequencing of peanut germplasm resources	SRS17754710		8383.54	1	89313707	26794112100	K115	WGS	GENOMIC	cDNA
	SRX20454451	WGS-Seq of Arachis hypogaea	Arachis hypogaea	Illumina HiSeq 2000	Kaifeng Academy of Agricultural and Forestry Scien	SRP438713	Resequencing of peanut germplasm resources	SRS17754718		8344.61	1	89891402	26967420600	K114	WGS	GENOMIC	cDNA
	SRX20454450	WGS-Seq of Arachis hypogaea	Arachis hypogaea	Illumina HiSeq 2000	Kaifeng Academy of Agricultural and Forestry Scien	SRP438713	Resequencing of peanut germplasm resources	SRS17754709		8694.62	1	89223171	26766951300	K113	WGS	GENOMIC	cDNA
	SRX20454449	WGS-Seq of Arachis hypogaea	Arachis hypogaea	Illumina HiSeq 2000	Kaifeng Academy of Agricultural and Forestry Scien	SRP438713	Resequencing of peanut germplasm resources	SRS17754707		8446.93	1	89713425	26914027500	K112	WGS	GENOMIC	cDNA
	SRX20454448	WGS-Seq of Arachis hypogaea	Arachis hypogaea	Illumina HiSeq 2000	Kaifeng Academy of Agricultural and Forestry Scien	SRP438713	Resequencing of peanut germplasm resources	SRS17754704		8856.48	1	94026138	28207841400	K111	WGS	GENOMIC	cDNA
	SRX20454447	WGS-Seq of Arachis hypogaea	Arachis hypogaea	Illumina HiSeq 2000	Kaifeng Academy of Agricultural and Forestry Scien	SRP438713	Resequencing of peanut germplasm resources	SRS17754703		8506.35	1	89258123	26777436900	K12	WGS	GENOMIC	cDNA
	SRX20454446	WGS-Seq of Arachis hypogaea	Arachis hypogaea	Illumina HiSeq 2000	Kaifeng Academy of Agricultural and Forestry Scien	SRP438713	Resequencing of peanut germplasm resources	SRS17754702		7884-08-01	1	86101300	25830390000	K110	WGS	GENOMIC	cDNA
	SRX20454445	WGS-Seq of Arachis hypogaea	Arachis hypogaea	Illumina HiSeq 2000	Kaifeng Academy of Agricultural and Forestry Scien	SRP438713	Resequencing of peanut germplasm resources	SRS17754701		8726.35	1	94121005	28236301500	K109	WGS	GENOMIC	cDNA
	SRX20454444	WGS-Seq of Arachis hypogaea	Arachis hypogaea	Illumina HiSeq 2000	Kaifeng Academy of Agricultural and Forestry Scien	SRP438713	Resequencing of peanut germplasm resources	SRS17754700		8793.15	1	95073510	28522053000	K108	WGS	GENOMIC	cDNA
	SRX20454443	WGS-Seq of Arachis hypogaea	Arachis hypogaea	Illumina HiSeq 2000	Kaifeng Academy of Agricultural and Forestry Scien	SRP438713	Resequencing of peanut germplasm resources	SRS17754699		8153.76	1	88084949	26425484700	K107	WGS	GENOMIC	cDNA
	SRX20454442	WGS-Seq of Arachis hypogaea	Arachis hypogaea	Illumina HiSeq 2000	Kaifeng Academy of Agricultural and Forestry Scien	SRP438713	Resequencing of peanut germplasm resources	SRS17754698		8284.52	1	89624996	26887498800	K106	WGS	GENOMIC	cDNA
	SRX20454441	WGS-Seq of Arachis hypogaea	Arachis hypogaea	Illumina HiSeq 2000	Kaifeng Academy of Agricultural and Forestry Scien	SRP438713	Resequencing of peanut germplasm resources	SRS17754716		8845.37	1	94637351	28391205300	K105	WGS	GENOMIC	cDNA
	SRX20454440	WGS-Seq of Arachis hypogaea	Arachis hypogaea	Illumina HiSeq 2000	Kaifeng Academy of Agricultural and Forestry Scien	SRP438713	Resequencing of peanut germplasm resources	SRS17754697		8843-09-01	1	90194714	27058414200	K104	WGS	GENOMIC	cDNA
	SRX20454439	WGS-Seq of Arachis hypogaea	Arachis hypogaea	Illumina HiSeq 2000	Kaifeng Academy of Agricultural and Forestry Scien	SRP438713	Resequencing of peanut germplasm resources	SRS17754696		9200.62	1	94767310	28430193000	K103	WGS	GENOMIC	cDNA
	SRX20454438	WGS-Seq of Arachis hypogaea	Arachis hypogaea	Illumina HiSeq 2000	Kaifeng Academy of Agricultural and Forestry Scien	SRP438713	Resequencing of peanut germplasm resources	SRS17754695		8670.74	1	90105784	27031735200	K102	WGS	GENOMIC	cDNA
	SRX20454437	WGS-Seq of Arachis hypogaea	Arachis hypogaea	Illumina HiSeq 2000	Kaifeng Academy of Agricultural and Forestry Scien	SRP438713	Resequencing of peanut germplasm resources	SRS17754705		8662.31	1	90388347	27116504100	K101	WGS	GENOMIC	cDNA
	SRX20454436	WGS-Seq of Arachis hypogaea	Arachis hypogaea	Illumina HiSeq 2000	Kaifeng Academy of Agricultural and Forestry Scien	SRP438713	Resequencing of peanut germplasm resources	SRS17754694		8628.65	1	90383811	27115143300	K11	WGS	GENOMIC	cDNA
	SRX20454435	WGS-Seq of Arachis hypogaea	Arachis hypogaea	Illumina HiSeq 2000	Kaifeng Academy of Agricultural and Forestry Scien	SRP438713	Resequencing of peanut germplasm resources	SRS17754706		8624.85	1	90900322	27270096600	K2	WGS	GENOMIC	cDNA
	SRX20454434	WGS-Seq of Arachis hypogaea	Arachis hypogaea	Illumina HiSeq 2000	Kaifeng Academy of Agricultural and Forestry Scien	SRP438713	Resequencing of peanut germplasm resources	SRS17754708		8757.37	1	93215945	27964783500	K1	WGS	GENOMIC	cDNA
	SRX19057592	Genetic mapping of a locus responsible for variegated testa color in peanut by BSA-seq	Arachis hypogaea	Illumina NovaSeq 6000	Fujian Academy of Agricultural Sciences	SRP418017	Genetic mapping of a locus responsible for variegated testa color in peanut by BSA-seq	SRS16473493		25635.37	1	286939221	83824241246	VTB	WGS	GENOMIC	RANDOM
	SRX19057591	Genetic mapping of a locus responsible for variegated testa color in peanut by BSA-seq	Arachis hypogaea	Illumina NovaSeq 6000	Fujian Academy of Agricultural Sciences	SRP418017	Genetic mapping of a locus responsible for variegated testa color in peanut by BSA-seq	SRS16473492		22996.76	1	261215250	76065827698	PTB	WGS	GENOMIC	RANDOM
	SRX19057590	Genetic mapping of a locus responsible for variegated testa color in peanut by BSA-seq	Arachis hypogaea	Illumina NovaSeq 6000	Fujian Academy of Agricultural Sciences	SRP418017	Genetic mapping of a locus responsible for variegated testa color in peanut by BSA-seq	SRS16473491		19788.59	1	172382458	49948038420	Wucai	WGS	GENOMIC	RANDOM
	SRX18781884	Resequencing data of peanut	Arachis hypogaea	Illumina NovaSeq 6000	Institute of Sandy Land Management and Utilization	SRP413970	Arachis hypogaea Raw sequence reads	SRS16215946		16428.13	1	177600404	53155742190	FL 14	WGS	GENOMIC	RANDOM
	SRX18781883	Resequencing data of peanut	Arachis hypogaea	Illumina NovaSeq 6000	Institute of Sandy Land Management and Utilization	SRP413970	Arachis hypogaea Raw sequence reads	SRS16215945		18162.68	1	181475343	54310385165	YH 65	WGS	GENOMIC	RANDOM
	SRX18781882	Resequencing data of peanut	Arachis hypogaea	Illumina NovaSeq 6000	Institute of Sandy Land Management and Utilization	SRP413970	Arachis hypogaea Raw sequence reads	SRS16215944		26618.06	1	267312420	79945733940	LT_HS	WGS	GENOMIC	RANDOM
	SRX18781881	Resequencing data of peanut	Arachis hypogaea	Illumina NovaSeq 6000	Institute of Sandy Land Management and Utilization	SRP413970	Arachis hypogaea Raw sequence reads	SRS16215943		24168.14	1	262067754	78374418998	LT_HT	WGS	GENOMIC	RANDOM
	SRX18370742	Resequencing data of peanut	Arachis hypogaea	HiSeq X Ten	Henan Academy of Agriculture Sciences	SRP409562	Arachis hypogaea Raw sequence reads	SRS15857126		37385.36	1	302113457	90634037100	PI478819	WGS	GENOMIC	RANDOM
	SRX18370741	Resequencing data of peanut	Arachis hypogaea	HiSeq X Ten	Henan Academy of Agriculture Sciences	SRP409562	Arachis hypogaea Raw sequence reads	SRS15857125		34466.89	1	300111546	90033463800	LSP	WGS	GENOMIC	RANDOM
	SRX18370740	Resequencing data of peanut	Arachis hypogaea	HiSeq X Ten	Henan Academy of Agriculture Sciences	SRP409562	Arachis hypogaea Raw sequence reads	SRS15857124		33885.1	1	300305075	90091522500	HSP	WGS	GENOMIC	RANDOM
	SRX18082150	peanut genome resequencing for 140 RILs	Arachis hypogaea	HiSeq X Ten	Chinese Academy of Agricultural Sciences	SRP405356	Peanut genome resequencing for 140 RILs	SRS15586113		2947-05-01	1	26295397	7941209894	QT0104	WGS	GENOMIC	RANDOM
	SRX18082149	peanut genome resequencing for 140 RILs	Arachis hypogaea	HiSeq X Ten	Chinese Academy of Agricultural Sciences	SRP405356	Peanut genome resequencing for 140 RILs	SRS15586112		3811.41	1	34425811	10396594922	QT0103	WGS	GENOMIC	RANDOM
	SRX18082148	peanut genome resequencing for 140 RILs	Arachis hypogaea	HiSeq X Ten	Chinese Academy of Agricultural Sciences	SRP405356	Peanut genome resequencing for 140 RILs	SRS15586111		2819.17	1	25478544	7694520288	QT0102	WGS	GENOMIC	RANDOM
	SRX18082147	peanut genome resequencing for 140 RILs	Arachis hypogaea	HiSeq X Ten	Chinese Academy of Agricultural Sciences	SRP405356	Peanut genome resequencing for 140 RILs	SRS15586110		3386.93	1	31126571	9400224442	QT0101	WGS	GENOMIC	RANDOM
	SRX18082146	peanut genome resequencing for 140 RILs	Arachis hypogaea	HiSeq X Ten	Chinese Academy of Agricultural Sciences	SRP405356	Peanut genome resequencing for 140 RILs	SRS15586109		3088.16	1	27201055	8214718610	QT0100	WGS	GENOMIC	RANDOM
	SRX18082145	peanut genome resequencing for 140 RILs	Arachis hypogaea	HiSeq X Ten	Chinese Academy of Agricultural Sciences	SRP405356	Peanut genome resequencing for 140 RILs	SRS15586108		3100.91	1	28461795	8595462090	QT0099	WGS	GENOMIC	RANDOM
	SRX18082144	peanut genome resequencing for 140 RILs	Arachis hypogaea	HiSeq X Ten	Chinese Academy of Agricultural Sciences	SRP405356	Peanut genome resequencing for 140 RILs	SRS15586107		3567.66	1	32565716	9834846232	QT0098	WGS	GENOMIC	RANDOM
	SRX18082143	peanut genome resequencing for 140 RILs	Arachis hypogaea	HiSeq X Ten	Chinese Academy of Agricultural Sciences	SRP405356	Peanut genome resequencing for 140 RILs	SRS15586106		2498.79	1	22353197	6750665494	QT0097	WGS	GENOMIC	RANDOM
	SRX18082142	peanut genome resequencing for 140 RILs	Arachis hypogaea	HiSeq X Ten	Chinese Academy of Agricultural Sciences	SRP405356	Peanut genome resequencing for 140 RILs	SRS15586105		2526.32	1	22541115	6807416730	QT0096	WGS	GENOMIC	RANDOM
	SRX18082141	peanut genome resequencing for 140 RILs	Arachis hypogaea	HiSeq X Ten	Chinese Academy of Agricultural Sciences	SRP405356	Peanut genome resequencing for 140 RILs	SRS15586104		2570.46	1	22736549	6866437798	QT0095	WGS	GENOMIC	RANDOM
	SRX18082140	peanut genome resequencing for 140 RILs	Arachis hypogaea	HiSeq X Ten	Chinese Academy of Agricultural Sciences	SRP405356	Peanut genome resequencing for 140 RILs	SRS15586103		3438.18	1	29700010	8969403020	QT0010	WGS	GENOMIC	RANDOM
	SRX18082139	peanut genome resequencing for 140 RILs	Arachis hypogaea	HiSeq X Ten	Chinese Academy of Agricultural Sciences	SRP405356	Peanut genome resequencing for 140 RILs	SRS15586102		2973-08-01	1	26357148	7959858696	QT0094	WGS	GENOMIC	RANDOM
	SRX18082138	peanut genome resequencing for 140 RILs	Arachis hypogaea	HiSeq X Ten	Chinese Academy of Agricultural Sciences	SRP405356	Peanut genome resequencing for 140 RILs	SRS15586101		3425.51	1	29627886	8947621572	QT0093	WGS	GENOMIC	RANDOM
	SRX18082137	peanut genome resequencing for 140 RILs	Arachis hypogaea	HiSeq X Ten	Chinese Academy of Agricultural Sciences	SRP405356	Peanut genome resequencing for 140 RILs	SRS15586100		2535.16	1	21927278	6622037956	QT0092	WGS	GENOMIC	RANDOM
	SRX18082136	peanut genome resequencing for 140 RILs	Arachis hypogaea	HiSeq X Ten	Chinese Academy of Agricultural Sciences	SRP405356	Peanut genome resequencing for 140 RILs	SRS15586099		2790.93	1	24343474	7351729148	QT0091	WGS	GENOMIC	RANDOM
	SRX18082135	peanut genome resequencing for 140 RILs	Arachis hypogaea	HiSeq X Ten	Chinese Academy of Agricultural Sciences	SRP405356	Peanut genome resequencing for 140 RILs	SRS15586098		2915.77	1	25524705	7708460910	QT0090	WGS	GENOMIC	RANDOM
	SRX18082134	peanut genome resequencing for 140 RILs	Arachis hypogaea	HiSeq X Ten	Chinese Academy of Agricultural Sciences	SRP405356	Peanut genome resequencing for 140 RILs	SRS15586097		2788-06-01	1	24186595	7304351690	QT0089	WGS	GENOMIC	RANDOM
	SRX18082133	peanut genome resequencing for 140 RILs	Arachis hypogaea	HiSeq X Ten	Chinese Academy of Agricultural Sciences	SRP405356	Peanut genome resequencing for 140 RILs	SRS15586096		2834.67	1	24391572	7366254744	QT0088	WGS	GENOMIC	RANDOM
	SRX18082132	peanut genome resequencing for 140 RILs	Arachis hypogaea	HiSeq X Ten	Chinese Academy of Agricultural Sciences	SRP405356	Peanut genome resequencing for 140 RILs	SRS15586095		3178.99	1	27410010	8277823020	QT0087	WGS	GENOMIC	RANDOM
	SRX18082131	peanut genome resequencing for 140 RILs	Arachis hypogaea	HiSeq X Ten	Chinese Academy of Agricultural Sciences	SRP405356	Peanut genome resequencing for 140 RILs	SRS15586094		2974-09-01	1	26113202	7886187004	QT0086	WGS	GENOMIC	RANDOM
	SRX18082130	peanut genome resequencing for 140 RILs	Arachis hypogaea	HiSeq X Ten	Chinese Academy of Agricultural Sciences	SRP405356	Peanut genome resequencing for 140 RILs	SRS15586093		2964-02-01	1	25095778	7578924956	QT0085	WGS	GENOMIC	RANDOM
	SRX18082129	peanut genome resequencing for 140 RILs	Arachis hypogaea	HiSeq X Ten	Chinese Academy of Agricultural Sciences	SRP405356	Peanut genome resequencing for 140 RILs	SRS15586092		3012.33	1	24707741	7461737782	QT0009	WGS	GENOMIC	RANDOM
	SRX18082128	peanut genome resequencing for 140 RILs	Arachis hypogaea	HiSeq X Ten	Chinese Academy of Agricultural Sciences	SRP405356	Peanut genome resequencing for 140 RILs	SRS15586091		3038.21	1	28087931	8482555162	QT0084	WGS	GENOMIC	RANDOM
	SRX18082127	peanut genome resequencing for 140 RILs	Arachis hypogaea	HiSeq X Ten	Chinese Academy of Agricultural Sciences	SRP405356	Peanut genome resequencing for 140 RILs	SRS15586090		3249.51	1	29679008	8963060416	QT0083	WGS	GENOMIC	RANDOM
	SRX18082126	peanut genome resequencing for 140 RILs	Arachis hypogaea	HiSeq X Ten	Chinese Academy of Agricultural Sciences	SRP405356	Peanut genome resequencing for 140 RILs	SRS15586089		2555.17	1	23057615	6963399730	QT0082	WGS	GENOMIC	RANDOM
	SRX18082125	peanut genome resequencing for 140 RILs	Arachis hypogaea	HiSeq X Ten	Chinese Academy of Agricultural Sciences	SRP405356	Peanut genome resequencing for 140 RILs	SRS15586088		3050-02-01	1	27848143	8410139186	QT0081	WGS	GENOMIC	RANDOM
	SRX18082124	peanut genome resequencing for 140 RILs	Arachis hypogaea	HiSeq X Ten	Chinese Academy of Agricultural Sciences	SRP405356	Peanut genome resequencing for 140 RILs	SRS15586087		3025.26	1	27947110	8440027220	QT0080	WGS	GENOMIC	RANDOM
	SRX18082123	peanut genome resequencing for 140 RILs	Arachis hypogaea	HiSeq X Ten	Chinese Academy of Agricultural Sciences	SRP405356	Peanut genome resequencing for 140 RILs	SRS15586086		3152.39	1	28715487	8672077074	QT0079	WGS	GENOMIC	RANDOM
	SRX18082122	peanut genome resequencing for 140 RILs	Arachis hypogaea	HiSeq X Ten	Chinese Academy of Agricultural Sciences	SRP405356	Peanut genome resequencing for 140 RILs	SRS15586085		2951-03-01	1	26162430	7901053860	QT0078	WGS	GENOMIC	RANDOM
	SRX18082121	peanut genome resequencing for 140 RILs	Arachis hypogaea	HiSeq X Ten	Chinese Academy of Agricultural Sciences	SRP405356	Peanut genome resequencing for 140 RILs	SRS15586084		3149.96	1	28734369	8677779438	QT0077	WGS	GENOMIC	RANDOM
	SRX18082120	peanut genome resequencing for 140 RILs	Arachis hypogaea	HiSeq X Ten	Chinese Academy of Agricultural Sciences	SRP405356	Peanut genome resequencing for 140 RILs	SRS15586083		3005-08-01	1	26297562	7941863724	QT0076	WGS	GENOMIC	RANDOM
	SRX18082119	peanut genome resequencing for 140 RILs	Arachis hypogaea	HiSeq X Ten	Chinese Academy of Agricultural Sciences	SRP405356	Peanut genome resequencing for 140 RILs	SRS15586082		2774-02-01	1	24664174	7448580548	QT0075	WGS	GENOMIC	RANDOM
	SRX18082118	peanut genome resequencing for 140 RILs	Arachis hypogaea	HiSeq X Ten	Chinese Academy of Agricultural Sciences	SRP405356	Peanut genome resequencing for 140 RILs	SRS15586081		3176.19	1	27236681	8225477662	QT0008	WGS	GENOMIC	RANDOM
	SRX18082117	peanut genome resequencing for 140 RILs	Arachis hypogaea	HiSeq X Ten	Chinese Academy of Agricultural Sciences	SRP405356	Peanut genome resequencing for 140 RILs	SRS15586080		3465.61	1	31039395	9373897290	QT0074	WGS	GENOMIC	RANDOM
	SRX18082116	peanut genome resequencing for 140 RILs	Arachis hypogaea	HiSeq X Ten	Chinese Academy of Agricultural Sciences	SRP405356	Peanut genome resequencing for 140 RILs	SRS15586079		2924.95	1	26010303	7855111506	QT0073	WGS	GENOMIC	RANDOM
	SRX18082115	peanut genome resequencing for 140 RILs	Arachis hypogaea	HiSeq X Ten	Chinese Academy of Agricultural Sciences	SRP405356	Peanut genome resequencing for 140 RILs	SRS15586078		3769.23	1	34208996	10331116792	QT0072	WGS	GENOMIC	RANDOM
	SRX18082114	peanut genome resequencing for 140 RILs	Arachis hypogaea	HiSeq X Ten	Chinese Academy of Agricultural Sciences	SRP405356	Peanut genome resequencing for 140 RILs	SRS15586077		3675.22	1	33335506	10067322812	QT0071	WGS	GENOMIC	RANDOM
	SRX18082113	peanut genome resequencing for 140 RILs	Arachis hypogaea	HiSeq X Ten	Chinese Academy of Agricultural Sciences	SRP405356	Peanut genome resequencing for 140 RILs	SRS15586076		3037.25	1	27349167	8259448434	QT0070	WGS	GENOMIC	RANDOM
	SRX18082112	peanut genome resequencing for 140 RILs	Arachis hypogaea	HiSeq X Ten	Chinese Academy of Agricultural Sciences	SRP405356	Peanut genome resequencing for 140 RILs	SRS15586075		3315-02-01	1	29553593	8925185086	QT0069	WGS	GENOMIC	RANDOM
	SRX18082111	peanut genome resequencing for 140 RILs	Arachis hypogaea	HiSeq X Ten	Chinese Academy of Agricultural Sciences	SRP405356	Peanut genome resequencing for 140 RILs	SRS15586074		2957.58	1	26096056	7881008912	QT0068	WGS	GENOMIC	RANDOM
	SRX18082110	peanut genome resequencing for 140 RILs	Arachis hypogaea	HiSeq X Ten	Chinese Academy of Agricultural Sciences	SRP405356	Peanut genome resequencing for 140 RILs	SRS15586073		2833.58	1	24480235	7393030970	QT0067	WGS	GENOMIC	RANDOM
	SRX18082109	peanut genome resequencing for 140 RILs	Arachis hypogaea	HiSeq X Ten	Chinese Academy of Agricultural Sciences	SRP405356	Peanut genome resequencing for 140 RILs	SRS15586072		3499.21	1	30382855	9175622210	QT0066	WGS	GENOMIC	RANDOM
	SRX18082108	peanut genome resequencing for 140 RILs	Arachis hypogaea	HiSeq X Ten	Chinese Academy of Agricultural Sciences	SRP405356	Peanut genome resequencing for 140 RILs	SRS15586071		3272.55	1	28640546	8649444892	QT0065	WGS	GENOMIC	RANDOM
	SRX18082107	peanut genome resequencing for 140 RILs	Arachis hypogaea	HiSeq X Ten	Chinese Academy of Agricultural Sciences	SRP405356	Peanut genome resequencing for 140 RILs	SRS15586070		2701-01-01	1	23536955	7108160410	QT0007	WGS	GENOMIC	RANDOM
	SRX18082106	peanut genome resequencing for 140 RILs	Arachis hypogaea	HiSeq X Ten	Chinese Academy of Agricultural Sciences	SRP405356	Peanut genome resequencing for 140 RILs	SRS15586069		2933-05-01	1	24599437	7429029974	QT0004	WGS	GENOMIC	RANDOM
	SRX18082105	peanut genome resequencing for 140 RILs	Arachis hypogaea	HiSeq X Ten	Chinese Academy of Agricultural Sciences	SRP405356	Peanut genome resequencing for 140 RILs	SRS15586068		4259.72	1	36917641	11149127582	QT0033	WGS	GENOMIC	RANDOM
	SRX18082104	peanut genome resequencing for 140 RILs	Arachis hypogaea	HiSeq X Ten	Chinese Academy of Agricultural Sciences	SRP405356	Peanut genome resequencing for 140 RILs	SRS15586067		3205.88	1	27797004	8394695208	QT0032	WGS	GENOMIC	RANDOM
	SRX18082103	peanut genome resequencing for 140 RILs	Arachis hypogaea	HiSeq X Ten	Chinese Academy of Agricultural Sciences	SRP405356	Peanut genome resequencing for 140 RILs	SRS15586066		3037.77	1	25624616	7738634032	QT0031	WGS	GENOMIC	RANDOM
	SRX18082102	peanut genome resequencing for 140 RILs	Arachis hypogaea	HiSeq X Ten	Chinese Academy of Agricultural Sciences	SRP405356	Peanut genome resequencing for 140 RILs	SRS15586065		2957.82	1	25529668	7709959736	QT0030	WGS	GENOMIC	RANDOM
	SRX18082101	peanut genome resequencing for 140 RILs	Arachis hypogaea	HiSeq X Ten	Chinese Academy of Agricultural Sciences	SRP405356	Peanut genome resequencing for 140 RILs	SRS15586064		3442-05-01	1	29494427	8907316954	QT0029	WGS	GENOMIC	RANDOM
	SRX18082100	peanut genome resequencing for 140 RILs	Arachis hypogaea	HiSeq X Ten	Chinese Academy of Agricultural Sciences	SRP405356	Peanut genome resequencing for 140 RILs	SRS15586063		3223.63	1	28015424	8460658048	QT0028	WGS	GENOMIC	RANDOM
	SRX18082099	peanut genome resequencing for 140 RILs	Arachis hypogaea	HiSeq X Ten	Chinese Academy of Agricultural Sciences	SRP405356	Peanut genome resequencing for 140 RILs	SRS15586062		3403.59	1	28667947	8657719994	QT0027	WGS	GENOMIC	RANDOM
	SRX18082098	peanut genome resequencing for 140 RILs	Arachis hypogaea	HiSeq X Ten	Chinese Academy of Agricultural Sciences	SRP405356	Peanut genome resequencing for 140 RILs	SRS15586061		2867.73	1	24624675	7436651850	QT0026	WGS	GENOMIC	RANDOM
	SRX18082097	peanut genome resequencing for 140 RILs	Arachis hypogaea	HiSeq X Ten	Chinese Academy of Agricultural Sciences	SRP405356	Peanut genome resequencing for 140 RILs	SRS15586060		2465.44	1	22628013	6833659926	QT0025	WGS	GENOMIC	RANDOM
	SRX18082096	peanut genome resequencing for 140 RILs	Arachis hypogaea	HiSeq X Ten	Chinese Academy of Agricultural Sciences	SRP405356	Peanut genome resequencing for 140 RILs	SRS15586059		5317-09-01	1	41052130	12397743260	QT0024	WGS	GENOMIC	RANDOM
	SRX18082095	peanut genome resequencing for 140 RILs	Arachis hypogaea	HiSeq X Ten	Chinese Academy of Agricultural Sciences	SRP405356	Peanut genome resequencing for 140 RILs	SRS15586058		3710-08-01	1	31167294	9412522788	QT0003	WGS	GENOMIC	RANDOM
	SRX18082094	peanut genome resequencing for 140 RILs	Arachis hypogaea	HiSeq X Ten	Chinese Academy of Agricultural Sciences	SRP405356	Peanut genome resequencing for 140 RILs	SRS15586057		3407-08-01	1	26945117	8137425334	QT0022	WGS	GENOMIC	RANDOM
	SRX18082093	peanut genome resequencing for 140 RILs	Arachis hypogaea	HiSeq X Ten	Chinese Academy of Agricultural Sciences	SRP405356	Peanut genome resequencing for 140 RILs	SRS15586056		2736.42	1	23573216	7119111232	QT0021	WGS	GENOMIC	RANDOM
	SRX18082092	peanut genome resequencing for 140 RILs	Arachis hypogaea	HiSeq X Ten	Chinese Academy of Agricultural Sciences	SRP405356	Peanut genome resequencing for 140 RILs	SRS15586055		2428.69	1	17879751	5399684802	QT0020	WGS	GENOMIC	RANDOM
	SRX18082091	peanut genome resequencing for 140 RILs	Arachis hypogaea	HiSeq X Ten	Chinese Academy of Agricultural Sciences	SRP405356	Peanut genome resequencing for 140 RILs	SRS15586054		3026.87	1	24833229	7499635158	QT0017	WGS	GENOMIC	RANDOM
	SRX18082090	peanut genome resequencing for 140 RILs	Arachis hypogaea	HiSeq X Ten	Chinese Academy of Agricultural Sciences	SRP405356	Peanut genome resequencing for 140 RILs	SRS15586053		3061-04-01	1	25742033	7774093966	QT0016	WGS	GENOMIC	RANDOM
	SRX18082089	peanut genome resequencing for 140 RILs	Arachis hypogaea	HiSeq X Ten	Chinese Academy of Agricultural Sciences	SRP405356	Peanut genome resequencing for 140 RILs	SRS15586052		3005.65	1	25689210	7758141420	QT0015	WGS	GENOMIC	RANDOM
	SRX18082088	peanut genome resequencing for 140 RILs	Arachis hypogaea	HiSeq X Ten	Chinese Academy of Agricultural Sciences	SRP405356	Peanut genome resequencing for 140 RILs	SRS15586051		3784.44	1	31142534	9405045268	QT0147	WGS	GENOMIC	RANDOM
	SRX18082087	peanut genome resequencing for 140 RILs	Arachis hypogaea	HiSeq X Ten	Chinese Academy of Agricultural Sciences	SRP405356	Peanut genome resequencing for 140 RILs	SRS15586050		2885.89	1	22440440	6777012880	QT0146	WGS	GENOMIC	RANDOM
	SRX18082086	peanut genome resequencing for 140 RILs	Arachis hypogaea	HiSeq X Ten	Chinese Academy of Agricultural Sciences	SRP405356	Peanut genome resequencing for 140 RILs	SRS15586049		3270.32	1	25181847	7604917794	QT0145	WGS	GENOMIC	RANDOM
	SRX18082085	peanut genome resequencing for 140 RILs	Arachis hypogaea	HiSeq X Ten	Chinese Academy of Agricultural Sciences	SRP405356	Peanut genome resequencing for 140 RILs	SRS15586048		3301.77	1	26490991	8000279282	QT0144	WGS	GENOMIC	RANDOM
	SRX18082084	peanut genome resequencing for 140 RILs	Arachis hypogaea	HiSeq X Ten	Chinese Academy of Agricultural Sciences	SRP405356	Peanut genome resequencing for 140 RILs	SRS15586047		2853.98	1	24423680	7375951360	QT0143	WGS	GENOMIC	RANDOM
	SRX18082083	peanut genome resequencing for 140 RILs	Arachis hypogaea	HiSeq X Ten	Chinese Academy of Agricultural Sciences	SRP405356	Peanut genome resequencing for 140 RILs	SRS15586046		3840.62	1	32410393	9787938686	QT0142	WGS	GENOMIC	RANDOM
	SRX18082082	peanut genome resequencing for 140 RILs	Arachis hypogaea	HiSeq X Ten	Chinese Academy of Agricultural Sciences	SRP405356	Peanut genome resequencing for 140 RILs	SRS15586045		2537.74	1	22292728	6732403856	QT0141	WGS	GENOMIC	RANDOM
	SRX18082081	peanut genome resequencing for 140 RILs	Arachis hypogaea	HiSeq X Ten	Chinese Academy of Agricultural Sciences	SRP405356	Peanut genome resequencing for 140 RILs	SRS15586044		2714.33	1	23492511	7094738322	QT0140	WGS	GENOMIC	RANDOM
	SRX18082080	peanut genome resequencing for 140 RILs	Arachis hypogaea	HiSeq X Ten	Chinese Academy of Agricultural Sciences	SRP405356	Peanut genome resequencing for 140 RILs	SRS15586043		2954.66	1	23695603	7156072106	QT0139	WGS	GENOMIC	RANDOM
	SRX18082079	peanut genome resequencing for 140 RILs	Arachis hypogaea	HiSeq X Ten	Chinese Academy of Agricultural Sciences	SRP405356	Peanut genome resequencing for 140 RILs	SRS15586042		3139.27	1	24072912	7270019424	QT0138	WGS	GENOMIC	RANDOM
	SRX18082078	peanut genome resequencing for 140 RILs	Arachis hypogaea	HiSeq X Ten	Chinese Academy of Agricultural Sciences	SRP405356	Peanut genome resequencing for 140 RILs	SRS15586041		2897.95	1	24526918	7407129236	QT0014	WGS	GENOMIC	RANDOM
	SRX18082077	peanut genome resequencing for 140 RILs	Arachis hypogaea	HiSeq X Ten	Chinese Academy of Agricultural Sciences	SRP405356	Peanut genome resequencing for 140 RILs	SRS15586040		3566.14	1	28672969	8659236638	QT0137	WGS	GENOMIC	RANDOM
	SRX18082076	peanut genome resequencing for 140 RILs	Arachis hypogaea	HiSeq X Ten	Chinese Academy of Agricultural Sciences	SRP405356	Peanut genome resequencing for 140 RILs	SRS15586039		2578.32	1	22881004	6910063208	QT0136	WGS	GENOMIC	RANDOM
	SRX18082075	peanut genome resequencing for 140 RILs	Arachis hypogaea	HiSeq X Ten	Chinese Academy of Agricultural Sciences	SRP405356	Peanut genome resequencing for 140 RILs	SRS15586038		6915.76	1	54682946	16514249692	QT0135	WGS	GENOMIC	RANDOM
	SRX18082074	peanut genome resequencing for 140 RILs	Arachis hypogaea	HiSeq X Ten	Chinese Academy of Agricultural Sciences	SRP405356	Peanut genome resequencing for 140 RILs	SRS15586037		2744.33	1	23657964	7144705128	QT0064	WGS	GENOMIC	RANDOM
	SRX18082073	peanut genome resequencing for 140 RILs	Arachis hypogaea	HiSeq X Ten	Chinese Academy of Agricultural Sciences	SRP405356	Peanut genome resequencing for 140 RILs	SRS15586036		3251-05-01	1	28717753	8672761406	QT0063	WGS	GENOMIC	RANDOM
	SRX18082072	peanut genome resequencing for 140 RILs	Arachis hypogaea	HiSeq X Ten	Chinese Academy of Agricultural Sciences	SRP405356	Peanut genome resequencing for 140 RILs	SRS15586035		2554-07-01	1	21577675	6516457850	QT0062	WGS	GENOMIC	RANDOM
	SRX18082071	peanut genome resequencing for 140 RILs	Arachis hypogaea	HiSeq X Ten	Chinese Academy of Agricultural Sciences	SRP405356	Peanut genome resequencing for 140 RILs	SRS15586034		2857-09-01	1	25615831	7735980962	QT0061	WGS	GENOMIC	RANDOM
	SRX18082070	peanut genome resequencing for 140 RILs	Arachis hypogaea	HiSeq X Ten	Chinese Academy of Agricultural Sciences	SRP405356	Peanut genome resequencing for 140 RILs	SRS15586033		2829.72	1	25018283	7555521466	QT0060	WGS	GENOMIC	RANDOM
	SRX18082069	peanut genome resequencing for 140 RILs	Arachis hypogaea	HiSeq X Ten	Chinese Academy of Agricultural Sciences	SRP405356	Peanut genome resequencing for 140 RILs	SRS15586032		3480.43	1	31975888	9656718176	QT0059	WGS	GENOMIC	RANDOM
	SRX18082068	peanut genome resequencing for 140 RILs	Arachis hypogaea	HiSeq X Ten	Chinese Academy of Agricultural Sciences	SRP405356	Peanut genome resequencing for 140 RILs	SRS15586031		4741.31	1	42818286	12931122372	QT0057	WGS	GENOMIC	RANDOM
	SRX18082067	peanut genome resequencing for 140 RILs	Arachis hypogaea	HiSeq X Ten	Chinese Academy of Agricultural Sciences	SRP405356	Peanut genome resequencing for 140 RILs	SRS15586030		2800.62	1	24504274	7400290748	QT0056	WGS	GENOMIC	RANDOM
	SRX18082066	peanut genome resequencing for 140 RILs	Arachis hypogaea	HiSeq X Ten	Chinese Academy of Agricultural Sciences	SRP405356	Peanut genome resequencing for 140 RILs	SRS15586029		3135.84	1	28127512	8494508624	QT0055	WGS	GENOMIC	RANDOM
	SRX18082065	peanut genome resequencing for 140 RILs	Arachis hypogaea	HiSeq X Ten	Chinese Academy of Agricultural Sciences	SRP405356	Peanut genome resequencing for 140 RILs	SRS15586028		3384.93	1	29425853	8886607606	QT0054	WGS	GENOMIC	RANDOM
	SRX18082064	peanut genome resequencing for 140 RILs	Arachis hypogaea	HiSeq X Ten	Chinese Academy of Agricultural Sciences	SRP405356	Peanut genome resequencing for 140 RILs	SRS15586027		3057.26	1	26127681	7890559662	QT0006	WGS	GENOMIC	RANDOM
	SRX18082063	peanut genome resequencing for 140 RILs	Arachis hypogaea	HiSeq X Ten	Chinese Academy of Agricultural Sciences	SRP405356	Peanut genome resequencing for 140 RILs	SRS15586026		2980.69	1	25911960	7825411920	QT0053	WGS	GENOMIC	RANDOM
	SRX18082062	peanut genome resequencing for 140 RILs	Arachis hypogaea	HiSeq X Ten	Chinese Academy of Agricultural Sciences	SRP405356	Peanut genome resequencing for 140 RILs	SRS15586025		2695.36	1	23754076	7173730952	QT0052	WGS	GENOMIC	RANDOM
	SRX18082061	peanut genome resequencing for 140 RILs	Arachis hypogaea	HiSeq X Ten	Chinese Academy of Agricultural Sciences	SRP405356	Peanut genome resequencing for 140 RILs	SRS15586024		2882.28	1	24916799	7524873298	QT0051	WGS	GENOMIC	RANDOM
	SRX18082060	peanut genome resequencing for 140 RILs	Arachis hypogaea	HiSeq X Ten	Chinese Academy of Agricultural Sciences	SRP405356	Peanut genome resequencing for 140 RILs	SRS15586023		2730.41	1	24002737	7248826574	QT0050	WGS	GENOMIC	RANDOM
	SRX18082059	peanut genome resequencing for 140 RILs	Arachis hypogaea	HiSeq X Ten	Chinese Academy of Agricultural Sciences	SRP405356	Peanut genome resequencing for 140 RILs	SRS15586022		2808.91	1	23687479	7153618658	QT0049	WGS	GENOMIC	RANDOM
	SRX18082058	peanut genome resequencing for 140 RILs	Arachis hypogaea	HiSeq X Ten	Chinese Academy of Agricultural Sciences	SRP405356	Peanut genome resequencing for 140 RILs	SRS15586021		3644.51	1	30672818	9263191036	QT0048	WGS	GENOMIC	RANDOM
	SRX18082057	peanut genome resequencing for 140 RILs	Arachis hypogaea	HiSeq X Ten	Chinese Academy of Agricultural Sciences	SRP405356	Peanut genome resequencing for 140 RILs	SRS15586020		3055.28	1	26346309	7956585318	QT0047	WGS	GENOMIC	RANDOM
	SRX18082056	peanut genome resequencing for 140 RILs	Arachis hypogaea	HiSeq X Ten	Chinese Academy of Agricultural Sciences	SRP405356	Peanut genome resequencing for 140 RILs	SRS15586019		2532-09-01	1	22078593	6667735086	QT0046	WGS	GENOMIC	RANDOM
	SRX18082055	peanut genome resequencing for 140 RILs	Arachis hypogaea	HiSeq X Ten	Chinese Academy of Agricultural Sciences	SRP405356	Peanut genome resequencing for 140 RILs	SRS15586018		2576.24	1	22255929	6721290558	QT0045	WGS	GENOMIC	RANDOM
	SRX18082054	peanut genome resequencing for 140 RILs	Arachis hypogaea	HiSeq X Ten	Chinese Academy of Agricultural Sciences	SRP405356	Peanut genome resequencing for 140 RILs	SRS15586017		2681-05-01	1	23676673	7150355246	QT0044	WGS	GENOMIC	RANDOM
	SRX18082053	peanut genome resequencing for 140 RILs	Arachis hypogaea	HiSeq X Ten	Chinese Academy of Agricultural Sciences	SRP405356	Peanut genome resequencing for 140 RILs	SRS15586016		2870-05-01	1	24195251	7306965802	QT0005	WGS	GENOMIC	RANDOM
	SRX18082052	peanut genome resequencing for 140 RILs	Arachis hypogaea	HiSeq X Ten	Chinese Academy of Agricultural Sciences	SRP405356	Peanut genome resequencing for 140 RILs	SRS15586015		2881-07-01	1	24642139	7441925978	QT0043	WGS	GENOMIC	RANDOM
	SRX18082051	peanut genome resequencing for 140 RILs	Arachis hypogaea	HiSeq X Ten	Chinese Academy of Agricultural Sciences	SRP405356	Peanut genome resequencing for 140 RILs	SRS15586014		2719-07-01	1	22586766	6821203332	QT0042	WGS	GENOMIC	RANDOM
	SRX18082050	peanut genome resequencing for 140 RILs	Arachis hypogaea	HiSeq X Ten	Chinese Academy of Agricultural Sciences	SRP405356	Peanut genome resequencing for 140 RILs	SRS15586013		2826.31	1	24548687	7413703474	QT0041	WGS	GENOMIC	RANDOM
	SRX18082049	peanut genome resequencing for 140 RILs	Arachis hypogaea	HiSeq X Ten	Chinese Academy of Agricultural Sciences	SRP405356	Peanut genome resequencing for 140 RILs	SRS15586012		2906-07-01	1	25125936	7588032672	QT0040	WGS	GENOMIC	RANDOM
	SRX18082048	peanut genome resequencing for 140 RILs	Arachis hypogaea	HiSeq X Ten	Chinese Academy of Agricultural Sciences	SRP405356	Peanut genome resequencing for 140 RILs	SRS15586011		2738-07-01	1	23628011	7135659322	QT0039	WGS	GENOMIC	RANDOM
	SRX18082047	peanut genome resequencing for 140 RILs	Arachis hypogaea	HiSeq X Ten	Chinese Academy of Agricultural Sciences	SRP405356	Peanut genome resequencing for 140 RILs	SRS15586010		3009.69	1	25943422	7834913444	QT0038	WGS	GENOMIC	RANDOM
	SRX18082046	peanut genome resequencing for 140 RILs	Arachis hypogaea	HiSeq X Ten	Chinese Academy of Agricultural Sciences	SRP405356	Peanut genome resequencing for 140 RILs	SRS15586009		2461.82	1	21829548	6592523496	QT0037	WGS	GENOMIC	RANDOM
	SRX18082045	peanut genome resequencing for 140 RILs	Arachis hypogaea	HiSeq X Ten	Chinese Academy of Agricultural Sciences	SRP405356	Peanut genome resequencing for 140 RILs	SRS15586008		3514.39	1	29902264	9030483728	QT0036	WGS	GENOMIC	RANDOM
	SRX18082044	peanut genome resequencing for 140 RILs	Arachis hypogaea	HiSeq X Ten	Chinese Academy of Agricultural Sciences	SRP405356	Peanut genome resequencing for 140 RILs	SRS15586007		3129.95	1	26431839	7982415378	QT0035	WGS	GENOMIC	RANDOM
	SRX18082043	peanut genome resequencing for 140 RILs	Arachis hypogaea	HiSeq X Ten	Chinese Academy of Agricultural Sciences	SRP405356	Peanut genome resequencing for 140 RILs	SRS15586006		2699.86	1	23016444	6950966088	QT0034	WGS	GENOMIC	RANDOM
	SRX18082042	peanut genome resequencing for 140 RILs	Arachis hypogaea	HiSeq X Ten	Chinese Academy of Agricultural Sciences	SRP405356	Peanut genome resequencing for 140 RILs	SRS15586005		3526-02-01	1	28546464	8621032128	QT0134	WGS	GENOMIC	RANDOM
	SRX18082041	peanut genome resequencing for 140 RILs	Arachis hypogaea	HiSeq X Ten	Chinese Academy of Agricultural Sciences	SRP405356	Peanut genome resequencing for 140 RILs	SRS15586004		2872.52	1	23687422	7153601444	QT0133	WGS	GENOMIC	RANDOM
	SRX18082040	peanut genome resequencing for 140 RILs	Arachis hypogaea	HiSeq X Ten	Chinese Academy of Agricultural Sciences	SRP405356	Peanut genome resequencing for 140 RILs	SRS15586003		3056.35	1	24912420	7523550840	QT0132	WGS	GENOMIC	RANDOM
	SRX18082039	peanut genome resequencing for 140 RILs	Arachis hypogaea	HiSeq X Ten	Chinese Academy of Agricultural Sciences	SRP405356	Peanut genome resequencing for 140 RILs	SRS15586002		2856.52	1	22727849	6863810398	QT0131	WGS	GENOMIC	RANDOM
	SRX18082038	peanut genome resequencing for 140 RILs	Arachis hypogaea	HiSeq X Ten	Chinese Academy of Agricultural Sciences	SRP405356	Peanut genome resequencing for 140 RILs	SRS15586001		3064.41	1	24682470	7454105940	QT0130	WGS	GENOMIC	RANDOM
	SRX18082037	peanut genome resequencing for 140 RILs	Arachis hypogaea	HiSeq X Ten	Chinese Academy of Agricultural Sciences	SRP405356	Peanut genome resequencing for 140 RILs	SRS15586000		4678.93	1	38127669	11514556038	QT0129	WGS	GENOMIC	RANDOM
	SRX18082036	peanut genome resequencing for 140 RILs	Arachis hypogaea	HiSeq X Ten	Chinese Academy of Agricultural Sciences	SRP405356	Peanut genome resequencing for 140 RILs	SRS15585999		2847.41	1	22914211	6920091722	QT0128	WGS	GENOMIC	RANDOM
	SRX18082035	peanut genome resequencing for 140 RILs	Arachis hypogaea	HiSeq X Ten	Chinese Academy of Agricultural Sciences	SRP405356	Peanut genome resequencing for 140 RILs	SRS15585998		3305.38	1	26695898	8062161196	QT0013	WGS	GENOMIC	RANDOM
	SRX18082034	peanut genome resequencing for 140 RILs	Arachis hypogaea	HiSeq X Ten	Chinese Academy of Agricultural Sciences	SRP405356	Peanut genome resequencing for 140 RILs	SRS15585997		3070.41	1	24332902	7348536404	QT0127	WGS	GENOMIC	RANDOM
	SRX18082033	peanut genome resequencing for 140 RILs	Arachis hypogaea	HiSeq X Ten	Chinese Academy of Agricultural Sciences	SRP405356	Peanut genome resequencing for 140 RILs	SRS15585996		2977.18	1	23805383	7189225666	QT0126	WGS	GENOMIC	RANDOM
	SRX18082032	peanut genome resequencing for 140 RILs	Arachis hypogaea	HiSeq X Ten	Chinese Academy of Agricultural Sciences	SRP405356	Peanut genome resequencing for 140 RILs	SRS15585995		5744.81	1	43211359	13049830418	QT0125	WGS	GENOMIC	RANDOM
	SRX18082031	peanut genome resequencing for 140 RILs	Arachis hypogaea	HiSeq X Ten	Chinese Academy of Agricultural Sciences	SRP405356	Peanut genome resequencing for 140 RILs	SRS15585994		3075.74	1	24066772	7268165144	QT0124	WGS	GENOMIC	RANDOM
	SRX18082030	peanut genome resequencing for 140 RILs	Arachis hypogaea	HiSeq X Ten	Chinese Academy of Agricultural Sciences	SRP405356	Peanut genome resequencing for 140 RILs	SRS15585993		2719.79	1	25022367	7556754834	QT0123	WGS	GENOMIC	RANDOM
	SRX18082029	peanut genome resequencing for 140 RILs	Arachis hypogaea	HiSeq X Ten	Chinese Academy of Agricultural Sciences	SRP405356	Peanut genome resequencing for 140 RILs	SRS15585992		2861.46	1	26236086	7923297972	QT0122	WGS	GENOMIC	RANDOM
	SRX18082028	peanut genome resequencing for 140 RILs	Arachis hypogaea	HiSeq X Ten	Chinese Academy of Agricultural Sciences	SRP405356	Peanut genome resequencing for 140 RILs	SRS15585991		4394.51	1	33315029	10061138758	QT0121	WGS	GENOMIC	RANDOM
	SRX18082027	peanut genome resequencing for 140 RILs	Arachis hypogaea	HiSeq X Ten	Chinese Academy of Agricultural Sciences	SRP405356	Peanut genome resequencing for 140 RILs	SRS15585990		3644.34	1	29596233	8938062366	QT0120	WGS	GENOMIC	RANDOM
	SRX18082026	peanut genome resequencing for 140 RILs	Arachis hypogaea	HiSeq X Ten	Chinese Academy of Agricultural Sciences	SRP405356	Peanut genome resequencing for 140 RILs	SRS15585989		3061.47	1	28820326	8703738452	QT0119	WGS	GENOMIC	RANDOM
	SRX18082025	peanut genome resequencing for 140 RILs	Arachis hypogaea	HiSeq X Ten	Chinese Academy of Agricultural Sciences	SRP405356	Peanut genome resequencing for 140 RILs	SRS15585988		2744.81	1	25570476	7722283752	QT0118	WGS	GENOMIC	RANDOM
	SRX18082024	peanut genome resequencing for 140 RILs	Arachis hypogaea	HiSeq X Ten	Chinese Academy of Agricultural Sciences	SRP405356	Peanut genome resequencing for 140 RILs	SRS15585987		2501.62	1	21349096	6447426992	QT0012	WGS	GENOMIC	RANDOM
	SRX18082023	peanut genome resequencing for 140 RILs	Arachis hypogaea	HiSeq X Ten	Chinese Academy of Agricultural Sciences	SRP405356	Peanut genome resequencing for 140 RILs	SRS15585986		3046-09-01	1	27846584	8409668368	QT0117	WGS	GENOMIC	RANDOM
	SRX18082022	peanut genome resequencing for 140 RILs	Arachis hypogaea	HiSeq X Ten	Chinese Academy of Agricultural Sciences	SRP405356	Peanut genome resequencing for 140 RILs	SRS15585985		3466.29	1	31024716	9369464232	QT0116	WGS	GENOMIC	RANDOM
	SRX18082021	peanut genome resequencing for 140 RILs	Arachis hypogaea	HiSeq X Ten	Chinese Academy of Agricultural Sciences	SRP405356	Peanut genome resequencing for 140 RILs	SRS15585984		2964.21	1	27304064	8245827328	QT0115	WGS	GENOMIC	RANDOM
	SRX18082020	peanut genome resequencing for 140 RILs	Arachis hypogaea	HiSeq X Ten	Chinese Academy of Agricultural Sciences	SRP405356	Peanut genome resequencing for 140 RILs	SRS15585983		2907.35	1	27853795	8411846090	QT0114	WGS	GENOMIC	RANDOM
	SRX18082019	peanut genome resequencing for 140 RILs	Arachis hypogaea	HiSeq X Ten	Chinese Academy of Agricultural Sciences	SRP405356	Peanut genome resequencing for 140 RILs	SRS15585982		3111-01-01	1	29873698	9021856796	QT0113	WGS	GENOMIC	RANDOM
	SRX18082018	peanut genome resequencing for 140 RILs	Arachis hypogaea	HiSeq X Ten	Chinese Academy of Agricultural Sciences	SRP405356	Peanut genome resequencing for 140 RILs	SRS15585981		2720.14	1	26354136	7958949072	QT0112	WGS	GENOMIC	RANDOM
	SRX18082017	peanut genome resequencing for 140 RILs	Arachis hypogaea	HiSeq X Ten	Chinese Academy of Agricultural Sciences	SRP405356	Peanut genome resequencing for 140 RILs	SRS15585980		3517.79	1	32648002	9859696604	QT0111	WGS	GENOMIC	RANDOM
	SRX18082016	peanut genome resequencing for 140 RILs	Arachis hypogaea	HiSeq X Ten	Chinese Academy of Agricultural Sciences	SRP405356	Peanut genome resequencing for 140 RILs	SRS15585979		3312.57	1	30484084	9206193368	QT0110	WGS	GENOMIC	RANDOM
	SRX18082015	peanut genome resequencing for 140 RILs	Arachis hypogaea	HiSeq X Ten	Chinese Academy of Agricultural Sciences	SRP405356	Peanut genome resequencing for 140 RILs	SRS15585978		2436-03-01	1	22933137	6925807374	QT0109	WGS	GENOMIC	RANDOM
	SRX18082014	peanut genome resequencing for 140 RILs	Arachis hypogaea	HiSeq X Ten	Chinese Academy of Agricultural Sciences	SRP405356	Peanut genome resequencing for 140 RILs	SRS15585977		3130.84	1	28289258	8543355916	QT0108	WGS	GENOMIC	RANDOM
	SRX18082013	peanut genome resequencing for 140 RILs	Arachis hypogaea	HiSeq X Ten	Chinese Academy of Agricultural Sciences	SRP405356	Peanut genome resequencing for 140 RILs	SRS15585976		3067.48	1	25964053	7841144006	QT0011	WGS	GENOMIC	RANDOM
	SRX18082012	peanut genome resequencing for 140 RILs	Arachis hypogaea	HiSeq X Ten	Chinese Academy of Agricultural Sciences	SRP405356	Peanut genome resequencing for 140 RILs	SRS15585975		3808.48	1	31769972	9594531544	QT0002	WGS	GENOMIC	RANDOM
	SRX18082011	peanut genome resequencing for 140 RILs	Arachis hypogaea	HiSeq X Ten	Chinese Academy of Agricultural Sciences	SRP405356	Peanut genome resequencing for 140 RILs	SRS15585974		2709.56	1	22495510	6793644020	QT0001	WGS	GENOMIC	RANDOM
	SRX17809945	BSA-seq	Arachis hypogaea	HiSeq X Ten	Fujian Agriculture and Forestry University	SRP401237	The whole genome resequencing identified candidate genes and allelic diagnostic markers for resistance to Ralstonia solanacearum infection in cultivated peanut (Arachis hypogaea L.)	SRS15334073		39294.49	1	323474233	96921445922	S-bulk	WGS	GENOMIC	RANDOM
	SRX17809944	BSA-seq	Arachis hypogaea	HiSeq X Ten	Fujian Agriculture and Forestry University	SRP401237	The whole genome resequencing identified candidate genes and allelic diagnostic markers for resistance to Ralstonia solanacearum infection in cultivated peanut (Arachis hypogaea L.)	SRS15334072		44059.77	1	361696407	108373962086	R-bulk	WGS	GENOMIC	RANDOM
	SRX17809943	BSA-seq	Arachis hypogaea	HiSeq X Ten	Fujian Agriculture and Forestry University	SRP401237	The whole genome resequencing identified candidate genes and allelic diagnostic markers for resistance to Ralstonia solanacearum infection in cultivated peanut (Arachis hypogaea L.)	SRS15334071		42263.71	1	344100662	103101745626	Susceptible parent cv.Xinhuixiaoli	WGS	GENOMIC	RANDOM
	SRX17809942	BSA-seq	Arachis hypogaea	HiSeq X Ten	Fujian Agriculture and Forestry University	SRP401237	The whole genome resequencing identified candidate genes and allelic diagnostic markers for resistance to Ralstonia solanacearum infection in cultivated peanut (Arachis hypogaea L.)	SRS15334070		46610	1	382713001	114670878822	Resistant parent cv.Yueyou 92	WGS	GENOMIC	RANDOM
	SRX16308662	DNA re-sequencing of ICG12625	Arachis hypogaea	Illumina HiSeq 4000	Chinese Academy of Agricultural Sciences	SRP386733	DNA re-sequencing of four peanut samples	SRS13948263		11256.34	1	100755881	29696728150	ICG12625	WGS	GENOMIC	PCR
	SRX16308661	DNA re-sequencing of Zhonghua10	Arachis hypogaea	Illumina HiSeq 4000	Chinese Academy of Agricultural Sciences	SRP386733	DNA re-sequencing of four peanut samples	SRS13948262		11257.51	1	100917489	29673842750	Zhonghua10	WGS	GENOMIC	PCR
	SRX16308660	DNA re-sequencing of high sucrose bulk	Arachis hypogaea	Illumina HiSeq 4000	Chinese Academy of Agricultural Sciences	SRP386733	DNA re-sequencing of four peanut samples	SRS13948261		34933.8	1	388200911	115536807395	HSB	WGS	GENOMIC	PCR
	SRX16308659	DNA re-sequencing of low sucrose bulk	Arachis hypogaea	Illumina HiSeq 4000	Chinese Academy of Agricultural Sciences	SRP386733	DNA re-sequencing of four peanut samples	SRS13948260		34033.75	1	372114493	110575906041	LSB	WGS	GENOMIC	PCR
	SRX15322252	peanut mutant resequencing data	Arachis hypogaea	HiSeq X Ten	Fujian Academy of Agricultural Sciences	SRP375796	peanut mutant	SRS13050771		10781.06	1	114445692	34482138968	M-8070	WGS	GENOMIC	RANDOM
	ERX7190344	unspecified paired end sequencing; Arachis hypogaea - target-enriched (Angiosperms353)	Arachis hypogaea	unspecified	Royal Botanical Gardens, Kew	ERP133791	Data for release 2.0 of the Kew Tree of Life Explorer	ERS8702850		183.25	1	1474949	445434598	Target-enriched library of Arachis hypogaea	WGS	GENOMIC	Hybrid Selection
	SRX13820436	DNA Sequencing of Arachis panel	Arachis hypogaea	Illumina NovaSeq 6000	Hulse-KempLab	SRP355557	Arachis hypogaea, Arachis cardenasii and Arachis diogoi Raw sequence reads	SRS11700122		5776-06-01	1	63737207	19248636514	48.20	WGS	GENOMIC	unspecified
	SRX13820435	DNA Sequencing of Arachis panel	Arachis hypogaea	Illumina NovaSeq 6000	Hulse-KempLab	SRP355557	Arachis hypogaea, Arachis cardenasii and Arachis diogoi Raw sequence reads	SRS11700123		7439.69	1	82167514	24814589228	47.20	WGS	GENOMIC	unspecified
	SRX13820434	DNA Sequencing of Arachis panel	Arachis hypogaea	Illumina NovaSeq 6000	Hulse-KempLab	SRP355557	Arachis hypogaea, Arachis cardenasii and Arachis diogoi Raw sequence reads	SRS11700121		6324.97	1	69714575	21053801650	46.20	WGS	GENOMIC	unspecified
	SRX13820433	DNA Sequencing of Arachis panel	Arachis hypogaea	Illumina NovaSeq 6000	Hulse-KempLab	SRP355557	Arachis hypogaea, Arachis cardenasii and Arachis diogoi Raw sequence reads	SRS11700120		19414.93	1	215228867	64999117834	45.20	WGS	GENOMIC	unspecified
	SRX13820432	DNA Sequencing of Arachis panel	Arachis hypogaea	Illumina NovaSeq 6000	Hulse-KempLab	SRP355557	Arachis hypogaea, Arachis cardenasii and Arachis diogoi Raw sequence reads	SRS11700119		14000.11	1	154254465	46584848430	44.20	WGS	GENOMIC	unspecified
	SRX13820431	DNA Sequencing of Arachis panel	Arachis hypogaea	Illumina NovaSeq 6000	Hulse-KempLab	SRP355557	Arachis hypogaea, Arachis cardenasii and Arachis diogoi Raw sequence reads	SRS11700118		16791	1	185362444	55979458088	43.20	WGS	GENOMIC	unspecified
	SRX13820430	DNA Sequencing of Arachis panel	Arachis hypogaea	Illumina NovaSeq 6000	Hulse-KempLab	SRP355557	Arachis hypogaea, Arachis cardenasii and Arachis diogoi Raw sequence reads	SRS11700117		7401.93	1	76344171	23055939642	10.19	WGS	GENOMIC	unspecified
	SRX13820429	DNA Sequencing of Arachis panel	Arachis hypogaea	Illumina NovaSeq 6000	Hulse-KempLab	SRP355557	Arachis hypogaea, Arachis cardenasii and Arachis diogoi Raw sequence reads	SRS11700115		5963.39	1	65868846	19892391492	42.20	WGS	GENOMIC	unspecified
	SRX13820428	DNA Sequencing of Arachis panel	Arachis hypogaea	Illumina NovaSeq 6000	Hulse-KempLab	SRP355557	Arachis hypogaea, Arachis cardenasii and Arachis diogoi Raw sequence reads	SRS11700116		30392.34	1	335170143	101221383186	41.20	WGS	GENOMIC	unspecified
	SRX13820427	DNA Sequencing of Arachis panel	Arachis hypogaea	Illumina NovaSeq 6000	Hulse-KempLab	SRP355557	Arachis hypogaea, Arachis cardenasii and Arachis diogoi Raw sequence reads	SRS11700114		7628.74	1	83137291	25107461882	40.20	WGS	GENOMIC	unspecified
	SRX13820426	DNA Sequencing of Arachis panel	Arachis hypogaea	Illumina NovaSeq 6000	Hulse-KempLab	SRP355557	Arachis hypogaea, Arachis cardenasii and Arachis diogoi Raw sequence reads	SRS11700113		10562.83	1	115010731	34733240762	39.20	WGS	GENOMIC	unspecified
	SRX13820425	DNA Sequencing of Arachis panel	Arachis hypogaea	Illumina NovaSeq 6000	Hulse-KempLab	SRP355557	Arachis hypogaea, Arachis cardenasii and Arachis diogoi Raw sequence reads	SRS11700112		6750.59	1	73545197	22210649494	38.20	WGS	GENOMIC	unspecified
	SRX13820424	DNA Sequencing of Arachis panel	Arachis hypogaea	Illumina NovaSeq 6000	Hulse-KempLab	SRP355557	Arachis hypogaea, Arachis cardenasii and Arachis diogoi Raw sequence reads	SRS11700111		6114-04-01	1	66831855	20183220210	37.20	WGS	GENOMIC	unspecified
	SRX13820423	DNA Sequencing of Arachis panel	Arachis hypogaea	Illumina NovaSeq 6000	Hulse-KempLab	SRP355557	Arachis hypogaea, Arachis cardenasii and Arachis diogoi Raw sequence reads	SRS11700110		5572.59	1	60585032	18296679664	36.20	WGS	GENOMIC	unspecified
	SRX13820422	DNA Sequencing of Arachis panel	Arachis hypogaea	Illumina NovaSeq 6000	Hulse-KempLab	SRP355557	Arachis hypogaea, Arachis cardenasii and Arachis diogoi Raw sequence reads	SRS11700109		5555.89	1	60405001	18242310302	35.20	WGS	GENOMIC	unspecified
	SRX13820421	DNA Sequencing of Arachis panel	Arachis hypogaea	Illumina NovaSeq 6000	Hulse-KempLab	SRP355557	Arachis hypogaea, Arachis cardenasii and Arachis diogoi Raw sequence reads	SRS11700108		10670.33	1	115063988	34749324376	34.20	WGS	GENOMIC	unspecified
	SRX13820420	DNA Sequencing of Arachis panel	Arachis hypogaea	Illumina NovaSeq 6000	Hulse-KempLab	SRP355557	Arachis hypogaea, Arachis cardenasii and Arachis diogoi Raw sequence reads	SRS11700107		6198.95	1	66974267	20226228634	33.20	WGS	GENOMIC	unspecified
	SRX13820419	DNA Sequencing of Arachis panel	Arachis hypogaea	Illumina NovaSeq 6000	Hulse-KempLab	SRP355557	Arachis hypogaea, Arachis cardenasii and Arachis diogoi Raw sequence reads	SRS11700106		6490.34	1	66723423	20150473746	9.19	WGS	GENOMIC	unspecified
	SRX13820418	DNA Sequencing of Arachis panel	Arachis hypogaea	Illumina NovaSeq 6000	Hulse-KempLab	SRP355557	Arachis hypogaea, Arachis cardenasii and Arachis diogoi Raw sequence reads	SRS11700105		7575.32	1	82334587	24865045274	32.20	WGS	GENOMIC	unspecified
	SRX13820417	DNA Sequencing of Arachis panel	Arachis hypogaea	Illumina NovaSeq 6000	Hulse-KempLab	SRP355557	Arachis hypogaea, Arachis cardenasii and Arachis diogoi Raw sequence reads	SRS11700104		11383.93	1	123908070	37420237140	31.20	WGS	GENOMIC	unspecified
	SRX13820416	DNA Sequencing of Arachis panel	Arachis hypogaea	Illumina NovaSeq 6000	Hulse-KempLab	SRP355557	Arachis hypogaea, Arachis cardenasii and Arachis diogoi Raw sequence reads	SRS11700103		6477.25	1	70561507	21309575114	30.20	WGS	GENOMIC	unspecified
	SRX13820415	DNA Sequencing of Arachis panel	Arachis hypogaea	Illumina NovaSeq 6000	Hulse-KempLab	SRP355557	Arachis hypogaea, Arachis cardenasii and Arachis diogoi Raw sequence reads	SRS11700102		7889-07-01	1	85762228	25900192856	29.20	WGS	GENOMIC	unspecified
	SRX13820414	DNA Sequencing of Arachis panel	Arachis hypogaea	Illumina NovaSeq 6000	Hulse-KempLab	SRP355557	Arachis hypogaea, Arachis cardenasii and Arachis diogoi Raw sequence reads	SRS11700101		4585.42	1	49965498	15089580396	28.20	WGS	GENOMIC	unspecified
	SRX13820413	DNA Sequencing of Arachis panel	Arachis hypogaea	Illumina NovaSeq 6000	Hulse-KempLab	SRP355557	Arachis hypogaea, Arachis cardenasii and Arachis diogoi Raw sequence reads	SRS11700099		6213.96	1	67597451	20414430202	27.20	WGS	GENOMIC	unspecified
	SRX13820412	DNA Sequencing of Arachis panel	Arachis hypogaea	Illumina NovaSeq 6000	Hulse-KempLab	SRP355557	Arachis hypogaea, Arachis cardenasii and Arachis diogoi Raw sequence reads	SRS11700100		11376.3	1	123493531	37295046362	26.20	WGS	GENOMIC	unspecified
	SRX13820411	DNA Sequencing of Arachis panel	Arachis hypogaea	Illumina NovaSeq 6000	Hulse-KempLab	SRP355557	Arachis hypogaea, Arachis cardenasii and Arachis diogoi Raw sequence reads	SRS11700098		5052.88	1	55250739	16685723178	25.20	WGS	GENOMIC	unspecified
	SRX13820410	DNA Sequencing of Arachis panel	Arachis hypogaea	Illumina NovaSeq 6000	Hulse-KempLab	SRP355557	Arachis hypogaea, Arachis cardenasii and Arachis diogoi Raw sequence reads	SRS11700097		2852.66	1	31083900	9387337800	24.20	WGS	GENOMIC	unspecified
	SRX13820408	DNA Sequencing of Arachis panel	Arachis hypogaea	Illumina NovaSeq 6000	Hulse-KempLab	SRP355557	Arachis hypogaea, Arachis cardenasii and Arachis diogoi Raw sequence reads	SRS11700095		5626.96	1	58771845	17749097190	8.19	WGS	GENOMIC	unspecified
	SRX13820406	DNA Sequencing of Arachis panel	Arachis hypogaea	Illumina NovaSeq 6000	Hulse-KempLab	SRP355557	Arachis hypogaea, Arachis cardenasii and Arachis diogoi Raw sequence reads	SRS11700093		7319-07-01	1	80090935	24187462370	21.20	WGS	GENOMIC	unspecified
	SRX13820405	DNA Sequencing of Arachis panel	Arachis hypogaea	Illumina NovaSeq 6000	Hulse-KempLab	SRP355557	Arachis hypogaea, Arachis cardenasii and Arachis diogoi Raw sequence reads	SRS11700092		8961.86	1	97873638	29557838676	20.20	WGS	GENOMIC	unspecified
	SRX13820404	DNA Sequencing of Arachis panel	Arachis hypogaea	Illumina NovaSeq 6000	Hulse-KempLab	SRP355557	Arachis hypogaea, Arachis cardenasii and Arachis diogoi Raw sequence reads	SRS11700091		6392.42	1	70072687	21161951474	19.20	WGS	GENOMIC	unspecified
	SRX13820403	DNA Sequencing of Arachis panel	Arachis hypogaea	Illumina NovaSeq 6000	Hulse-KempLab	SRP355557	Arachis hypogaea, Arachis cardenasii and Arachis diogoi Raw sequence reads	SRS11700090		8696.59	1	95087167	28716324434	18.20	WGS	GENOMIC	unspecified
	SRX13820402	DNA Sequencing of Arachis panel	Arachis hypogaea	Illumina NovaSeq 6000	Hulse-KempLab	SRP355557	Arachis hypogaea, Arachis cardenasii and Arachis diogoi Raw sequence reads	SRS11700089		11711.42	1	127217785	38419771070	16.20	WGS	GENOMIC	unspecified
	SRX13820401	DNA Sequencing of Arachis panel	Arachis hypogaea	Illumina NovaSeq 6000	Hulse-KempLab	SRP355557	Arachis hypogaea, Arachis cardenasii and Arachis diogoi Raw sequence reads	SRS11700088		4363-03-01	1	47409010	14317521020	15.20	WGS	GENOMIC	unspecified
	SRX13820400	DNA Sequencing of Arachis panel	Arachis hypogaea	Illumina NovaSeq 6000	Hulse-KempLab	SRP355557	Arachis hypogaea, Arachis cardenasii and Arachis diogoi Raw sequence reads	SRS11700087		4704-03-01	1	51128537	15440818174	14.20	WGS	GENOMIC	unspecified
	SRX13820399	DNA Sequencing of Arachis panel	Arachis hypogaea	Illumina NovaSeq 6000	Hulse-KempLab	SRP355557	Arachis hypogaea, Arachis cardenasii and Arachis diogoi Raw sequence reads	SRS11700086		7822.81	1	84805169	25611161038	13.20	WGS	GENOMIC	unspecified
	SRX13820398	DNA Sequencing of Arachis panel	Arachis hypogaea	Illumina NovaSeq 6000	Hulse-KempLab	SRP355557	Arachis hypogaea, Arachis cardenasii and Arachis diogoi Raw sequence reads	SRS11700085		6373.38	1	69364305	20948020110	12.20	WGS	GENOMIC	unspecified
	SRX13820397	DNA Sequencing of Arachis panel	Arachis hypogaea	Illumina NovaSeq 6000	Hulse-KempLab	SRP355557	Arachis hypogaea, Arachis cardenasii and Arachis diogoi Raw sequence reads	SRS11700084		6883-01-01	1	71622893	21630113686	7.19	WGS	GENOMIC	unspecified
	SRX13820396	DNA Sequencing of Arachis panel	Arachis hypogaea	Illumina NovaSeq 6000	Hulse-KempLab	SRP355557	Arachis hypogaea, Arachis cardenasii and Arachis diogoi Raw sequence reads	SRS11700083		8638-03-01	1	93733704	28307578608	11.20	WGS	GENOMIC	unspecified
	SRX13820395	DNA Sequencing of Arachis panel	Arachis hypogaea	Illumina NovaSeq 6000	Hulse-KempLab	SRP355557	Arachis hypogaea, Arachis cardenasii and Arachis diogoi Raw sequence reads	SRS11700082		6591.53	1	71277496	21525803792	10.20	WGS	GENOMIC	unspecified
	SRX13820394	DNA Sequencing of Arachis panel	Arachis hypogaea	Illumina NovaSeq 6000	Hulse-KempLab	SRP355557	Arachis hypogaea, Arachis cardenasii and Arachis diogoi Raw sequence reads	SRS11700081		12636.84	1	137548035	41539506570	9.20	WGS	GENOMIC	unspecified
	SRX13820393	DNA Sequencing of Arachis panel	Arachis hypogaea	Illumina NovaSeq 6000	Hulse-KempLab	SRP355557	Arachis hypogaea, Arachis cardenasii and Arachis diogoi Raw sequence reads	SRS11700080		7053-01-01	1	77175390	23306967780	8.20	WGS	GENOMIC	unspecified
	SRX13820392	DNA Sequencing of Arachis panel	Arachis hypogaea	Illumina NovaSeq 6000	Hulse-KempLab	SRP355557	Arachis hypogaea, Arachis cardenasii and Arachis diogoi Raw sequence reads	SRS11700079		8013-09-01	1	87602579	26455978858	7.20	WGS	GENOMIC	unspecified
	SRX13820391	DNA Sequencing of Arachis panel	Arachis hypogaea	Illumina NovaSeq 6000	Hulse-KempLab	SRP355557	Arachis hypogaea, Arachis cardenasii and Arachis diogoi Raw sequence reads	SRS11700078		5102.73	1	55814547	16855993194	6.20	WGS	GENOMIC	unspecified
	SRX13820390	DNA Sequencing of Arachis panel	Arachis hypogaea	Illumina NovaSeq 6000	Hulse-KempLab	SRP355557	Arachis hypogaea, Arachis cardenasii and Arachis diogoi Raw sequence reads	SRS11700077		6902.83	1	75603143	22832149186	5.20	WGS	GENOMIC	unspecified
	SRX13820389	DNA Sequencing of Arachis panel	Arachis hypogaea	Illumina NovaSeq 6000	Hulse-KempLab	SRP355557	Arachis hypogaea, Arachis cardenasii and Arachis diogoi Raw sequence reads	SRS11700075		6948-12-01	1	75939996	22933878792	4.20	WGS	GENOMIC	unspecified
	SRX13820388	DNA Sequencing of Arachis panel	Arachis hypogaea	Illumina NovaSeq 6000	Hulse-KempLab	SRP355557	Arachis hypogaea, Arachis cardenasii and Arachis diogoi Raw sequence reads	SRS11700076		8055.67	1	87894706	26544201212	2.20	WGS	GENOMIC	unspecified
	SRX13820387	DNA Sequencing of Arachis panel	Arachis hypogaea	Illumina NovaSeq 6000	Hulse-KempLab	SRP355557	Arachis hypogaea, Arachis cardenasii and Arachis diogoi Raw sequence reads	SRS11700074		8335.84	1	91487198	27629133796	1.20	WGS	GENOMIC	unspecified
	SRX13820386	DNA Sequencing of Arachis panel	Arachis hypogaea	Illumina NovaSeq 6000	Hulse-KempLab	SRP355557	Arachis hypogaea, Arachis cardenasii and Arachis diogoi Raw sequence reads	SRS11700073		1394.31	1	14471438	4370374276	6.19	WGS	GENOMIC	unspecified
	SRX13820385	DNA Sequencing of Arachis panel	Arachis hypogaea	Illumina NovaSeq 6000	Hulse-KempLab	SRP355557	Arachis hypogaea, Arachis cardenasii and Arachis diogoi Raw sequence reads	SRS11700072		5558.21	1	58557595	17684393690	48.19	WGS	GENOMIC	unspecified
	SRX13820384	DNA Sequencing of Arachis panel	Arachis hypogaea	Illumina NovaSeq 6000	Hulse-KempLab	SRP355557	Arachis hypogaea, Arachis cardenasii and Arachis diogoi Raw sequence reads	SRS11700070		5805.24	1	60966719	18411949138	47.19	WGS	GENOMIC	unspecified
	SRX13820383	DNA Sequencing of Arachis panel	Arachis hypogaea	Illumina NovaSeq 6000	Hulse-KempLab	SRP355557	Arachis hypogaea, Arachis cardenasii and Arachis diogoi Raw sequence reads	SRS11700071		4677.81	1	49198544	14857960288	46.19	WGS	GENOMIC	unspecified
	SRX13820382	DNA Sequencing of Arachis panel	Arachis hypogaea	Illumina NovaSeq 6000	Hulse-KempLab	SRP355557	Arachis hypogaea, Arachis cardenasii and Arachis diogoi Raw sequence reads	SRS11700069		6468.29	1	68014841	20540481982	45.19	WGS	GENOMIC	unspecified
	SRX13820381	DNA Sequencing of Arachis panel	Arachis hypogaea	Illumina NovaSeq 6000	Hulse-KempLab	SRP355557	Arachis hypogaea, Arachis cardenasii and Arachis diogoi Raw sequence reads	SRS11700067		6878-05-01	1	72535730	21905790460	44.19	WGS	GENOMIC	unspecified
	SRX13820380	DNA Sequencing of Arachis panel	Arachis hypogaea	Illumina NovaSeq 6000	Hulse-KempLab	SRP355557	Arachis hypogaea, Arachis cardenasii and Arachis diogoi Raw sequence reads	SRS11700068		7253.95	1	76685309	23158963318	43.19	WGS	GENOMIC	unspecified
	SRX13820379	DNA Sequencing of Arachis panel	Arachis hypogaea	Illumina NovaSeq 6000	Hulse-KempLab	SRP355557	Arachis hypogaea, Arachis cardenasii and Arachis diogoi Raw sequence reads	SRS11700066		6626.85	1	69713578	21053500556	42.19	WGS	GENOMIC	unspecified
	SRX13820378	DNA Sequencing of Arachis panel	Arachis hypogaea	Illumina NovaSeq 6000	Hulse-KempLab	SRP355557	Arachis hypogaea, Arachis cardenasii and Arachis diogoi Raw sequence reads	SRS11700065		7358.46	1	77322320	23351340640	41.19	WGS	GENOMIC	unspecified
	SRX13820377	DNA Sequencing of Arachis panel	Arachis hypogaea	Illumina NovaSeq 6000	Hulse-KempLab	SRP355557	Arachis hypogaea, Arachis cardenasii and Arachis diogoi Raw sequence reads	SRS11700064		7759.56	1	80722535	24378205570	40.19	WGS	GENOMIC	unspecified
	SRX13820376	DNA Sequencing of Arachis panel	Arachis hypogaea	Illumina NovaSeq 6000	Hulse-KempLab	SRP355557	Arachis hypogaea, Arachis cardenasii and Arachis diogoi Raw sequence reads	SRS11700063		7308-09-01	1	76084606	22977551012	39.19	WGS	GENOMIC	unspecified
	SRX13820375	DNA Sequencing of Arachis panel	Arachis hypogaea	Illumina NovaSeq 6000	Hulse-KempLab	SRP355557	Arachis hypogaea, Arachis cardenasii and Arachis diogoi Raw sequence reads	SRS11700062		5784.19	1	59960531	18108080362	5.19	WGS	GENOMIC	unspecified
	SRX13820374	DNA Sequencing of Arachis panel	Arachis hypogaea	Illumina NovaSeq 6000	Hulse-KempLab	SRP355557	Arachis hypogaea, Arachis cardenasii and Arachis diogoi Raw sequence reads	SRS11700060		7652.79	1	79512413	24012748726	38.19	WGS	GENOMIC	unspecified
	SRX13820373	DNA Sequencing of Arachis panel	Arachis hypogaea	Illumina NovaSeq 6000	Hulse-KempLab	SRP355557	Arachis hypogaea, Arachis cardenasii and Arachis diogoi Raw sequence reads	SRS11700061		6466.68	1	67105718	20265926836	37.19	WGS	GENOMIC	unspecified
	SRX13820372	DNA Sequencing of Arachis panel	Arachis hypogaea	Illumina NovaSeq 6000	Hulse-KempLab	SRP355557	Arachis hypogaea, Arachis cardenasii and Arachis diogoi Raw sequence reads	SRS11700059		6369.25	1	66090450	19959315900	36.19	WGS	GENOMIC	unspecified
	SRX13820371	DNA Sequencing of Arachis panel	Arachis hypogaea	Illumina NovaSeq 6000	Hulse-KempLab	SRP355557	Arachis hypogaea, Arachis cardenasii and Arachis diogoi Raw sequence reads	SRS11700058		7237.67	1	74901485	22620248470	35.19	WGS	GENOMIC	unspecified
	SRX13820370	DNA Sequencing of Arachis panel	Arachis hypogaea	Illumina NovaSeq 6000	Hulse-KempLab	SRP355557	Arachis hypogaea, Arachis cardenasii and Arachis diogoi Raw sequence reads	SRS11700056		7128.71	1	74049418	22362924236	34.19	WGS	GENOMIC	unspecified
	SRX13820369	DNA Sequencing of Arachis panel	Arachis hypogaea	Illumina NovaSeq 6000	Hulse-KempLab	SRP355557	Arachis hypogaea, Arachis cardenasii and Arachis diogoi Raw sequence reads	SRS11700057		7527-05-01	1	78505837	23708762774	33.19	WGS	GENOMIC	unspecified
	SRX13820368	DNA Sequencing of Arachis panel	Arachis hypogaea	Illumina NovaSeq 6000	Hulse-KempLab	SRP355557	Arachis hypogaea, Arachis cardenasii and Arachis diogoi Raw sequence reads	SRS11700055		13984.59	1	152825013	46153153926	17.20	WGS	GENOMIC	unspecified
	SRX13820367	DNA Sequencing of Arachis panel	Arachis hypogaea	Illumina NovaSeq 6000	Hulse-KempLab	SRP355557	Arachis hypogaea, Arachis cardenasii and Arachis diogoi Raw sequence reads	SRS11700055		6447-11-01	1	67204172	20295659944	32.19	WGS	GENOMIC	unspecified
	SRX13820366	DNA Sequencing of Arachis panel	Arachis hypogaea	Illumina NovaSeq 6000	Hulse-KempLab	SRP355557	Arachis hypogaea, Arachis cardenasii and Arachis diogoi Raw sequence reads	SRS11700054		7355.91	1	77173678	23306450756	31.19	WGS	GENOMIC	unspecified
	SRX13820365	DNA Sequencing of Arachis panel	Arachis hypogaea	Illumina NovaSeq 6000	Hulse-KempLab	SRP355557	Arachis hypogaea, Arachis cardenasii and Arachis diogoi Raw sequence reads	SRS11700053		8045.88	1	84063458	25387164316	30.19	WGS	GENOMIC	unspecified
	SRX13820364	DNA Sequencing of Arachis panel	Arachis hypogaea	Illumina NovaSeq 6000	Hulse-KempLab	SRP355557	Arachis hypogaea, Arachis cardenasii and Arachis diogoi Raw sequence reads	SRS11700052		5927.36	1	61869753	18684665406	4.19	WGS	GENOMIC	unspecified
	SRX13820363	DNA Sequencing of Arachis panel	Arachis hypogaea	Illumina NovaSeq 6000	Hulse-KempLab	SRP355557	Arachis hypogaea, Arachis cardenasii and Arachis diogoi Raw sequence reads	SRS11700051		6161.77	1	64182958	19383253316	29.19	WGS	GENOMIC	unspecified
	SRX13820362	DNA Sequencing of Arachis panel	Arachis hypogaea	Illumina NovaSeq 6000	Hulse-KempLab	SRP355557	Arachis hypogaea, Arachis cardenasii and Arachis diogoi Raw sequence reads	SRS11700050		7588.29	1	82232810	24834308620	28.19	WGS	GENOMIC	unspecified
	SRX13820361	DNA Sequencing of Arachis panel	Arachis hypogaea	Illumina NovaSeq 6000	Hulse-KempLab	SRP355557	Arachis hypogaea, Arachis cardenasii and Arachis diogoi Raw sequence reads	SRS11700049		8780-05-01	1	95545869	28854852438	27.19	WGS	GENOMIC	unspecified
	SRX13820360	DNA Sequencing of Arachis panel	Arachis hypogaea	Illumina NovaSeq 6000	Hulse-KempLab	SRP355557	Arachis hypogaea, Arachis cardenasii and Arachis diogoi Raw sequence reads	SRS11700048		10260.41	1	112295398	33913210196	26.19	WGS	GENOMIC	unspecified
	SRX13820359	DNA Sequencing of Arachis panel	Arachis hypogaea	Illumina NovaSeq 6000	Hulse-KempLab	SRP355557	Arachis hypogaea, Arachis cardenasii and Arachis diogoi Raw sequence reads	SRS11700047		10570.03	1	115029670	34738960340	25.19	WGS	GENOMIC	unspecified
	SRX13820358	DNA Sequencing of Arachis panel	Arachis hypogaea	Illumina NovaSeq 6000	Hulse-KempLab	SRP355557	Arachis hypogaea, Arachis cardenasii and Arachis diogoi Raw sequence reads	SRS11700046		5934.99	1	64983758	19625094916	3.20	WGS	GENOMIC	unspecified
	SRX13820357	DNA Sequencing of Arachis panel	Arachis hypogaea	Illumina NovaSeq 6000	Hulse-KempLab	SRP355557	Arachis hypogaea, Arachis cardenasii and Arachis diogoi Raw sequence reads	SRS11700046		9975.68	1	107985636	32611662072	24.19	WGS	GENOMIC	unspecified
	SRX13820356	DNA Sequencing of Arachis panel	Arachis hypogaea	Illumina NovaSeq 6000	Hulse-KempLab	SRP355557	Arachis hypogaea, Arachis cardenasii and Arachis diogoi Raw sequence reads	SRS11700045		9574.94	1	103589704	31284090608	23.19	WGS	GENOMIC	unspecified
	SRX13820355	DNA Sequencing of Arachis panel	Arachis hypogaea	Illumina NovaSeq 6000	Hulse-KempLab	SRP355557	Arachis hypogaea, Arachis cardenasii and Arachis diogoi Raw sequence reads	SRS11700044		10351.78	1	112523077	33981969254	22.19	WGS	GENOMIC	unspecified
	SRX13820354	DNA Sequencing of Arachis panel	Arachis hypogaea	Illumina NovaSeq 6000	Hulse-KempLab	SRP355557	Arachis hypogaea, Arachis cardenasii and Arachis diogoi Raw sequence reads	SRS11700043		11603.82	1	124984466	37745308732	21.19	WGS	GENOMIC	unspecified
	SRX13820353	DNA Sequencing of Arachis panel	Arachis hypogaea	Illumina NovaSeq 6000	Hulse-KempLab	SRP355557	Arachis hypogaea, Arachis cardenasii and Arachis diogoi Raw sequence reads	SRS11700042		7215.28	1	75648630	22845886260	3.19	WGS	GENOMIC	unspecified
	SRX13820352	DNA Sequencing of Arachis panel	Arachis hypogaea	Illumina NovaSeq 6000	Hulse-KempLab	SRP355557	Arachis hypogaea, Arachis cardenasii and Arachis diogoi Raw sequence reads	SRS11700041		7951.95	1	86081871	25996725042	20.19	WGS	GENOMIC	unspecified
	SRX13820351	DNA Sequencing of Arachis panel	Arachis hypogaea	Illumina NovaSeq 6000	Hulse-KempLab	SRP355557	Arachis hypogaea, Arachis cardenasii and Arachis diogoi Raw sequence reads	SRS11700040		7783.26	1	84579689	25543066078	19.19	WGS	GENOMIC	unspecified
	SRX13820350	DNA Sequencing of Arachis panel	Arachis hypogaea	Illumina NovaSeq 6000	Hulse-KempLab	SRP355557	Arachis hypogaea, Arachis cardenasii and Arachis diogoi Raw sequence reads	SRS11700039		9831.45	1	106492215	32160648930	18.19	WGS	GENOMIC	unspecified
	SRX13820349	DNA Sequencing of Arachis panel	Arachis hypogaea	Illumina NovaSeq 6000	Hulse-KempLab	SRP355557	Arachis hypogaea, Arachis cardenasii and Arachis diogoi Raw sequence reads	SRS11700038		9002.85	1	98017783	29601370466	17.19	WGS	GENOMIC	unspecified
	SRX13820348	DNA Sequencing of Arachis panel	Arachis hypogaea	Illumina NovaSeq 6000	Hulse-KempLab	SRP355557	Arachis hypogaea, Arachis cardenasii and Arachis diogoi Raw sequence reads	SRS11700037		10818.56	1	117310829	35427870358	16.19	WGS	GENOMIC	unspecified
	SRX13820347	DNA Sequencing of Arachis panel	Arachis hypogaea	Illumina NovaSeq 6000	Hulse-KempLab	SRP355557	Arachis hypogaea, Arachis cardenasii and Arachis diogoi Raw sequence reads	SRS11700036		8936.76	1	96447158	29127041716	15.19	WGS	GENOMIC	unspecified
	SRX13820346	DNA Sequencing of Arachis panel	Arachis hypogaea	Illumina NovaSeq 6000	Hulse-KempLab	SRP355557	Arachis hypogaea, Arachis cardenasii and Arachis diogoi Raw sequence reads	SRS11700035		8569-02-01	1	93090094	28113208388	14.19	WGS	GENOMIC	unspecified
	SRX13820345	DNA Sequencing of Arachis panel	Arachis hypogaea	Illumina NovaSeq 6000	Hulse-KempLab	SRP355557	Arachis hypogaea, Arachis cardenasii and Arachis diogoi Raw sequence reads	SRS11700034		8245-08-01	1	88906895	26849882290	13.19	WGS	GENOMIC	unspecified
	SRX13820344	DNA Sequencing of Arachis panel	Arachis hypogaea	Illumina NovaSeq 6000	Hulse-KempLab	SRP355557	Arachis hypogaea, Arachis cardenasii and Arachis diogoi Raw sequence reads	SRS11700033		7000.89	1	72555017	21911615134	12.19	WGS	GENOMIC	unspecified
	SRX13820343	DNA Sequencing of Arachis panel	Arachis hypogaea	Illumina NovaSeq 6000	Hulse-KempLab	SRP355557	Arachis hypogaea, Arachis cardenasii and Arachis diogoi Raw sequence reads	SRS11700032		6450.62	1	66750240	20158572480	11.19	WGS	GENOMIC	unspecified
	SRX13820342	DNA Sequencing of Arachis panel	Arachis hypogaea	Illumina NovaSeq 6000	Hulse-KempLab	SRP355557	Arachis hypogaea, Arachis cardenasii and Arachis diogoi Raw sequence reads	SRS11700031		6598.34	1	68906096	20809640992	2.19	WGS	GENOMIC	unspecified
	SRX13820341	DNA Sequencing of Arachis panel	Arachis hypogaea	Illumina NovaSeq 6000	Hulse-KempLab	SRP355557	Arachis hypogaea, Arachis cardenasii and Arachis diogoi Raw sequence reads	SRS11700030		7985-03-01	1	82922582	25042619764	1.19	WGS	GENOMIC	unspecified
	SRX12750686	AhAnn6 promoter sequence	Arachis hypogaea	NextSeq 550	hebei agricultural university	SRP342824	AhAnn6 promoter	SRS10698563		0.05	1	1	1717	pAhAnn6	CLONE	GENOMIC	PCR
	SRX12020573	High-Density Genetic Linkage Map Construction Using Whole-Genome Resequencing for Mapping QTLs of Resistance to Aspergillus flavus Infection in Peanut	Arachis hypogaea	HiSeq X Ten	Oil Crops Research Institute, Chinese Academy of A	SRP335759	High-Density Genetic Linkage Map Construction Using Whole-Genome Resequencing for Mapping QTLs of Resistance to Aspergillus flavus Infection in Peanut	SRS10025449		2410.55	1	21860886	6601987572	QT1109	WGS	GENOMIC	RANDOM
	SRX12020572	High-Density Genetic Linkage Map Construction Using Whole-Genome Resequencing for Mapping QTLs of Resistance to Aspergillus flavus Infection in Peanut	Arachis hypogaea	HiSeq X Ten	Oil Crops Research Institute, Chinese Academy of A	SRP335759	High-Density Genetic Linkage Map Construction Using Whole-Genome Resequencing for Mapping QTLs of Resistance to Aspergillus flavus Infection in Peanut	SRS10025448		3175.23	1	28530286	8616146372	QT1108	WGS	GENOMIC	RANDOM
	SRX12020571	High-Density Genetic Linkage Map Construction Using Whole-Genome Resequencing for Mapping QTLs of Resistance to Aspergillus flavus Infection in Peanut	Arachis hypogaea	HiSeq X Ten	Oil Crops Research Institute, Chinese Academy of A	SRP335759	High-Density Genetic Linkage Map Construction Using Whole-Genome Resequencing for Mapping QTLs of Resistance to Aspergillus flavus Infection in Peanut	SRS10025447		2878.46	1	26159406	7900140612	QT1107	WGS	GENOMIC	RANDOM
	SRX12020570	High-Density Genetic Linkage Map Construction Using Whole-Genome Resequencing for Mapping QTLs of Resistance to Aspergillus flavus Infection in Peanut	Arachis hypogaea	HiSeq X Ten	Oil Crops Research Institute, Chinese Academy of A	SRP335759	High-Density Genetic Linkage Map Construction Using Whole-Genome Resequencing for Mapping QTLs of Resistance to Aspergillus flavus Infection in Peanut	SRS10025446		2577.56	1	23395949	7065576598	QT1106	WGS	GENOMIC	RANDOM
	SRX12020569	High-Density Genetic Linkage Map Construction Using Whole-Genome Resequencing for Mapping QTLs of Resistance to Aspergillus flavus Infection in Peanut	Arachis hypogaea	HiSeq X Ten	Oil Crops Research Institute, Chinese Academy of A	SRP335759	High-Density Genetic Linkage Map Construction Using Whole-Genome Resequencing for Mapping QTLs of Resistance to Aspergillus flavus Infection in Peanut	SRS10025445		2571.39	1	22981330	6940361660	QT1105	WGS	GENOMIC	RANDOM
	SRX12020568	High-Density Genetic Linkage Map Construction Using Whole-Genome Resequencing for Mapping QTLs of Resistance to Aspergillus flavus Infection in Peanut	Arachis hypogaea	HiSeq X Ten	Oil Crops Research Institute, Chinese Academy of A	SRP335759	High-Density Genetic Linkage Map Construction Using Whole-Genome Resequencing for Mapping QTLs of Resistance to Aspergillus flavus Infection in Peanut	SRS10025444		3312-04-01	1	29222110	8825077220	QT1104	WGS	GENOMIC	RANDOM
	SRX12020567	High-Density Genetic Linkage Map Construction Using Whole-Genome Resequencing for Mapping QTLs of Resistance to Aspergillus flavus Infection in Peanut	Arachis hypogaea	HiSeq X Ten	Oil Crops Research Institute, Chinese Academy of A	SRP335759	High-Density Genetic Linkage Map Construction Using Whole-Genome Resequencing for Mapping QTLs of Resistance to Aspergillus flavus Infection in Peanut	SRS10025443		2753.65	1	24436788	7379909976	QT1103	WGS	GENOMIC	RANDOM
	SRX12020566	High-Density Genetic Linkage Map Construction Using Whole-Genome Resequencing for Mapping QTLs of Resistance to Aspergillus flavus Infection in Peanut	Arachis hypogaea	HiSeq X Ten	Oil Crops Research Institute, Chinese Academy of A	SRP335759	High-Density Genetic Linkage Map Construction Using Whole-Genome Resequencing for Mapping QTLs of Resistance to Aspergillus flavus Infection in Peanut	SRS10025442		2250.67	1	20130071	6079281442	QT1102	WGS	GENOMIC	RANDOM
	SRX12020565	High-Density Genetic Linkage Map Construction Using Whole-Genome Resequencing for Mapping QTLs of Resistance to Aspergillus flavus Infection in Peanut	Arachis hypogaea	HiSeq X Ten	Oil Crops Research Institute, Chinese Academy of A	SRP335759	High-Density Genetic Linkage Map Construction Using Whole-Genome Resequencing for Mapping QTLs of Resistance to Aspergillus flavus Infection in Peanut	SRS10025441		2878.91	1	25443723	7684004346	QT1101	WGS	GENOMIC	RANDOM
	SRX12020564	High-Density Genetic Linkage Map Construction Using Whole-Genome Resequencing for Mapping QTLs of Resistance to Aspergillus flavus Infection in Peanut	Arachis hypogaea	HiSeq X Ten	Oil Crops Research Institute, Chinese Academy of A	SRP335759	High-Density Genetic Linkage Map Construction Using Whole-Genome Resequencing for Mapping QTLs of Resistance to Aspergillus flavus Infection in Peanut	SRS10025440		2353-04-01	1	20975906	6334723612	QT1100	WGS	GENOMIC	RANDOM
	SRX12020563	High-Density Genetic Linkage Map Construction Using Whole-Genome Resequencing for Mapping QTLs of Resistance to Aspergillus flavus Infection in Peanut	Arachis hypogaea	HiSeq X Ten	Oil Crops Research Institute, Chinese Academy of A	SRP335759	High-Density Genetic Linkage Map Construction Using Whole-Genome Resequencing for Mapping QTLs of Resistance to Aspergillus flavus Infection in Peanut	SRS10025439		2680-08-01	1	24951689	7535410078	QT1019	WGS	GENOMIC	RANDOM
	SRX12020562	High-Density Genetic Linkage Map Construction Using Whole-Genome Resequencing for Mapping QTLs of Resistance to Aspergillus flavus Infection in Peanut	Arachis hypogaea	HiSeq X Ten	Oil Crops Research Institute, Chinese Academy of A	SRP335759	High-Density Genetic Linkage Map Construction Using Whole-Genome Resequencing for Mapping QTLs of Resistance to Aspergillus flavus Infection in Peanut	SRS10025437		2617.69	1	23443614	7079971428	QT1099	WGS	GENOMIC	RANDOM
	SRX12020561	High-Density Genetic Linkage Map Construction Using Whole-Genome Resequencing for Mapping QTLs of Resistance to Aspergillus flavus Infection in Peanut	Arachis hypogaea	HiSeq X Ten	Oil Crops Research Institute, Chinese Academy of A	SRP335759	High-Density Genetic Linkage Map Construction Using Whole-Genome Resequencing for Mapping QTLs of Resistance to Aspergillus flavus Infection in Peanut	SRS10025438		2601-03-01	1	22533672	6805168944	QT1098	WGS	GENOMIC	RANDOM
	SRX12020560	High-Density Genetic Linkage Map Construction Using Whole-Genome Resequencing for Mapping QTLs of Resistance to Aspergillus flavus Infection in Peanut	Arachis hypogaea	HiSeq X Ten	Oil Crops Research Institute, Chinese Academy of A	SRP335759	High-Density Genetic Linkage Map Construction Using Whole-Genome Resequencing for Mapping QTLs of Resistance to Aspergillus flavus Infection in Peanut	SRS10025436		2600-06-01	1	23241147	7018826394	QT1097	WGS	GENOMIC	RANDOM
	SRX12020559	High-Density Genetic Linkage Map Construction Using Whole-Genome Resequencing for Mapping QTLs of Resistance to Aspergillus flavus Infection in Peanut	Arachis hypogaea	HiSeq X Ten	Oil Crops Research Institute, Chinese Academy of A	SRP335759	High-Density Genetic Linkage Map Construction Using Whole-Genome Resequencing for Mapping QTLs of Resistance to Aspergillus flavus Infection in Peanut	SRS10025435		2883.45	1	25204683	7611814266	QT1096	WGS	GENOMIC	RANDOM
	SRX12020558	High-Density Genetic Linkage Map Construction Using Whole-Genome Resequencing for Mapping QTLs of Resistance to Aspergillus flavus Infection in Peanut	Arachis hypogaea	HiSeq X Ten	Oil Crops Research Institute, Chinese Academy of A	SRP335759	High-Density Genetic Linkage Map Construction Using Whole-Genome Resequencing for Mapping QTLs of Resistance to Aspergillus flavus Infection in Peanut	SRS10025434		2391.59	1	21203633	6403497166	QT1095	WGS	GENOMIC	RANDOM
	SRX12020557	High-Density Genetic Linkage Map Construction Using Whole-Genome Resequencing for Mapping QTLs of Resistance to Aspergillus flavus Infection in Peanut	Arachis hypogaea	HiSeq X Ten	Oil Crops Research Institute, Chinese Academy of A	SRP335759	High-Density Genetic Linkage Map Construction Using Whole-Genome Resequencing for Mapping QTLs of Resistance to Aspergillus flavus Infection in Peanut	SRS10025432		2806.78	1	25350438	7655832276	QT1094	WGS	GENOMIC	RANDOM
	SRX12020556	High-Density Genetic Linkage Map Construction Using Whole-Genome Resequencing for Mapping QTLs of Resistance to Aspergillus flavus Infection in Peanut	Arachis hypogaea	HiSeq X Ten	Oil Crops Research Institute, Chinese Academy of A	SRP335759	High-Density Genetic Linkage Map Construction Using Whole-Genome Resequencing for Mapping QTLs of Resistance to Aspergillus flavus Infection in Peanut	SRS10025433		2570.91	1	23230797	7015700694	QT1093	WGS	GENOMIC	RANDOM
	SRX12020555	High-Density Genetic Linkage Map Construction Using Whole-Genome Resequencing for Mapping QTLs of Resistance to Aspergillus flavus Infection in Peanut	Arachis hypogaea	HiSeq X Ten	Oil Crops Research Institute, Chinese Academy of A	SRP335759	High-Density Genetic Linkage Map Construction Using Whole-Genome Resequencing for Mapping QTLs of Resistance to Aspergillus flavus Infection in Peanut	SRS10025431		2254.94	1	20583198	6216125796	QT1092	WGS	GENOMIC	RANDOM
	SRX12020554	High-Density Genetic Linkage Map Construction Using Whole-Genome Resequencing for Mapping QTLs of Resistance to Aspergillus flavus Infection in Peanut	Arachis hypogaea	HiSeq X Ten	Oil Crops Research Institute, Chinese Academy of A	SRP335759	High-Density Genetic Linkage Map Construction Using Whole-Genome Resequencing for Mapping QTLs of Resistance to Aspergillus flavus Infection in Peanut	SRS10025430		3248.15	1	29631572	8948734744	QT1091	WGS	GENOMIC	RANDOM
	SRX12020553	High-Density Genetic Linkage Map Construction Using Whole-Genome Resequencing for Mapping QTLs of Resistance to Aspergillus flavus Infection in Peanut	Arachis hypogaea	HiSeq X Ten	Oil Crops Research Institute, Chinese Academy of A	SRP335759	High-Density Genetic Linkage Map Construction Using Whole-Genome Resequencing for Mapping QTLs of Resistance to Aspergillus flavus Infection in Peanut	SRS10025428		2475.67	1	21848652	6598292904	QT1090	WGS	GENOMIC	RANDOM
	SRX12020552	High-Density Genetic Linkage Map Construction Using Whole-Genome Resequencing for Mapping QTLs of Resistance to Aspergillus flavus Infection in Peanut	Arachis hypogaea	HiSeq X Ten	Oil Crops Research Institute, Chinese Academy of A	SRP335759	High-Density Genetic Linkage Map Construction Using Whole-Genome Resequencing for Mapping QTLs of Resistance to Aspergillus flavus Infection in Peanut	SRS10025429		4043.53	1	37647063	11369413026	QT1018	WGS	GENOMIC	RANDOM
	SRX12020551	High-Density Genetic Linkage Map Construction Using Whole-Genome Resequencing for Mapping QTLs of Resistance to Aspergillus flavus Infection in Peanut	Arachis hypogaea	HiSeq X Ten	Oil Crops Research Institute, Chinese Academy of A	SRP335759	High-Density Genetic Linkage Map Construction Using Whole-Genome Resequencing for Mapping QTLs of Resistance to Aspergillus flavus Infection in Peanut	SRS10025427		2505.62	1	21963474	6632969148	QT1089	WGS	GENOMIC	RANDOM
	SRX12020550	High-Density Genetic Linkage Map Construction Using Whole-Genome Resequencing for Mapping QTLs of Resistance to Aspergillus flavus Infection in Peanut	Arachis hypogaea	HiSeq X Ten	Oil Crops Research Institute, Chinese Academy of A	SRP335759	High-Density Genetic Linkage Map Construction Using Whole-Genome Resequencing for Mapping QTLs of Resistance to Aspergillus flavus Infection in Peanut	SRS10025426		2535.42	1	23542767	7109915634	QT1088	WGS	GENOMIC	RANDOM
	SRX12020549	High-Density Genetic Linkage Map Construction Using Whole-Genome Resequencing for Mapping QTLs of Resistance to Aspergillus flavus Infection in Peanut	Arachis hypogaea	HiSeq X Ten	Oil Crops Research Institute, Chinese Academy of A	SRP335759	High-Density Genetic Linkage Map Construction Using Whole-Genome Resequencing for Mapping QTLs of Resistance to Aspergillus flavus Infection in Peanut	SRS10025425		2291.97	1	21108671	6374818642	QT1087	WGS	GENOMIC	RANDOM
	SRX12020548	High-Density Genetic Linkage Map Construction Using Whole-Genome Resequencing for Mapping QTLs of Resistance to Aspergillus flavus Infection in Peanut	Arachis hypogaea	HiSeq X Ten	Oil Crops Research Institute, Chinese Academy of A	SRP335759	High-Density Genetic Linkage Map Construction Using Whole-Genome Resequencing for Mapping QTLs of Resistance to Aspergillus flavus Infection in Peanut	SRS10025424		2334.14	1	20551070	6206423140	QT1086	WGS	GENOMIC	RANDOM
	SRX12020547	High-Density Genetic Linkage Map Construction Using Whole-Genome Resequencing for Mapping QTLs of Resistance to Aspergillus flavus Infection in Peanut	Arachis hypogaea	HiSeq X Ten	Oil Crops Research Institute, Chinese Academy of A	SRP335759	High-Density Genetic Linkage Map Construction Using Whole-Genome Resequencing for Mapping QTLs of Resistance to Aspergillus flavus Infection in Peanut	SRS10025423		2811-11-01	1	25175765	7603081030	QT1085	WGS	GENOMIC	RANDOM
	SRX12020546	High-Density Genetic Linkage Map Construction Using Whole-Genome Resequencing for Mapping QTLs of Resistance to Aspergillus flavus Infection in Peanut	Arachis hypogaea	HiSeq X Ten	Oil Crops Research Institute, Chinese Academy of A	SRP335759	High-Density Genetic Linkage Map Construction Using Whole-Genome Resequencing for Mapping QTLs of Resistance to Aspergillus flavus Infection in Peanut	SRS10025422		2285.91	1	20819855	6287596210	QT1084	WGS	GENOMIC	RANDOM
	SRX12020545	High-Density Genetic Linkage Map Construction Using Whole-Genome Resequencing for Mapping QTLs of Resistance to Aspergillus flavus Infection in Peanut	Arachis hypogaea	HiSeq X Ten	Oil Crops Research Institute, Chinese Academy of A	SRP335759	High-Density Genetic Linkage Map Construction Using Whole-Genome Resequencing for Mapping QTLs of Resistance to Aspergillus flavus Infection in Peanut	SRS10025421		2566.23	1	22699297	6855187694	QT1083	WGS	GENOMIC	RANDOM
	SRX12020544	High-Density Genetic Linkage Map Construction Using Whole-Genome Resequencing for Mapping QTLs of Resistance to Aspergillus flavus Infection in Peanut	Arachis hypogaea	HiSeq X Ten	Oil Crops Research Institute, Chinese Academy of A	SRP335759	High-Density Genetic Linkage Map Construction Using Whole-Genome Resequencing for Mapping QTLs of Resistance to Aspergillus flavus Infection in Peanut	SRS10025420		2515-03-01	1	22923356	6922853512	QT1082	WGS	GENOMIC	RANDOM
	SRX12020543	High-Density Genetic Linkage Map Construction Using Whole-Genome Resequencing for Mapping QTLs of Resistance to Aspergillus flavus Infection in Peanut	Arachis hypogaea	HiSeq X Ten	Oil Crops Research Institute, Chinese Academy of A	SRP335759	High-Density Genetic Linkage Map Construction Using Whole-Genome Resequencing for Mapping QTLs of Resistance to Aspergillus flavus Infection in Peanut	SRS10025419		2367.39	1	21454067	6479128234	QT1081	WGS	GENOMIC	RANDOM
	SRX12020542	High-Density Genetic Linkage Map Construction Using Whole-Genome Resequencing for Mapping QTLs of Resistance to Aspergillus flavus Infection in Peanut	Arachis hypogaea	HiSeq X Ten	Oil Crops Research Institute, Chinese Academy of A	SRP335759	High-Density Genetic Linkage Map Construction Using Whole-Genome Resequencing for Mapping QTLs of Resistance to Aspergillus flavus Infection in Peanut	SRS10025418		2456-03-01	1	21820163	6589689226	QT1080	WGS	GENOMIC	RANDOM
	SRX12020541	High-Density Genetic Linkage Map Construction Using Whole-Genome Resequencing for Mapping QTLs of Resistance to Aspergillus flavus Infection in Peanut	Arachis hypogaea	HiSeq X Ten	Oil Crops Research Institute, Chinese Academy of A	SRP335759	High-Density Genetic Linkage Map Construction Using Whole-Genome Resequencing for Mapping QTLs of Resistance to Aspergillus flavus Infection in Peanut	SRS10025417		2964-12-01	1	27617359	8340442418	QT1017	WGS	GENOMIC	RANDOM
	SRX12020540	High-Density Genetic Linkage Map Construction Using Whole-Genome Resequencing for Mapping QTLs of Resistance to Aspergillus flavus Infection in Peanut	Arachis hypogaea	HiSeq X Ten	Oil Crops Research Institute, Chinese Academy of A	SRP335759	High-Density Genetic Linkage Map Construction Using Whole-Genome Resequencing for Mapping QTLs of Resistance to Aspergillus flavus Infection in Peanut	SRS10025416		6540.96	1	56705354	17125016908	QT1079	WGS	GENOMIC	RANDOM
	SRX12020539	High-Density Genetic Linkage Map Construction Using Whole-Genome Resequencing for Mapping QTLs of Resistance to Aspergillus flavus Infection in Peanut	Arachis hypogaea	HiSeq X Ten	Oil Crops Research Institute, Chinese Academy of A	SRP335759	High-Density Genetic Linkage Map Construction Using Whole-Genome Resequencing for Mapping QTLs of Resistance to Aspergillus flavus Infection in Peanut	SRS10025415		3049.83	1	28477896	8600324592	QT1078	WGS	GENOMIC	RANDOM
	SRX12020538	High-Density Genetic Linkage Map Construction Using Whole-Genome Resequencing for Mapping QTLs of Resistance to Aspergillus flavus Infection in Peanut	Arachis hypogaea	HiSeq X Ten	Oil Crops Research Institute, Chinese Academy of A	SRP335759	High-Density Genetic Linkage Map Construction Using Whole-Genome Resequencing for Mapping QTLs of Resistance to Aspergillus flavus Infection in Peanut	SRS10025412		2542.18	1	23436404	7077794008	QT1077	WGS	GENOMIC	RANDOM
	SRX12020537	High-Density Genetic Linkage Map Construction Using Whole-Genome Resequencing for Mapping QTLs of Resistance to Aspergillus flavus Infection in Peanut	Arachis hypogaea	HiSeq X Ten	Oil Crops Research Institute, Chinese Academy of A	SRP335759	High-Density Genetic Linkage Map Construction Using Whole-Genome Resequencing for Mapping QTLs of Resistance to Aspergillus flavus Infection in Peanut	SRS10025414		2460.85	1	22823527	6892705154	QT1076	WGS	GENOMIC	RANDOM
	SRX12020536	High-Density Genetic Linkage Map Construction Using Whole-Genome Resequencing for Mapping QTLs of Resistance to Aspergillus flavus Infection in Peanut	Arachis hypogaea	HiSeq X Ten	Oil Crops Research Institute, Chinese Academy of A	SRP335759	High-Density Genetic Linkage Map Construction Using Whole-Genome Resequencing for Mapping QTLs of Resistance to Aspergillus flavus Infection in Peanut	SRS10025413		2975-07-01	1	26601261	8033580822	QT1075	WGS	GENOMIC	RANDOM
	SRX12020535	High-Density Genetic Linkage Map Construction Using Whole-Genome Resequencing for Mapping QTLs of Resistance to Aspergillus flavus Infection in Peanut	Arachis hypogaea	HiSeq X Ten	Oil Crops Research Institute, Chinese Academy of A	SRP335759	High-Density Genetic Linkage Map Construction Using Whole-Genome Resequencing for Mapping QTLs of Resistance to Aspergillus flavus Infection in Peanut	SRS10025411		2369-05-01	1	21155251	6388885802	QT1074	WGS	GENOMIC	RANDOM
	SRX12020534	High-Density Genetic Linkage Map Construction Using Whole-Genome Resequencing for Mapping QTLs of Resistance to Aspergillus flavus Infection in Peanut	Arachis hypogaea	HiSeq X Ten	Oil Crops Research Institute, Chinese Academy of A	SRP335759	High-Density Genetic Linkage Map Construction Using Whole-Genome Resequencing for Mapping QTLs of Resistance to Aspergillus flavus Infection in Peanut	SRS10025410		3482.26	1	30401150	9181147300	QT1073	WGS	GENOMIC	RANDOM
	SRX12020533	High-Density Genetic Linkage Map Construction Using Whole-Genome Resequencing for Mapping QTLs of Resistance to Aspergillus flavus Infection in Peanut	Arachis hypogaea	HiSeq X Ten	Oil Crops Research Institute, Chinese Academy of A	SRP335759	High-Density Genetic Linkage Map Construction Using Whole-Genome Resequencing for Mapping QTLs of Resistance to Aspergillus flavus Infection in Peanut	SRS10025408		3191.36	1	27909814	8428763828	QT1072	WGS	GENOMIC	RANDOM
	SRX12020532	High-Density Genetic Linkage Map Construction Using Whole-Genome Resequencing for Mapping QTLs of Resistance to Aspergillus flavus Infection in Peanut	Arachis hypogaea	HiSeq X Ten	Oil Crops Research Institute, Chinese Academy of A	SRP335759	High-Density Genetic Linkage Map Construction Using Whole-Genome Resequencing for Mapping QTLs of Resistance to Aspergillus flavus Infection in Peanut	SRS10025409		2290-04-01	1	20194473	6098730846	QT1071	WGS	GENOMIC	RANDOM
	SRX12020531	High-Density Genetic Linkage Map Construction Using Whole-Genome Resequencing for Mapping QTLs of Resistance to Aspergillus flavus Infection in Peanut	Arachis hypogaea	HiSeq X Ten	Oil Crops Research Institute, Chinese Academy of A	SRP335759	High-Density Genetic Linkage Map Construction Using Whole-Genome Resequencing for Mapping QTLs of Resistance to Aspergillus flavus Infection in Peanut	SRS10025407		2748.71	1	24718038	7464847476	QT1070	WGS	GENOMIC	RANDOM
	SRX12020530	High-Density Genetic Linkage Map Construction Using Whole-Genome Resequencing for Mapping QTLs of Resistance to Aspergillus flavus Infection in Peanut	Arachis hypogaea	HiSeq X Ten	Oil Crops Research Institute, Chinese Academy of A	SRP335759	High-Density Genetic Linkage Map Construction Using Whole-Genome Resequencing for Mapping QTLs of Resistance to Aspergillus flavus Infection in Peanut	SRS10025404		2776.73	1	26036760	7863101520	QT1016	WGS	GENOMIC	RANDOM
	SRX12020529	High-Density Genetic Linkage Map Construction Using Whole-Genome Resequencing for Mapping QTLs of Resistance to Aspergillus flavus Infection in Peanut	Arachis hypogaea	HiSeq X Ten	Oil Crops Research Institute, Chinese Academy of A	SRP335759	High-Density Genetic Linkage Map Construction Using Whole-Genome Resequencing for Mapping QTLs of Resistance to Aspergillus flavus Infection in Peanut	SRS10025406		2579.19	1	23061020	6964428040	QT1069	WGS	GENOMIC	RANDOM
	SRX12020528	High-Density Genetic Linkage Map Construction Using Whole-Genome Resequencing for Mapping QTLs of Resistance to Aspergillus flavus Infection in Peanut	Arachis hypogaea	HiSeq X Ten	Oil Crops Research Institute, Chinese Academy of A	SRP335759	High-Density Genetic Linkage Map Construction Using Whole-Genome Resequencing for Mapping QTLs of Resistance to Aspergillus flavus Infection in Peanut	SRS10025405		3764-04-01	1	31581809	9537706318	QT1068	WGS	GENOMIC	RANDOM
	SRX12020527	High-Density Genetic Linkage Map Construction Using Whole-Genome Resequencing for Mapping QTLs of Resistance to Aspergillus flavus Infection in Peanut	Arachis hypogaea	HiSeq X Ten	Oil Crops Research Institute, Chinese Academy of A	SRP335759	High-Density Genetic Linkage Map Construction Using Whole-Genome Resequencing for Mapping QTLs of Resistance to Aspergillus flavus Infection in Peanut	SRS10025402		3378.86	1	30493032	9208895664	QT1067	WGS	GENOMIC	RANDOM
	SRX12020526	High-Density Genetic Linkage Map Construction Using Whole-Genome Resequencing for Mapping QTLs of Resistance to Aspergillus flavus Infection in Peanut	Arachis hypogaea	HiSeq X Ten	Oil Crops Research Institute, Chinese Academy of A	SRP335759	High-Density Genetic Linkage Map Construction Using Whole-Genome Resequencing for Mapping QTLs of Resistance to Aspergillus flavus Infection in Peanut	SRS10025403		2561.88	1	23135480	6986914960	QT1066	WGS	GENOMIC	RANDOM
	SRX12020525	High-Density Genetic Linkage Map Construction Using Whole-Genome Resequencing for Mapping QTLs of Resistance to Aspergillus flavus Infection in Peanut	Arachis hypogaea	HiSeq X Ten	Oil Crops Research Institute, Chinese Academy of A	SRP335759	High-Density Genetic Linkage Map Construction Using Whole-Genome Resequencing for Mapping QTLs of Resistance to Aspergillus flavus Infection in Peanut	SRS10025401		3609.55	1	30247841	9134847982	QT1065	WGS	GENOMIC	RANDOM
	SRX12020524	High-Density Genetic Linkage Map Construction Using Whole-Genome Resequencing for Mapping QTLs of Resistance to Aspergillus flavus Infection in Peanut	Arachis hypogaea	HiSeq X Ten	Oil Crops Research Institute, Chinese Academy of A	SRP335759	High-Density Genetic Linkage Map Construction Using Whole-Genome Resequencing for Mapping QTLs of Resistance to Aspergillus flavus Infection in Peanut	SRS10025400		6004-02-01	1	53225766	16074181332	QT1064	WGS	GENOMIC	RANDOM
	SRX12020523	High-Density Genetic Linkage Map Construction Using Whole-Genome Resequencing for Mapping QTLs of Resistance to Aspergillus flavus Infection in Peanut	Arachis hypogaea	HiSeq X Ten	Oil Crops Research Institute, Chinese Academy of A	SRP335759	High-Density Genetic Linkage Map Construction Using Whole-Genome Resequencing for Mapping QTLs of Resistance to Aspergillus flavus Infection in Peanut	SRS10025399		2458.32	1	21935211	6624433722	QT1063	WGS	GENOMIC	RANDOM
	SRX12020522	High-Density Genetic Linkage Map Construction Using Whole-Genome Resequencing for Mapping QTLs of Resistance to Aspergillus flavus Infection in Peanut	Arachis hypogaea	HiSeq X Ten	Oil Crops Research Institute, Chinese Academy of A	SRP335759	High-Density Genetic Linkage Map Construction Using Whole-Genome Resequencing for Mapping QTLs of Resistance to Aspergillus flavus Infection in Peanut	SRS10025398		3031-03-01	1	26797966	8092985732	QT1062	WGS	GENOMIC	RANDOM
	SRX12020521	High-Density Genetic Linkage Map Construction Using Whole-Genome Resequencing for Mapping QTLs of Resistance to Aspergillus flavus Infection in Peanut	Arachis hypogaea	HiSeq X Ten	Oil Crops Research Institute, Chinese Academy of A	SRP335759	High-Density Genetic Linkage Map Construction Using Whole-Genome Resequencing for Mapping QTLs of Resistance to Aspergillus flavus Infection in Peanut	SRS10025397		3728.28	1	31935788	9644607976	QT1061	WGS	GENOMIC	RANDOM
	SRX12020520	High-Density Genetic Linkage Map Construction Using Whole-Genome Resequencing for Mapping QTLs of Resistance to Aspergillus flavus Infection in Peanut	Arachis hypogaea	HiSeq X Ten	Oil Crops Research Institute, Chinese Academy of A	SRP335759	High-Density Genetic Linkage Map Construction Using Whole-Genome Resequencing for Mapping QTLs of Resistance to Aspergillus flavus Infection in Peanut	SRS10025396		3347.35	1	27997247	8455168594	QT1060	WGS	GENOMIC	RANDOM
	SRX12020519	High-Density Genetic Linkage Map Construction Using Whole-Genome Resequencing for Mapping QTLs of Resistance to Aspergillus flavus Infection in Peanut	Arachis hypogaea	HiSeq X Ten	Oil Crops Research Institute, Chinese Academy of A	SRP335759	High-Density Genetic Linkage Map Construction Using Whole-Genome Resequencing for Mapping QTLs of Resistance to Aspergillus flavus Infection in Peanut	SRS10025395		2253.93	1	21052040	6357716080	QT1015	WGS	GENOMIC	RANDOM
	SRX12020518	High-Density Genetic Linkage Map Construction Using Whole-Genome Resequencing for Mapping QTLs of Resistance to Aspergillus flavus Infection in Peanut	Arachis hypogaea	HiSeq X Ten	Oil Crops Research Institute, Chinese Academy of A	SRP335759	High-Density Genetic Linkage Map Construction Using Whole-Genome Resequencing for Mapping QTLs of Resistance to Aspergillus flavus Infection in Peanut	SRS10025394		2343-08-01	1	20898555	6311363610	QT1059	WGS	GENOMIC	RANDOM
	SRX12020517	High-Density Genetic Linkage Map Construction Using Whole-Genome Resequencing for Mapping QTLs of Resistance to Aspergillus flavus Infection in Peanut	Arachis hypogaea	HiSeq X Ten	Oil Crops Research Institute, Chinese Academy of A	SRP335759	High-Density Genetic Linkage Map Construction Using Whole-Genome Resequencing for Mapping QTLs of Resistance to Aspergillus flavus Infection in Peanut	SRS10025393		3690.43	1	32571600	9836623200	QT1058	WGS	GENOMIC	RANDOM
	SRX12020516	High-Density Genetic Linkage Map Construction Using Whole-Genome Resequencing for Mapping QTLs of Resistance to Aspergillus flavus Infection in Peanut	Arachis hypogaea	HiSeq X Ten	Oil Crops Research Institute, Chinese Academy of A	SRP335759	High-Density Genetic Linkage Map Construction Using Whole-Genome Resequencing for Mapping QTLs of Resistance to Aspergillus flavus Infection in Peanut	SRS10025392		3495.99	1	29499829	8908948358	QT1057	WGS	GENOMIC	RANDOM
	SRX12020515	High-Density Genetic Linkage Map Construction Using Whole-Genome Resequencing for Mapping QTLs of Resistance to Aspergillus flavus Infection in Peanut	Arachis hypogaea	HiSeq X Ten	Oil Crops Research Institute, Chinese Academy of A	SRP335759	High-Density Genetic Linkage Map Construction Using Whole-Genome Resequencing for Mapping QTLs of Resistance to Aspergillus flavus Infection in Peanut	SRS10025391		4032-03-01	1	33933107	10247798314	QT1056	WGS	GENOMIC	RANDOM
	SRX12020514	High-Density Genetic Linkage Map Construction Using Whole-Genome Resequencing for Mapping QTLs of Resistance to Aspergillus flavus Infection in Peanut	Arachis hypogaea	HiSeq X Ten	Oil Crops Research Institute, Chinese Academy of A	SRP335759	High-Density Genetic Linkage Map Construction Using Whole-Genome Resequencing for Mapping QTLs of Resistance to Aspergillus flavus Infection in Peanut	SRS10025389		3756.61	1	31220821	9428687942	QT1055	WGS	GENOMIC	RANDOM
	SRX12020513	High-Density Genetic Linkage Map Construction Using Whole-Genome Resequencing for Mapping QTLs of Resistance to Aspergillus flavus Infection in Peanut	Arachis hypogaea	HiSeq X Ten	Oil Crops Research Institute, Chinese Academy of A	SRP335759	High-Density Genetic Linkage Map Construction Using Whole-Genome Resequencing for Mapping QTLs of Resistance to Aspergillus flavus Infection in Peanut	SRS10025388		3554.49	1	29942908	9042758216	QT1054	WGS	GENOMIC	RANDOM
	SRX12020512	High-Density Genetic Linkage Map Construction Using Whole-Genome Resequencing for Mapping QTLs of Resistance to Aspergillus flavus Infection in Peanut	Arachis hypogaea	HiSeq X Ten	Oil Crops Research Institute, Chinese Academy of A	SRP335759	High-Density Genetic Linkage Map Construction Using Whole-Genome Resequencing for Mapping QTLs of Resistance to Aspergillus flavus Infection in Peanut	SRS10025390		3800-12-01	1	31672492	9565092584	QT1053	WGS	GENOMIC	RANDOM
	SRX12020511	High-Density Genetic Linkage Map Construction Using Whole-Genome Resequencing for Mapping QTLs of Resistance to Aspergillus flavus Infection in Peanut	Arachis hypogaea	HiSeq X Ten	Oil Crops Research Institute, Chinese Academy of A	SRP335759	High-Density Genetic Linkage Map Construction Using Whole-Genome Resequencing for Mapping QTLs of Resistance to Aspergillus flavus Infection in Peanut	SRS10025387		3329-05-01	1	29489811	8905922922	QT1052	WGS	GENOMIC	RANDOM
	SRX12020510	High-Density Genetic Linkage Map Construction Using Whole-Genome Resequencing for Mapping QTLs of Resistance to Aspergillus flavus Infection in Peanut	Arachis hypogaea	HiSeq X Ten	Oil Crops Research Institute, Chinese Academy of A	SRP335759	High-Density Genetic Linkage Map Construction Using Whole-Genome Resequencing for Mapping QTLs of Resistance to Aspergillus flavus Infection in Peanut	SRS10025385		3436.71	1	30989894	9358947988	QT1051	WGS	GENOMIC	RANDOM
	SRX12020509	High-Density Genetic Linkage Map Construction Using Whole-Genome Resequencing for Mapping QTLs of Resistance to Aspergillus flavus Infection in Peanut	Arachis hypogaea	HiSeq X Ten	Oil Crops Research Institute, Chinese Academy of A	SRP335759	High-Density Genetic Linkage Map Construction Using Whole-Genome Resequencing for Mapping QTLs of Resistance to Aspergillus flavus Infection in Peanut	SRS10025386		5934-05-01	1	53383813	16121911526	QT1050	WGS	GENOMIC	RANDOM
	SRX12020508	High-Density Genetic Linkage Map Construction Using Whole-Genome Resequencing for Mapping QTLs of Resistance to Aspergillus flavus Infection in Peanut	Arachis hypogaea	HiSeq X Ten	Oil Crops Research Institute, Chinese Academy of A	SRP335759	High-Density Genetic Linkage Map Construction Using Whole-Genome Resequencing for Mapping QTLs of Resistance to Aspergillus flavus Infection in Peanut	SRS10025384		2495.38	1	23418809	7072480318	QT1014	WGS	GENOMIC	RANDOM
	SRX12020507	High-Density Genetic Linkage Map Construction Using Whole-Genome Resequencing for Mapping QTLs of Resistance to Aspergillus flavus Infection in Peanut	Arachis hypogaea	HiSeq X Ten	Oil Crops Research Institute, Chinese Academy of A	SRP335759	High-Density Genetic Linkage Map Construction Using Whole-Genome Resequencing for Mapping QTLs of Resistance to Aspergillus flavus Infection in Peanut	SRS10025382		5658.79	1	50457709	15238228118	QT1049	WGS	GENOMIC	RANDOM
	SRX12020506	High-Density Genetic Linkage Map Construction Using Whole-Genome Resequencing for Mapping QTLs of Resistance to Aspergillus flavus Infection in Peanut	Arachis hypogaea	HiSeq X Ten	Oil Crops Research Institute, Chinese Academy of A	SRP335759	High-Density Genetic Linkage Map Construction Using Whole-Genome Resequencing for Mapping QTLs of Resistance to Aspergillus flavus Infection in Peanut	SRS10025383		2381.46	1	21137467	6383515034	QT1048	WGS	GENOMIC	RANDOM
	SRX12020505	High-Density Genetic Linkage Map Construction Using Whole-Genome Resequencing for Mapping QTLs of Resistance to Aspergillus flavus Infection in Peanut	Arachis hypogaea	HiSeq X Ten	Oil Crops Research Institute, Chinese Academy of A	SRP335759	High-Density Genetic Linkage Map Construction Using Whole-Genome Resequencing for Mapping QTLs of Resistance to Aspergillus flavus Infection in Peanut	SRS10025381		2612-05-01	1	22706308	6857305016	QT1047	WGS	GENOMIC	RANDOM
	SRX12020504	High-Density Genetic Linkage Map Construction Using Whole-Genome Resequencing for Mapping QTLs of Resistance to Aspergillus flavus Infection in Peanut	Arachis hypogaea	HiSeq X Ten	Oil Crops Research Institute, Chinese Academy of A	SRP335759	High-Density Genetic Linkage Map Construction Using Whole-Genome Resequencing for Mapping QTLs of Resistance to Aspergillus flavus Infection in Peanut	SRS10025380		2443.48	1	21094792	6370627184	QT1046	WGS	GENOMIC	RANDOM
	SRX12020503	High-Density Genetic Linkage Map Construction Using Whole-Genome Resequencing for Mapping QTLs of Resistance to Aspergillus flavus Infection in Peanut	Arachis hypogaea	HiSeq X Ten	Oil Crops Research Institute, Chinese Academy of A	SRP335759	High-Density Genetic Linkage Map Construction Using Whole-Genome Resequencing for Mapping QTLs of Resistance to Aspergillus flavus Infection in Peanut	SRS10025378		4970-03-01	1	43945012	13271393624	QT1045	WGS	GENOMIC	RANDOM
	SRX12020502	High-Density Genetic Linkage Map Construction Using Whole-Genome Resequencing for Mapping QTLs of Resistance to Aspergillus flavus Infection in Peanut	Arachis hypogaea	HiSeq X Ten	Oil Crops Research Institute, Chinese Academy of A	SRP335759	High-Density Genetic Linkage Map Construction Using Whole-Genome Resequencing for Mapping QTLs of Resistance to Aspergillus flavus Infection in Peanut	SRS10025379		2289.63	1	20464677	6180332454	QT1044	WGS	GENOMIC	RANDOM
	SRX12020501	High-Density Genetic Linkage Map Construction Using Whole-Genome Resequencing for Mapping QTLs of Resistance to Aspergillus flavus Infection in Peanut	Arachis hypogaea	HiSeq X Ten	Oil Crops Research Institute, Chinese Academy of A	SRP335759	High-Density Genetic Linkage Map Construction Using Whole-Genome Resequencing for Mapping QTLs of Resistance to Aspergillus flavus Infection in Peanut	SRS10025377		2634.64	1	22815865	6890391230	QT1043	WGS	GENOMIC	RANDOM
	SRX12020500	High-Density Genetic Linkage Map Construction Using Whole-Genome Resequencing for Mapping QTLs of Resistance to Aspergillus flavus Infection in Peanut	Arachis hypogaea	HiSeq X Ten	Oil Crops Research Institute, Chinese Academy of A	SRP335759	High-Density Genetic Linkage Map Construction Using Whole-Genome Resequencing for Mapping QTLs of Resistance to Aspergillus flavus Infection in Peanut	SRS10025376		2195.61	1	19079433	5761988766	QT1042	WGS	GENOMIC	RANDOM
	SRX12020499	High-Density Genetic Linkage Map Construction Using Whole-Genome Resequencing for Mapping QTLs of Resistance to Aspergillus flavus Infection in Peanut	Arachis hypogaea	HiSeq X Ten	Oil Crops Research Institute, Chinese Academy of A	SRP335759	High-Density Genetic Linkage Map Construction Using Whole-Genome Resequencing for Mapping QTLs of Resistance to Aspergillus flavus Infection in Peanut	SRS10025374		2587.75	1	23312932	7040505464	QT1041	WGS	GENOMIC	RANDOM
	SRX12020498	High-Density Genetic Linkage Map Construction Using Whole-Genome Resequencing for Mapping QTLs of Resistance to Aspergillus flavus Infection in Peanut	Arachis hypogaea	HiSeq X Ten	Oil Crops Research Institute, Chinese Academy of A	SRP335759	High-Density Genetic Linkage Map Construction Using Whole-Genome Resequencing for Mapping QTLs of Resistance to Aspergillus flavus Infection in Peanut	SRS10025373		2343.46	1	20300760	6130829520	QT1040	WGS	GENOMIC	RANDOM
	SRX12020497	High-Density Genetic Linkage Map Construction Using Whole-Genome Resequencing for Mapping QTLs of Resistance to Aspergillus flavus Infection in Peanut	Arachis hypogaea	HiSeq X Ten	Oil Crops Research Institute, Chinese Academy of A	SRP335759	High-Density Genetic Linkage Map Construction Using Whole-Genome Resequencing for Mapping QTLs of Resistance to Aspergillus flavus Infection in Peanut	SRS10025375		2684.44	1	24482090	7393591180	QT1013	WGS	GENOMIC	RANDOM
	SRX12020496	High-Density Genetic Linkage Map Construction Using Whole-Genome Resequencing for Mapping QTLs of Resistance to Aspergillus flavus Infection in Peanut	Arachis hypogaea	HiSeq X Ten	Oil Crops Research Institute, Chinese Academy of A	SRP335759	High-Density Genetic Linkage Map Construction Using Whole-Genome Resequencing for Mapping QTLs of Resistance to Aspergillus flavus Infection in Peanut	SRS10025372		2541.86	1	22489448	6791813296	QT1039	WGS	GENOMIC	RANDOM
	SRX12020495	High-Density Genetic Linkage Map Construction Using Whole-Genome Resequencing for Mapping QTLs of Resistance to Aspergillus flavus Infection in Peanut	Arachis hypogaea	HiSeq X Ten	Oil Crops Research Institute, Chinese Academy of A	SRP335759	High-Density Genetic Linkage Map Construction Using Whole-Genome Resequencing for Mapping QTLs of Resistance to Aspergillus flavus Infection in Peanut	SRS10025371		2335.96	1	20758801	6269157902	QT1038	WGS	GENOMIC	RANDOM
	SRX12020494	High-Density Genetic Linkage Map Construction Using Whole-Genome Resequencing for Mapping QTLs of Resistance to Aspergillus flavus Infection in Peanut	Arachis hypogaea	HiSeq X Ten	Oil Crops Research Institute, Chinese Academy of A	SRP335759	High-Density Genetic Linkage Map Construction Using Whole-Genome Resequencing for Mapping QTLs of Resistance to Aspergillus flavus Infection in Peanut	SRS10025370		2887.81	1	24738472	7471018544	QT1037	WGS	GENOMIC	RANDOM
	SRX12020493	High-Density Genetic Linkage Map Construction Using Whole-Genome Resequencing for Mapping QTLs of Resistance to Aspergillus flavus Infection in Peanut	Arachis hypogaea	HiSeq X Ten	Oil Crops Research Institute, Chinese Academy of A	SRP335759	High-Density Genetic Linkage Map Construction Using Whole-Genome Resequencing for Mapping QTLs of Resistance to Aspergillus flavus Infection in Peanut	SRS10025369		2434.53	1	21760074	6571542348	QT1036	WGS	GENOMIC	RANDOM
	SRX12020492	High-Density Genetic Linkage Map Construction Using Whole-Genome Resequencing for Mapping QTLs of Resistance to Aspergillus flavus Infection in Peanut	Arachis hypogaea	HiSeq X Ten	Oil Crops Research Institute, Chinese Academy of A	SRP335759	High-Density Genetic Linkage Map Construction Using Whole-Genome Resequencing for Mapping QTLs of Resistance to Aspergillus flavus Infection in Peanut	SRS10025368		2400.55	1	21143451	6385322202	QT1035	WGS	GENOMIC	RANDOM
	SRX12020491	High-Density Genetic Linkage Map Construction Using Whole-Genome Resequencing for Mapping QTLs of Resistance to Aspergillus flavus Infection in Peanut	Arachis hypogaea	HiSeq X Ten	Oil Crops Research Institute, Chinese Academy of A	SRP335759	High-Density Genetic Linkage Map Construction Using Whole-Genome Resequencing for Mapping QTLs of Resistance to Aspergillus flavus Infection in Peanut	SRS10025366		2577-07-01	1	22419640	6770731280	QT1034	WGS	GENOMIC	RANDOM
	SRX12020490	High-Density Genetic Linkage Map Construction Using Whole-Genome Resequencing for Mapping QTLs of Resistance to Aspergillus flavus Infection in Peanut	Arachis hypogaea	HiSeq X Ten	Oil Crops Research Institute, Chinese Academy of A	SRP335759	High-Density Genetic Linkage Map Construction Using Whole-Genome Resequencing for Mapping QTLs of Resistance to Aspergillus flavus Infection in Peanut	SRS10025367		2914.64	1	25873488	7813793376	QT1033	WGS	GENOMIC	RANDOM
	SRX12020489	High-Density Genetic Linkage Map Construction Using Whole-Genome Resequencing for Mapping QTLs of Resistance to Aspergillus flavus Infection in Peanut	Arachis hypogaea	HiSeq X Ten	Oil Crops Research Institute, Chinese Academy of A	SRP335759	High-Density Genetic Linkage Map Construction Using Whole-Genome Resequencing for Mapping QTLs of Resistance to Aspergillus flavus Infection in Peanut	SRS10025365		3688.81	1	32399076	9784520952	QT1032	WGS	GENOMIC	RANDOM
	SRX12020488	High-Density Genetic Linkage Map Construction Using Whole-Genome Resequencing for Mapping QTLs of Resistance to Aspergillus flavus Infection in Peanut	Arachis hypogaea	HiSeq X Ten	Oil Crops Research Institute, Chinese Academy of A	SRP335759	High-Density Genetic Linkage Map Construction Using Whole-Genome Resequencing for Mapping QTLs of Resistance to Aspergillus flavus Infection in Peanut	SRS10025364		3511-06-01	1	31084861	9387628022	QT1031	WGS	GENOMIC	RANDOM
	SRX12020487	High-Density Genetic Linkage Map Construction Using Whole-Genome Resequencing for Mapping QTLs of Resistance to Aspergillus flavus Infection in Peanut	Arachis hypogaea	HiSeq X Ten	Oil Crops Research Institute, Chinese Academy of A	SRP335759	High-Density Genetic Linkage Map Construction Using Whole-Genome Resequencing for Mapping QTLs of Resistance to Aspergillus flavus Infection in Peanut	SRS10025363		12182.26	1	103918270	31175481000	J11	WGS	GENOMIC	RANDOM
	SRX12020486	High-Density Genetic Linkage Map Construction Using Whole-Genome Resequencing for Mapping QTLs of Resistance to Aspergillus flavus Infection in Peanut	Arachis hypogaea	HiSeq X Ten	Oil Crops Research Institute, Chinese Academy of A	SRP335759	High-Density Genetic Linkage Map Construction Using Whole-Genome Resequencing for Mapping QTLs of Resistance to Aspergillus flavus Infection in Peanut	SRS10025362		13915.83	1	107746856	32324056800	Zhonghua16	WGS	GENOMIC	RANDOM
	SRX12020485	High-Density Genetic Linkage Map Construction Using Whole-Genome Resequencing for Mapping QTLs of Resistance to Aspergillus flavus Infection in Peanut	Arachis hypogaea	HiSeq X Ten	Oil Crops Research Institute, Chinese Academy of A	SRP335759	High-Density Genetic Linkage Map Construction Using Whole-Genome Resequencing for Mapping QTLs of Resistance to Aspergillus flavus Infection in Peanut	SRS10025361		2561-06-01	1	22127105	6682385710	QT1030	WGS	GENOMIC	RANDOM
	SRX12020484	High-Density Genetic Linkage Map Construction Using Whole-Genome Resequencing for Mapping QTLs of Resistance to Aspergillus flavus Infection in Peanut	Arachis hypogaea	HiSeq X Ten	Oil Crops Research Institute, Chinese Academy of A	SRP335759	High-Density Genetic Linkage Map Construction Using Whole-Genome Resequencing for Mapping QTLs of Resistance to Aspergillus flavus Infection in Peanut	SRS10025360		2359-06-01	1	21962539	6632686778	QT1012	WGS	GENOMIC	RANDOM
	SRX12020483	High-Density Genetic Linkage Map Construction Using Whole-Genome Resequencing for Mapping QTLs of Resistance to Aspergillus flavus Infection in Peanut	Arachis hypogaea	HiSeq X Ten	Oil Crops Research Institute, Chinese Academy of A	SRP335759	High-Density Genetic Linkage Map Construction Using Whole-Genome Resequencing for Mapping QTLs of Resistance to Aspergillus flavus Infection in Peanut	SRS10025359		2249-07-01	1	20395385	6159406270	QT1209	WGS	GENOMIC	RANDOM
	SRX12020482	High-Density Genetic Linkage Map Construction Using Whole-Genome Resequencing for Mapping QTLs of Resistance to Aspergillus flavus Infection in Peanut	Arachis hypogaea	HiSeq X Ten	Oil Crops Research Institute, Chinese Academy of A	SRP335759	High-Density Genetic Linkage Map Construction Using Whole-Genome Resequencing for Mapping QTLs of Resistance to Aspergillus flavus Infection in Peanut	SRS10025357		2821.58	1	25424443	7678181786	QT1208	WGS	GENOMIC	RANDOM
	SRX12020481	High-Density Genetic Linkage Map Construction Using Whole-Genome Resequencing for Mapping QTLs of Resistance to Aspergillus flavus Infection in Peanut	Arachis hypogaea	HiSeq X Ten	Oil Crops Research Institute, Chinese Academy of A	SRP335759	High-Density Genetic Linkage Map Construction Using Whole-Genome Resequencing for Mapping QTLs of Resistance to Aspergillus flavus Infection in Peanut	SRS10025358		2674.27	1	24433334	7378866868	QT1207	WGS	GENOMIC	RANDOM
	SRX12020480	High-Density Genetic Linkage Map Construction Using Whole-Genome Resequencing for Mapping QTLs of Resistance to Aspergillus flavus Infection in Peanut	Arachis hypogaea	HiSeq X Ten	Oil Crops Research Institute, Chinese Academy of A	SRP335759	High-Density Genetic Linkage Map Construction Using Whole-Genome Resequencing for Mapping QTLs of Resistance to Aspergillus flavus Infection in Peanut	SRS10025356		2815.24	1	25242676	7623288152	QT1206	WGS	GENOMIC	RANDOM
	SRX12020479	High-Density Genetic Linkage Map Construction Using Whole-Genome Resequencing for Mapping QTLs of Resistance to Aspergillus flavus Infection in Peanut	Arachis hypogaea	HiSeq X Ten	Oil Crops Research Institute, Chinese Academy of A	SRP335759	High-Density Genetic Linkage Map Construction Using Whole-Genome Resequencing for Mapping QTLs of Resistance to Aspergillus flavus Infection in Peanut	SRS10025354		2635.37	1	23613847	7131381794	QT1205	WGS	GENOMIC	RANDOM
	SRX12020478	High-Density Genetic Linkage Map Construction Using Whole-Genome Resequencing for Mapping QTLs of Resistance to Aspergillus flavus Infection in Peanut	Arachis hypogaea	HiSeq X Ten	Oil Crops Research Institute, Chinese Academy of A	SRP335759	High-Density Genetic Linkage Map Construction Using Whole-Genome Resequencing for Mapping QTLs of Resistance to Aspergillus flavus Infection in Peanut	SRS10025355		2373-03-01	1	21428585	6471432670	QT1204	WGS	GENOMIC	RANDOM
	SRX12020477	High-Density Genetic Linkage Map Construction Using Whole-Genome Resequencing for Mapping QTLs of Resistance to Aspergillus flavus Infection in Peanut	Arachis hypogaea	HiSeq X Ten	Oil Crops Research Institute, Chinese Academy of A	SRP335759	High-Density Genetic Linkage Map Construction Using Whole-Genome Resequencing for Mapping QTLs of Resistance to Aspergillus flavus Infection in Peanut	SRS10025353		2451.68	1	22256856	6721570512	QT1203	WGS	GENOMIC	RANDOM
	SRX12020476	High-Density Genetic Linkage Map Construction Using Whole-Genome Resequencing for Mapping QTLs of Resistance to Aspergillus flavus Infection in Peanut	Arachis hypogaea	HiSeq X Ten	Oil Crops Research Institute, Chinese Academy of A	SRP335759	High-Density Genetic Linkage Map Construction Using Whole-Genome Resequencing for Mapping QTLs of Resistance to Aspergillus flavus Infection in Peanut	SRS10025352		2783.39	1	25176863	7603412626	QT1202	WGS	GENOMIC	RANDOM
	SRX12020475	High-Density Genetic Linkage Map Construction Using Whole-Genome Resequencing for Mapping QTLs of Resistance to Aspergillus flavus Infection in Peanut	Arachis hypogaea	HiSeq X Ten	Oil Crops Research Institute, Chinese Academy of A	SRP335759	High-Density Genetic Linkage Map Construction Using Whole-Genome Resequencing for Mapping QTLs of Resistance to Aspergillus flavus Infection in Peanut	SRS10025351		2651.76	1	24045093	7261618086	QT1201	WGS	GENOMIC	RANDOM
	SRX12020474	High-Density Genetic Linkage Map Construction Using Whole-Genome Resequencing for Mapping QTLs of Resistance to Aspergillus flavus Infection in Peanut	Arachis hypogaea	HiSeq X Ten	Oil Crops Research Institute, Chinese Academy of A	SRP335759	High-Density Genetic Linkage Map Construction Using Whole-Genome Resequencing for Mapping QTLs of Resistance to Aspergillus flavus Infection in Peanut	SRS10025350		2808-01-01	1	25581293	7725550486	QT1200	WGS	GENOMIC	RANDOM
	SRX12020473	High-Density Genetic Linkage Map Construction Using Whole-Genome Resequencing for Mapping QTLs of Resistance to Aspergillus flavus Infection in Peanut	Arachis hypogaea	HiSeq X Ten	Oil Crops Research Institute, Chinese Academy of A	SRP335759	High-Density Genetic Linkage Map Construction Using Whole-Genome Resequencing for Mapping QTLs of Resistance to Aspergillus flavus Infection in Peanut	SRS10025349		2455.34	1	21859136	6601459072	QT1029	WGS	GENOMIC	RANDOM
	SRX12020472	High-Density Genetic Linkage Map Construction Using Whole-Genome Resequencing for Mapping QTLs of Resistance to Aspergillus flavus Infection in Peanut	Arachis hypogaea	HiSeq X Ten	Oil Crops Research Institute, Chinese Academy of A	SRP335759	High-Density Genetic Linkage Map Construction Using Whole-Genome Resequencing for Mapping QTLs of Resistance to Aspergillus flavus Infection in Peanut	SRS10025348		2220.68	1	20204588	6101785576	QT1199	WGS	GENOMIC	RANDOM
	SRX12020471	High-Density Genetic Linkage Map Construction Using Whole-Genome Resequencing for Mapping QTLs of Resistance to Aspergillus flavus Infection in Peanut	Arachis hypogaea	HiSeq X Ten	Oil Crops Research Institute, Chinese Academy of A	SRP335759	High-Density Genetic Linkage Map Construction Using Whole-Genome Resequencing for Mapping QTLs of Resistance to Aspergillus flavus Infection in Peanut	SRS10025347		2607.65	1	23544183	7110343266	QT1198	WGS	GENOMIC	RANDOM
	SRX12020470	High-Density Genetic Linkage Map Construction Using Whole-Genome Resequencing for Mapping QTLs of Resistance to Aspergillus flavus Infection in Peanut	Arachis hypogaea	HiSeq X Ten	Oil Crops Research Institute, Chinese Academy of A	SRP335759	High-Density Genetic Linkage Map Construction Using Whole-Genome Resequencing for Mapping QTLs of Resistance to Aspergillus flavus Infection in Peanut	SRS10025346		3337.68	1	30459546	9198782892	QT1197	WGS	GENOMIC	RANDOM
	SRX12020469	High-Density Genetic Linkage Map Construction Using Whole-Genome Resequencing for Mapping QTLs of Resistance to Aspergillus flavus Infection in Peanut	Arachis hypogaea	HiSeq X Ten	Oil Crops Research Institute, Chinese Academy of A	SRP335759	High-Density Genetic Linkage Map Construction Using Whole-Genome Resequencing for Mapping QTLs of Resistance to Aspergillus flavus Infection in Peanut	SRS10025345		2789-03-01	1	25114398	7584548196	QT1196	WGS	GENOMIC	RANDOM
	SRX12020468	High-Density Genetic Linkage Map Construction Using Whole-Genome Resequencing for Mapping QTLs of Resistance to Aspergillus flavus Infection in Peanut	Arachis hypogaea	HiSeq X Ten	Oil Crops Research Institute, Chinese Academy of A	SRP335759	High-Density Genetic Linkage Map Construction Using Whole-Genome Resequencing for Mapping QTLs of Resistance to Aspergillus flavus Infection in Peanut	SRS10025344		2692.84	1	24309077	7341341254	QT1195	WGS	GENOMIC	RANDOM
	SRX12020467	High-Density Genetic Linkage Map Construction Using Whole-Genome Resequencing for Mapping QTLs of Resistance to Aspergillus flavus Infection in Peanut	Arachis hypogaea	HiSeq X Ten	Oil Crops Research Institute, Chinese Academy of A	SRP335759	High-Density Genetic Linkage Map Construction Using Whole-Genome Resequencing for Mapping QTLs of Resistance to Aspergillus flavus Infection in Peanut	SRS10025343		2279.13	1	21077999	6365555698	QT1194	WGS	GENOMIC	RANDOM
	SRX12020466	High-Density Genetic Linkage Map Construction Using Whole-Genome Resequencing for Mapping QTLs of Resistance to Aspergillus flavus Infection in Peanut	Arachis hypogaea	HiSeq X Ten	Oil Crops Research Institute, Chinese Academy of A	SRP335759	High-Density Genetic Linkage Map Construction Using Whole-Genome Resequencing for Mapping QTLs of Resistance to Aspergillus flavus Infection in Peanut	SRS10025341		2361.89	1	21364997	6452229094	QT1193	WGS	GENOMIC	RANDOM
	SRX12020465	High-Density Genetic Linkage Map Construction Using Whole-Genome Resequencing for Mapping QTLs of Resistance to Aspergillus flavus Infection in Peanut	Arachis hypogaea	HiSeq X Ten	Oil Crops Research Institute, Chinese Academy of A	SRP335759	High-Density Genetic Linkage Map Construction Using Whole-Genome Resequencing for Mapping QTLs of Resistance to Aspergillus flavus Infection in Peanut	SRS10025340		2589.64	1	23091112	6973515824	QT1192	WGS	GENOMIC	RANDOM
	SRX12020464	High-Density Genetic Linkage Map Construction Using Whole-Genome Resequencing for Mapping QTLs of Resistance to Aspergillus flavus Infection in Peanut	Arachis hypogaea	HiSeq X Ten	Oil Crops Research Institute, Chinese Academy of A	SRP335759	High-Density Genetic Linkage Map Construction Using Whole-Genome Resequencing for Mapping QTLs of Resistance to Aspergillus flavus Infection in Peanut	SRS10025342		2274.58	1	20409588	6163695576	QT1191	WGS	GENOMIC	RANDOM
	SRX12020463	High-Density Genetic Linkage Map Construction Using Whole-Genome Resequencing for Mapping QTLs of Resistance to Aspergillus flavus Infection in Peanut	Arachis hypogaea	HiSeq X Ten	Oil Crops Research Institute, Chinese Academy of A	SRP335759	High-Density Genetic Linkage Map Construction Using Whole-Genome Resequencing for Mapping QTLs of Resistance to Aspergillus flavus Infection in Peanut	SRS10025339		2360.21	1	21923743	6620970386	QT1190	WGS	GENOMIC	RANDOM
	SRX12020462	High-Density Genetic Linkage Map Construction Using Whole-Genome Resequencing for Mapping QTLs of Resistance to Aspergillus flavus Infection in Peanut	Arachis hypogaea	HiSeq X Ten	Oil Crops Research Institute, Chinese Academy of A	SRP335759	High-Density Genetic Linkage Map Construction Using Whole-Genome Resequencing for Mapping QTLs of Resistance to Aspergillus flavus Infection in Peanut	SRS10025338		2709.55	1	23416037	7071643174	QT1028	WGS	GENOMIC	RANDOM
	SRX12020461	High-Density Genetic Linkage Map Construction Using Whole-Genome Resequencing for Mapping QTLs of Resistance to Aspergillus flavus Infection in Peanut	Arachis hypogaea	HiSeq X Ten	Oil Crops Research Institute, Chinese Academy of A	SRP335759	High-Density Genetic Linkage Map Construction Using Whole-Genome Resequencing for Mapping QTLs of Resistance to Aspergillus flavus Infection in Peanut	SRS10025337		2289.32	1	20981103	6336293106	QT1189	WGS	GENOMIC	RANDOM
	SRX12020460	High-Density Genetic Linkage Map Construction Using Whole-Genome Resequencing for Mapping QTLs of Resistance to Aspergillus flavus Infection in Peanut	Arachis hypogaea	HiSeq X Ten	Oil Crops Research Institute, Chinese Academy of A	SRP335759	High-Density Genetic Linkage Map Construction Using Whole-Genome Resequencing for Mapping QTLs of Resistance to Aspergillus flavus Infection in Peanut	SRS10025336		2656.79	1	23938265	7229356030	QT1188	WGS	GENOMIC	RANDOM
	SRX12020459	High-Density Genetic Linkage Map Construction Using Whole-Genome Resequencing for Mapping QTLs of Resistance to Aspergillus flavus Infection in Peanut	Arachis hypogaea	HiSeq X Ten	Oil Crops Research Institute, Chinese Academy of A	SRP335759	High-Density Genetic Linkage Map Construction Using Whole-Genome Resequencing for Mapping QTLs of Resistance to Aspergillus flavus Infection in Peanut	SRS10025335		2805-01-01	1	25724157	7768695414	QT1187	WGS	GENOMIC	RANDOM
	SRX12020458	High-Density Genetic Linkage Map Construction Using Whole-Genome Resequencing for Mapping QTLs of Resistance to Aspergillus flavus Infection in Peanut	Arachis hypogaea	HiSeq X Ten	Oil Crops Research Institute, Chinese Academy of A	SRP335759	High-Density Genetic Linkage Map Construction Using Whole-Genome Resequencing for Mapping QTLs of Resistance to Aspergillus flavus Infection in Peanut	SRS10025334		2413-09-01	1	22120009	6680242718	QT1186	WGS	GENOMIC	RANDOM
	SRX12020457	High-Density Genetic Linkage Map Construction Using Whole-Genome Resequencing for Mapping QTLs of Resistance to Aspergillus flavus Infection in Peanut	Arachis hypogaea	HiSeq X Ten	Oil Crops Research Institute, Chinese Academy of A	SRP335759	High-Density Genetic Linkage Map Construction Using Whole-Genome Resequencing for Mapping QTLs of Resistance to Aspergillus flavus Infection in Peanut	SRS10025332		2781.27	1	25440311	7682973922	QT1185	WGS	GENOMIC	RANDOM
	SRX12020456	High-Density Genetic Linkage Map Construction Using Whole-Genome Resequencing for Mapping QTLs of Resistance to Aspergillus flavus Infection in Peanut	Arachis hypogaea	HiSeq X Ten	Oil Crops Research Institute, Chinese Academy of A	SRP335759	High-Density Genetic Linkage Map Construction Using Whole-Genome Resequencing for Mapping QTLs of Resistance to Aspergillus flavus Infection in Peanut	SRS10025333		2664-06-01	1	24528719	7407673138	QT1184	WGS	GENOMIC	RANDOM
	SRX12020455	High-Density Genetic Linkage Map Construction Using Whole-Genome Resequencing for Mapping QTLs of Resistance to Aspergillus flavus Infection in Peanut	Arachis hypogaea	HiSeq X Ten	Oil Crops Research Institute, Chinese Academy of A	SRP335759	High-Density Genetic Linkage Map Construction Using Whole-Genome Resequencing for Mapping QTLs of Resistance to Aspergillus flavus Infection in Peanut	SRS10025331		2185-07-01	1	19605423	5920837746	QT1183	WGS	GENOMIC	RANDOM
	SRX12020454	High-Density Genetic Linkage Map Construction Using Whole-Genome Resequencing for Mapping QTLs of Resistance to Aspergillus flavus Infection in Peanut	Arachis hypogaea	HiSeq X Ten	Oil Crops Research Institute, Chinese Academy of A	SRP335759	High-Density Genetic Linkage Map Construction Using Whole-Genome Resequencing for Mapping QTLs of Resistance to Aspergillus flavus Infection in Peanut	SRS10025330		2221.73	1	20300869	6130862438	QT1182	WGS	GENOMIC	RANDOM
	SRX12020453	High-Density Genetic Linkage Map Construction Using Whole-Genome Resequencing for Mapping QTLs of Resistance to Aspergillus flavus Infection in Peanut	Arachis hypogaea	HiSeq X Ten	Oil Crops Research Institute, Chinese Academy of A	SRP335759	High-Density Genetic Linkage Map Construction Using Whole-Genome Resequencing for Mapping QTLs of Resistance to Aspergillus flavus Infection in Peanut	SRS10025329		2608.47	1	24440785	7381117070	QT1181	WGS	GENOMIC	RANDOM
	SRX12020452	High-Density Genetic Linkage Map Construction Using Whole-Genome Resequencing for Mapping QTLs of Resistance to Aspergillus flavus Infection in Peanut	Arachis hypogaea	HiSeq X Ten	Oil Crops Research Institute, Chinese Academy of A	SRP335759	High-Density Genetic Linkage Map Construction Using Whole-Genome Resequencing for Mapping QTLs of Resistance to Aspergillus flavus Infection in Peanut	SRS10025328		2380.17	1	21396593	6461771086	QT1180	WGS	GENOMIC	RANDOM
	SRX12020451	High-Density Genetic Linkage Map Construction Using Whole-Genome Resequencing for Mapping QTLs of Resistance to Aspergillus flavus Infection in Peanut	Arachis hypogaea	HiSeq X Ten	Oil Crops Research Institute, Chinese Academy of A	SRP335759	High-Density Genetic Linkage Map Construction Using Whole-Genome Resequencing for Mapping QTLs of Resistance to Aspergillus flavus Infection in Peanut	SRS10025327		2774-05-01	1	24203707	7309519514	QT1027	WGS	GENOMIC	RANDOM
	SRX12020450	High-Density Genetic Linkage Map Construction Using Whole-Genome Resequencing for Mapping QTLs of Resistance to Aspergillus flavus Infection in Peanut	Arachis hypogaea	HiSeq X Ten	Oil Crops Research Institute, Chinese Academy of A	SRP335759	High-Density Genetic Linkage Map Construction Using Whole-Genome Resequencing for Mapping QTLs of Resistance to Aspergillus flavus Infection in Peanut	SRS10025326		2304.28	1	21070670	6363342340	QT1179	WGS	GENOMIC	RANDOM
	SRX12020449	High-Density Genetic Linkage Map Construction Using Whole-Genome Resequencing for Mapping QTLs of Resistance to Aspergillus flavus Infection in Peanut	Arachis hypogaea	HiSeq X Ten	Oil Crops Research Institute, Chinese Academy of A	SRP335759	High-Density Genetic Linkage Map Construction Using Whole-Genome Resequencing for Mapping QTLs of Resistance to Aspergillus flavus Infection in Peanut	SRS10025325		4403.34	1	41901492	12654250584	QT1178	WGS	GENOMIC	RANDOM
	SRX12020448	High-Density Genetic Linkage Map Construction Using Whole-Genome Resequencing for Mapping QTLs of Resistance to Aspergillus flavus Infection in Peanut	Arachis hypogaea	HiSeq X Ten	Oil Crops Research Institute, Chinese Academy of A	SRP335759	High-Density Genetic Linkage Map Construction Using Whole-Genome Resequencing for Mapping QTLs of Resistance to Aspergillus flavus Infection in Peanut	SRS10025324		4363.75	1	41308302	12475107204	QT1177	WGS	GENOMIC	RANDOM
	SRX12020447	High-Density Genetic Linkage Map Construction Using Whole-Genome Resequencing for Mapping QTLs of Resistance to Aspergillus flavus Infection in Peanut	Arachis hypogaea	HiSeq X Ten	Oil Crops Research Institute, Chinese Academy of A	SRP335759	High-Density Genetic Linkage Map Construction Using Whole-Genome Resequencing for Mapping QTLs of Resistance to Aspergillus flavus Infection in Peanut	SRS10025322		2179.66	1	20165367	6089940834	QT1176	WGS	GENOMIC	RANDOM
	SRX12020446	High-Density Genetic Linkage Map Construction Using Whole-Genome Resequencing for Mapping QTLs of Resistance to Aspergillus flavus Infection in Peanut	Arachis hypogaea	HiSeq X Ten	Oil Crops Research Institute, Chinese Academy of A	SRP335759	High-Density Genetic Linkage Map Construction Using Whole-Genome Resequencing for Mapping QTLs of Resistance to Aspergillus flavus Infection in Peanut	SRS10025323		2220.94	1	20427160	6169002320	QT1175	WGS	GENOMIC	RANDOM
	SRX12020445	High-Density Genetic Linkage Map Construction Using Whole-Genome Resequencing for Mapping QTLs of Resistance to Aspergillus flavus Infection in Peanut	Arachis hypogaea	HiSeq X Ten	Oil Crops Research Institute, Chinese Academy of A	SRP335759	High-Density Genetic Linkage Map Construction Using Whole-Genome Resequencing for Mapping QTLs of Resistance to Aspergillus flavus Infection in Peanut	SRS10025321		2635.34	1	24550317	7414195734	QT1174	WGS	GENOMIC	RANDOM
	SRX12020444	High-Density Genetic Linkage Map Construction Using Whole-Genome Resequencing for Mapping QTLs of Resistance to Aspergillus flavus Infection in Peanut	Arachis hypogaea	HiSeq X Ten	Oil Crops Research Institute, Chinese Academy of A	SRP335759	High-Density Genetic Linkage Map Construction Using Whole-Genome Resequencing for Mapping QTLs of Resistance to Aspergillus flavus Infection in Peanut	SRS10025320		2484.44	1	23129334	6985058868	QT1173	WGS	GENOMIC	RANDOM
	SRX12020443	High-Density Genetic Linkage Map Construction Using Whole-Genome Resequencing for Mapping QTLs of Resistance to Aspergillus flavus Infection in Peanut	Arachis hypogaea	HiSeq X Ten	Oil Crops Research Institute, Chinese Academy of A	SRP335759	High-Density Genetic Linkage Map Construction Using Whole-Genome Resequencing for Mapping QTLs of Resistance to Aspergillus flavus Infection in Peanut	SRS10025318		2713.24	1	25393328	7668785056	QT1172	WGS	GENOMIC	RANDOM
	SRX12020442	High-Density Genetic Linkage Map Construction Using Whole-Genome Resequencing for Mapping QTLs of Resistance to Aspergillus flavus Infection in Peanut	Arachis hypogaea	HiSeq X Ten	Oil Crops Research Institute, Chinese Academy of A	SRP335759	High-Density Genetic Linkage Map Construction Using Whole-Genome Resequencing for Mapping QTLs of Resistance to Aspergillus flavus Infection in Peanut	SRS10025319		2606.96	1	24618629	7434825958	QT1171	WGS	GENOMIC	RANDOM
	SRX12020441	High-Density Genetic Linkage Map Construction Using Whole-Genome Resequencing for Mapping QTLs of Resistance to Aspergillus flavus Infection in Peanut	Arachis hypogaea	HiSeq X Ten	Oil Crops Research Institute, Chinese Academy of A	SRP335759	High-Density Genetic Linkage Map Construction Using Whole-Genome Resequencing for Mapping QTLs of Resistance to Aspergillus flavus Infection in Peanut	SRS10025317		2836.51	1	25813215	7795590930	QT1170	WGS	GENOMIC	RANDOM
	SRX12020440	High-Density Genetic Linkage Map Construction Using Whole-Genome Resequencing for Mapping QTLs of Resistance to Aspergillus flavus Infection in Peanut	Arachis hypogaea	HiSeq X Ten	Oil Crops Research Institute, Chinese Academy of A	SRP335759	High-Density Genetic Linkage Map Construction Using Whole-Genome Resequencing for Mapping QTLs of Resistance to Aspergillus flavus Infection in Peanut	SRS10025316		2821.32	1	25270505	7631692510	QT1026	WGS	GENOMIC	RANDOM
	SRX12020439	High-Density Genetic Linkage Map Construction Using Whole-Genome Resequencing for Mapping QTLs of Resistance to Aspergillus flavus Infection in Peanut	Arachis hypogaea	HiSeq X Ten	Oil Crops Research Institute, Chinese Academy of A	SRP335759	High-Density Genetic Linkage Map Construction Using Whole-Genome Resequencing for Mapping QTLs of Resistance to Aspergillus flavus Infection in Peanut	SRS10025315		6547.98	1	60307476	18212857752	QT1169	WGS	GENOMIC	RANDOM
	SRX12020438	High-Density Genetic Linkage Map Construction Using Whole-Genome Resequencing for Mapping QTLs of Resistance to Aspergillus flavus Infection in Peanut	Arachis hypogaea	HiSeq X Ten	Oil Crops Research Institute, Chinese Academy of A	SRP335759	High-Density Genetic Linkage Map Construction Using Whole-Genome Resequencing for Mapping QTLs of Resistance to Aspergillus flavus Infection in Peanut	SRS10025314		2827-03-01	1	25449924	7685877048	QT1168	WGS	GENOMIC	RANDOM
	SRX12020437	High-Density Genetic Linkage Map Construction Using Whole-Genome Resequencing for Mapping QTLs of Resistance to Aspergillus flavus Infection in Peanut	Arachis hypogaea	HiSeq X Ten	Oil Crops Research Institute, Chinese Academy of A	SRP335759	High-Density Genetic Linkage Map Construction Using Whole-Genome Resequencing for Mapping QTLs of Resistance to Aspergillus flavus Infection in Peanut	SRS10025313		2405.47	1	21570869	6514402438	QT1167	WGS	GENOMIC	RANDOM
	SRX12020436	High-Density Genetic Linkage Map Construction Using Whole-Genome Resequencing for Mapping QTLs of Resistance to Aspergillus flavus Infection in Peanut	Arachis hypogaea	HiSeq X Ten	Oil Crops Research Institute, Chinese Academy of A	SRP335759	High-Density Genetic Linkage Map Construction Using Whole-Genome Resequencing for Mapping QTLs of Resistance to Aspergillus flavus Infection in Peanut	SRS10025312		2774.85	1	25003880	7551171760	QT1166	WGS	GENOMIC	RANDOM
	SRX12020435	High-Density Genetic Linkage Map Construction Using Whole-Genome Resequencing for Mapping QTLs of Resistance to Aspergillus flavus Infection in Peanut	Arachis hypogaea	HiSeq X Ten	Oil Crops Research Institute, Chinese Academy of A	SRP335759	High-Density Genetic Linkage Map Construction Using Whole-Genome Resequencing for Mapping QTLs of Resistance to Aspergillus flavus Infection in Peanut	SRS10025311		2991.87	1	26808410	8096139820	QT1165	WGS	GENOMIC	RANDOM
	SRX12020434	High-Density Genetic Linkage Map Construction Using Whole-Genome Resequencing for Mapping QTLs of Resistance to Aspergillus flavus Infection in Peanut	Arachis hypogaea	HiSeq X Ten	Oil Crops Research Institute, Chinese Academy of A	SRP335759	High-Density Genetic Linkage Map Construction Using Whole-Genome Resequencing for Mapping QTLs of Resistance to Aspergillus flavus Infection in Peanut	SRS10025310		2617.65	1	22702443	6856137786	QT1164	WGS	GENOMIC	RANDOM
	SRX12020433	High-Density Genetic Linkage Map Construction Using Whole-Genome Resequencing for Mapping QTLs of Resistance to Aspergillus flavus Infection in Peanut	Arachis hypogaea	HiSeq X Ten	Oil Crops Research Institute, Chinese Academy of A	SRP335759	High-Density Genetic Linkage Map Construction Using Whole-Genome Resequencing for Mapping QTLs of Resistance to Aspergillus flavus Infection in Peanut	SRS10025309		2363.97	1	21219960	6408427920	QT1163	WGS	GENOMIC	RANDOM
	SRX12020432	High-Density Genetic Linkage Map Construction Using Whole-Genome Resequencing for Mapping QTLs of Resistance to Aspergillus flavus Infection in Peanut	Arachis hypogaea	HiSeq X Ten	Oil Crops Research Institute, Chinese Academy of A	SRP335759	High-Density Genetic Linkage Map Construction Using Whole-Genome Resequencing for Mapping QTLs of Resistance to Aspergillus flavus Infection in Peanut	SRS10025308		2763.53	1	25323831	7647796962	QT1162	WGS	GENOMIC	RANDOM
	SRX12020431	High-Density Genetic Linkage Map Construction Using Whole-Genome Resequencing for Mapping QTLs of Resistance to Aspergillus flavus Infection in Peanut	Arachis hypogaea	HiSeq X Ten	Oil Crops Research Institute, Chinese Academy of A	SRP335759	High-Density Genetic Linkage Map Construction Using Whole-Genome Resequencing for Mapping QTLs of Resistance to Aspergillus flavus Infection in Peanut	SRS10025307		2776.27	1	25182822	7605212244	QT1161	WGS	GENOMIC	RANDOM
	SRX12020430	High-Density Genetic Linkage Map Construction Using Whole-Genome Resequencing for Mapping QTLs of Resistance to Aspergillus flavus Infection in Peanut	Arachis hypogaea	HiSeq X Ten	Oil Crops Research Institute, Chinese Academy of A	SRP335759	High-Density Genetic Linkage Map Construction Using Whole-Genome Resequencing for Mapping QTLs of Resistance to Aspergillus flavus Infection in Peanut	SRS10025306		5255.91	1	47884246	14461042292	QT1160	WGS	GENOMIC	RANDOM
	SRX12020429	High-Density Genetic Linkage Map Construction Using Whole-Genome Resequencing for Mapping QTLs of Resistance to Aspergillus flavus Infection in Peanut	Arachis hypogaea	HiSeq X Ten	Oil Crops Research Institute, Chinese Academy of A	SRP335759	High-Density Genetic Linkage Map Construction Using Whole-Genome Resequencing for Mapping QTLs of Resistance to Aspergillus flavus Infection in Peanut	SRS10025305		2620.45	1	22698762	6855026124	QT1025	WGS	GENOMIC	RANDOM
	SRX12020428	High-Density Genetic Linkage Map Construction Using Whole-Genome Resequencing for Mapping QTLs of Resistance to Aspergillus flavus Infection in Peanut	Arachis hypogaea	HiSeq X Ten	Oil Crops Research Institute, Chinese Academy of A	SRP335759	High-Density Genetic Linkage Map Construction Using Whole-Genome Resequencing for Mapping QTLs of Resistance to Aspergillus flavus Infection in Peanut	SRS10025304		2182.83	1	20057030	6057223060	QT1159	WGS	GENOMIC	RANDOM
	SRX12020427	High-Density Genetic Linkage Map Construction Using Whole-Genome Resequencing for Mapping QTLs of Resistance to Aspergillus flavus Infection in Peanut	Arachis hypogaea	HiSeq X Ten	Oil Crops Research Institute, Chinese Academy of A	SRP335759	High-Density Genetic Linkage Map Construction Using Whole-Genome Resequencing for Mapping QTLs of Resistance to Aspergillus flavus Infection in Peanut	SRS10025303		2895	1	25958316	7839411432	QT1158	WGS	GENOMIC	RANDOM
	SRX12020426	High-Density Genetic Linkage Map Construction Using Whole-Genome Resequencing for Mapping QTLs of Resistance to Aspergillus flavus Infection in Peanut	Arachis hypogaea	HiSeq X Ten	Oil Crops Research Institute, Chinese Academy of A	SRP335759	High-Density Genetic Linkage Map Construction Using Whole-Genome Resequencing for Mapping QTLs of Resistance to Aspergillus flavus Infection in Peanut	SRS10025302		2162.85	1	20569812	6212083224	QT1157	WGS	GENOMIC	RANDOM
	SRX12020425	High-Density Genetic Linkage Map Construction Using Whole-Genome Resequencing for Mapping QTLs of Resistance to Aspergillus flavus Infection in Peanut	Arachis hypogaea	HiSeq X Ten	Oil Crops Research Institute, Chinese Academy of A	SRP335759	High-Density Genetic Linkage Map Construction Using Whole-Genome Resequencing for Mapping QTLs of Resistance to Aspergillus flavus Infection in Peanut	SRS10025300		2919-01-01	1	26620878	8039505156	QT1156	WGS	GENOMIC	RANDOM
	SRX12020424	High-Density Genetic Linkage Map Construction Using Whole-Genome Resequencing for Mapping QTLs of Resistance to Aspergillus flavus Infection in Peanut	Arachis hypogaea	HiSeq X Ten	Oil Crops Research Institute, Chinese Academy of A	SRP335759	High-Density Genetic Linkage Map Construction Using Whole-Genome Resequencing for Mapping QTLs of Resistance to Aspergillus flavus Infection in Peanut	SRS10025301		2652.61	1	23885683	7213476266	QT1155	WGS	GENOMIC	RANDOM
	SRX12020423	High-Density Genetic Linkage Map Construction Using Whole-Genome Resequencing for Mapping QTLs of Resistance to Aspergillus flavus Infection in Peanut	Arachis hypogaea	HiSeq X Ten	Oil Crops Research Institute, Chinese Academy of A	SRP335759	High-Density Genetic Linkage Map Construction Using Whole-Genome Resequencing for Mapping QTLs of Resistance to Aspergillus flavus Infection in Peanut	SRS10025299		3968.37	1	36184808	10927812016	QT1154	WGS	GENOMIC	RANDOM
	SRX12020422	High-Density Genetic Linkage Map Construction Using Whole-Genome Resequencing for Mapping QTLs of Resistance to Aspergillus flavus Infection in Peanut	Arachis hypogaea	HiSeq X Ten	Oil Crops Research Institute, Chinese Academy of A	SRP335759	High-Density Genetic Linkage Map Construction Using Whole-Genome Resequencing for Mapping QTLs of Resistance to Aspergillus flavus Infection in Peanut	SRS10025298		2908.29	1	26571130	8024481260	QT1153	WGS	GENOMIC	RANDOM
	SRX12020421	High-Density Genetic Linkage Map Construction Using Whole-Genome Resequencing for Mapping QTLs of Resistance to Aspergillus flavus Infection in Peanut	Arachis hypogaea	HiSeq X Ten	Oil Crops Research Institute, Chinese Academy of A	SRP335759	High-Density Genetic Linkage Map Construction Using Whole-Genome Resequencing for Mapping QTLs of Resistance to Aspergillus flavus Infection in Peanut	SRS10025297		2746.68	1	24682543	7454127986	QT1152	WGS	GENOMIC	RANDOM
	SRX12020420	High-Density Genetic Linkage Map Construction Using Whole-Genome Resequencing for Mapping QTLs of Resistance to Aspergillus flavus Infection in Peanut	Arachis hypogaea	HiSeq X Ten	Oil Crops Research Institute, Chinese Academy of A	SRP335759	High-Density Genetic Linkage Map Construction Using Whole-Genome Resequencing for Mapping QTLs of Resistance to Aspergillus flavus Infection in Peanut	SRS10025296		2693.14	1	23944934	7231370068	QT1151	WGS	GENOMIC	RANDOM
	SRX12020419	High-Density Genetic Linkage Map Construction Using Whole-Genome Resequencing for Mapping QTLs of Resistance to Aspergillus flavus Infection in Peanut	Arachis hypogaea	HiSeq X Ten	Oil Crops Research Institute, Chinese Academy of A	SRP335759	High-Density Genetic Linkage Map Construction Using Whole-Genome Resequencing for Mapping QTLs of Resistance to Aspergillus flavus Infection in Peanut	SRS10025295		2771.28	1	25222516	7617199832	QT1150	WGS	GENOMIC	RANDOM
	SRX12020418	High-Density Genetic Linkage Map Construction Using Whole-Genome Resequencing for Mapping QTLs of Resistance to Aspergillus flavus Infection in Peanut	Arachis hypogaea	HiSeq X Ten	Oil Crops Research Institute, Chinese Academy of A	SRP335759	High-Density Genetic Linkage Map Construction Using Whole-Genome Resequencing for Mapping QTLs of Resistance to Aspergillus flavus Infection in Peanut	SRS10025294		2764.44	1	24134125	7288505750	QT1024	WGS	GENOMIC	RANDOM
	SRX12020417	High-Density Genetic Linkage Map Construction Using Whole-Genome Resequencing for Mapping QTLs of Resistance to Aspergillus flavus Infection in Peanut	Arachis hypogaea	HiSeq X Ten	Oil Crops Research Institute, Chinese Academy of A	SRP335759	High-Density Genetic Linkage Map Construction Using Whole-Genome Resequencing for Mapping QTLs of Resistance to Aspergillus flavus Infection in Peanut	SRS10025293		2756-12-01	1	24724516	7466803832	QT1149	WGS	GENOMIC	RANDOM
	SRX12020416	High-Density Genetic Linkage Map Construction Using Whole-Genome Resequencing for Mapping QTLs of Resistance to Aspergillus flavus Infection in Peanut	Arachis hypogaea	HiSeq X Ten	Oil Crops Research Institute, Chinese Academy of A	SRP335759	High-Density Genetic Linkage Map Construction Using Whole-Genome Resequencing for Mapping QTLs of Resistance to Aspergillus flavus Infection in Peanut	SRS10025292		5507.76	1	50701851	15311959002	QT1148	WGS	GENOMIC	RANDOM
	SRX12020415	High-Density Genetic Linkage Map Construction Using Whole-Genome Resequencing for Mapping QTLs of Resistance to Aspergillus flavus Infection in Peanut	Arachis hypogaea	HiSeq X Ten	Oil Crops Research Institute, Chinese Academy of A	SRP335759	High-Density Genetic Linkage Map Construction Using Whole-Genome Resequencing for Mapping QTLs of Resistance to Aspergillus flavus Infection in Peanut	SRS10025290		3355-02-01	1	30779770	9295490540	QT1147	WGS	GENOMIC	RANDOM
	SRX12020414	High-Density Genetic Linkage Map Construction Using Whole-Genome Resequencing for Mapping QTLs of Resistance to Aspergillus flavus Infection in Peanut	Arachis hypogaea	HiSeq X Ten	Oil Crops Research Institute, Chinese Academy of A	SRP335759	High-Density Genetic Linkage Map Construction Using Whole-Genome Resequencing for Mapping QTLs of Resistance to Aspergillus flavus Infection in Peanut	SRS10025291		2764-03-01	1	25255403	7627131706	QT1146	WGS	GENOMIC	RANDOM
	SRX12020413	High-Density Genetic Linkage Map Construction Using Whole-Genome Resequencing for Mapping QTLs of Resistance to Aspergillus flavus Infection in Peanut	Arachis hypogaea	HiSeq X Ten	Oil Crops Research Institute, Chinese Academy of A	SRP335759	High-Density Genetic Linkage Map Construction Using Whole-Genome Resequencing for Mapping QTLs of Resistance to Aspergillus flavus Infection in Peanut	SRS10025289		2890-09-01	1	26193753	7910513406	QT1145	WGS	GENOMIC	RANDOM
	SRX12020412	High-Density Genetic Linkage Map Construction Using Whole-Genome Resequencing for Mapping QTLs of Resistance to Aspergillus flavus Infection in Peanut	Arachis hypogaea	HiSeq X Ten	Oil Crops Research Institute, Chinese Academy of A	SRP335759	High-Density Genetic Linkage Map Construction Using Whole-Genome Resequencing for Mapping QTLs of Resistance to Aspergillus flavus Infection in Peanut	SRS10025288		2280.79	1	21248016	6416900832	QT1144	WGS	GENOMIC	RANDOM
	SRX12020411	High-Density Genetic Linkage Map Construction Using Whole-Genome Resequencing for Mapping QTLs of Resistance to Aspergillus flavus Infection in Peanut	Arachis hypogaea	HiSeq X Ten	Oil Crops Research Institute, Chinese Academy of A	SRP335759	High-Density Genetic Linkage Map Construction Using Whole-Genome Resequencing for Mapping QTLs of Resistance to Aspergillus flavus Infection in Peanut	SRS10025287		2653.49	1	23995781	7246725862	QT1143	WGS	GENOMIC	RANDOM
	SRX12020410	High-Density Genetic Linkage Map Construction Using Whole-Genome Resequencing for Mapping QTLs of Resistance to Aspergillus flavus Infection in Peanut	Arachis hypogaea	HiSeq X Ten	Oil Crops Research Institute, Chinese Academy of A	SRP335759	High-Density Genetic Linkage Map Construction Using Whole-Genome Resequencing for Mapping QTLs of Resistance to Aspergillus flavus Infection in Peanut	SRS10025285		2990.34	1	26689402	8060199404	QT1142	WGS	GENOMIC	RANDOM
	SRX12020409	High-Density Genetic Linkage Map Construction Using Whole-Genome Resequencing for Mapping QTLs of Resistance to Aspergillus flavus Infection in Peanut	Arachis hypogaea	HiSeq X Ten	Oil Crops Research Institute, Chinese Academy of A	SRP335759	High-Density Genetic Linkage Map Construction Using Whole-Genome Resequencing for Mapping QTLs of Resistance to Aspergillus flavus Infection in Peanut	SRS10025286		3577.71	1	32831497	9915112094	QT1141	WGS	GENOMIC	RANDOM
	SRX12020408	High-Density Genetic Linkage Map Construction Using Whole-Genome Resequencing for Mapping QTLs of Resistance to Aspergillus flavus Infection in Peanut	Arachis hypogaea	HiSeq X Ten	Oil Crops Research Institute, Chinese Academy of A	SRP335759	High-Density Genetic Linkage Map Construction Using Whole-Genome Resequencing for Mapping QTLs of Resistance to Aspergillus flavus Infection in Peanut	SRS10025284		2257.54	1	20463941	6180110182	QT1140	WGS	GENOMIC	RANDOM
	SRX12020407	High-Density Genetic Linkage Map Construction Using Whole-Genome Resequencing for Mapping QTLs of Resistance to Aspergillus flavus Infection in Peanut	Arachis hypogaea	HiSeq X Ten	Oil Crops Research Institute, Chinese Academy of A	SRP335759	High-Density Genetic Linkage Map Construction Using Whole-Genome Resequencing for Mapping QTLs of Resistance to Aspergillus flavus Infection in Peanut	SRS10025283		2742.75	1	23556152	7113957904	QT1023	WGS	GENOMIC	RANDOM
	SRX12020406	High-Density Genetic Linkage Map Construction Using Whole-Genome Resequencing for Mapping QTLs of Resistance to Aspergillus flavus Infection in Peanut	Arachis hypogaea	HiSeq X Ten	Oil Crops Research Institute, Chinese Academy of A	SRP335759	High-Density Genetic Linkage Map Construction Using Whole-Genome Resequencing for Mapping QTLs of Resistance to Aspergillus flavus Infection in Peanut	SRS10025282		2447.51	1	21391683	6460288266	QT1139	WGS	GENOMIC	RANDOM
	SRX12020405	High-Density Genetic Linkage Map Construction Using Whole-Genome Resequencing for Mapping QTLs of Resistance to Aspergillus flavus Infection in Peanut	Arachis hypogaea	HiSeq X Ten	Oil Crops Research Institute, Chinese Academy of A	SRP335759	High-Density Genetic Linkage Map Construction Using Whole-Genome Resequencing for Mapping QTLs of Resistance to Aspergillus flavus Infection in Peanut	SRS10025281		1932.45	1	16742969	5056376638	QT1138	WGS	GENOMIC	RANDOM
	SRX12020404	High-Density Genetic Linkage Map Construction Using Whole-Genome Resequencing for Mapping QTLs of Resistance to Aspergillus flavus Infection in Peanut	Arachis hypogaea	HiSeq X Ten	Oil Crops Research Institute, Chinese Academy of A	SRP335759	High-Density Genetic Linkage Map Construction Using Whole-Genome Resequencing for Mapping QTLs of Resistance to Aspergillus flavus Infection in Peanut	SRS10025280		2515.53	1	21760809	6571764318	QT1137	WGS	GENOMIC	RANDOM
	SRX12020403	High-Density Genetic Linkage Map Construction Using Whole-Genome Resequencing for Mapping QTLs of Resistance to Aspergillus flavus Infection in Peanut	Arachis hypogaea	HiSeq X Ten	Oil Crops Research Institute, Chinese Academy of A	SRP335759	High-Density Genetic Linkage Map Construction Using Whole-Genome Resequencing for Mapping QTLs of Resistance to Aspergillus flavus Infection in Peanut	SRS10025277		2500-01-01	1	21525324	6500647848	QT1136	WGS	GENOMIC	RANDOM
	SRX12020402	High-Density Genetic Linkage Map Construction Using Whole-Genome Resequencing for Mapping QTLs of Resistance to Aspergillus flavus Infection in Peanut	Arachis hypogaea	HiSeq X Ten	Oil Crops Research Institute, Chinese Academy of A	SRP335759	High-Density Genetic Linkage Map Construction Using Whole-Genome Resequencing for Mapping QTLs of Resistance to Aspergillus flavus Infection in Peanut	SRS10025278		2698-03-01	1	23194352	7004694304	QT1135	WGS	GENOMIC	RANDOM
	SRX12020401	High-Density Genetic Linkage Map Construction Using Whole-Genome Resequencing for Mapping QTLs of Resistance to Aspergillus flavus Infection in Peanut	Arachis hypogaea	HiSeq X Ten	Oil Crops Research Institute, Chinese Academy of A	SRP335759	High-Density Genetic Linkage Map Construction Using Whole-Genome Resequencing for Mapping QTLs of Resistance to Aspergillus flavus Infection in Peanut	SRS10025279		2525-09-01	1	21200650	6402596300	QT1134	WGS	GENOMIC	RANDOM
	SRX12020400	High-Density Genetic Linkage Map Construction Using Whole-Genome Resequencing for Mapping QTLs of Resistance to Aspergillus flavus Infection in Peanut	Arachis hypogaea	HiSeq X Ten	Oil Crops Research Institute, Chinese Academy of A	SRP335759	High-Density Genetic Linkage Map Construction Using Whole-Genome Resequencing for Mapping QTLs of Resistance to Aspergillus flavus Infection in Peanut	SRS10025276		2807.53	1	24178014	7301760228	QT1133	WGS	GENOMIC	RANDOM
	SRX12020399	High-Density Genetic Linkage Map Construction Using Whole-Genome Resequencing for Mapping QTLs of Resistance to Aspergillus flavus Infection in Peanut	Arachis hypogaea	HiSeq X Ten	Oil Crops Research Institute, Chinese Academy of A	SRP335759	High-Density Genetic Linkage Map Construction Using Whole-Genome Resequencing for Mapping QTLs of Resistance to Aspergillus flavus Infection in Peanut	SRS10025275		2627.57	1	22882381	6910479062	QT1132	WGS	GENOMIC	RANDOM
	SRX12020398	High-Density Genetic Linkage Map Construction Using Whole-Genome Resequencing for Mapping QTLs of Resistance to Aspergillus flavus Infection in Peanut	Arachis hypogaea	HiSeq X Ten	Oil Crops Research Institute, Chinese Academy of A	SRP335759	High-Density Genetic Linkage Map Construction Using Whole-Genome Resequencing for Mapping QTLs of Resistance to Aspergillus flavus Infection in Peanut	SRS10025274		2687-07-01	1	23563383	7116141666	QT1131	WGS	GENOMIC	RANDOM
	SRX12020397	High-Density Genetic Linkage Map Construction Using Whole-Genome Resequencing for Mapping QTLs of Resistance to Aspergillus flavus Infection in Peanut	Arachis hypogaea	HiSeq X Ten	Oil Crops Research Institute, Chinese Academy of A	SRP335759	High-Density Genetic Linkage Map Construction Using Whole-Genome Resequencing for Mapping QTLs of Resistance to Aspergillus flavus Infection in Peanut	SRS10025273		2578.47	1	21624690	6530656380	QT1130	WGS	GENOMIC	RANDOM
	SRX12020396	High-Density Genetic Linkage Map Construction Using Whole-Genome Resequencing for Mapping QTLs of Resistance to Aspergillus flavus Infection in Peanut	Arachis hypogaea	HiSeq X Ten	Oil Crops Research Institute, Chinese Academy of A	SRP335759	High-Density Genetic Linkage Map Construction Using Whole-Genome Resequencing for Mapping QTLs of Resistance to Aspergillus flavus Infection in Peanut	SRS10025272		2719.88	1	23407134	7068954468	QT1022	WGS	GENOMIC	RANDOM
	SRX12020395	High-Density Genetic Linkage Map Construction Using Whole-Genome Resequencing for Mapping QTLs of Resistance to Aspergillus flavus Infection in Peanut	Arachis hypogaea	HiSeq X Ten	Oil Crops Research Institute, Chinese Academy of A	SRP335759	High-Density Genetic Linkage Map Construction Using Whole-Genome Resequencing for Mapping QTLs of Resistance to Aspergillus flavus Infection in Peanut	SRS10025271		2511.23	1	21651945	6538887390	QT1129	WGS	GENOMIC	RANDOM
	SRX12020394	High-Density Genetic Linkage Map Construction Using Whole-Genome Resequencing for Mapping QTLs of Resistance to Aspergillus flavus Infection in Peanut	Arachis hypogaea	HiSeq X Ten	Oil Crops Research Institute, Chinese Academy of A	SRP335759	High-Density Genetic Linkage Map Construction Using Whole-Genome Resequencing for Mapping QTLs of Resistance to Aspergillus flavus Infection in Peanut	SRS10025270		2789-02-01	1	24039273	7259860446	QT1128	WGS	GENOMIC	RANDOM
	SRX12020393	High-Density Genetic Linkage Map Construction Using Whole-Genome Resequencing for Mapping QTLs of Resistance to Aspergillus flavus Infection in Peanut	Arachis hypogaea	HiSeq X Ten	Oil Crops Research Institute, Chinese Academy of A	SRP335759	High-Density Genetic Linkage Map Construction Using Whole-Genome Resequencing for Mapping QTLs of Resistance to Aspergillus flavus Infection in Peanut	SRS10025268		2709.82	1	23911174	7221174548	QT1127	WGS	GENOMIC	RANDOM
	SRX12020392	High-Density Genetic Linkage Map Construction Using Whole-Genome Resequencing for Mapping QTLs of Resistance to Aspergillus flavus Infection in Peanut	Arachis hypogaea	HiSeq X Ten	Oil Crops Research Institute, Chinese Academy of A	SRP335759	High-Density Genetic Linkage Map Construction Using Whole-Genome Resequencing for Mapping QTLs of Resistance to Aspergillus flavus Infection in Peanut	SRS10025269		2413.91	1	21327851	6441011002	QT1126	WGS	GENOMIC	RANDOM
	SRX12020391	High-Density Genetic Linkage Map Construction Using Whole-Genome Resequencing for Mapping QTLs of Resistance to Aspergillus flavus Infection in Peanut	Arachis hypogaea	HiSeq X Ten	Oil Crops Research Institute, Chinese Academy of A	SRP335759	High-Density Genetic Linkage Map Construction Using Whole-Genome Resequencing for Mapping QTLs of Resistance to Aspergillus flavus Infection in Peanut	SRS10025267		2449.26	1	22083398	6669186196	QT1125	WGS	GENOMIC	RANDOM
	SRX12020390	High-Density Genetic Linkage Map Construction Using Whole-Genome Resequencing for Mapping QTLs of Resistance to Aspergillus flavus Infection in Peanut	Arachis hypogaea	HiSeq X Ten	Oil Crops Research Institute, Chinese Academy of A	SRP335759	High-Density Genetic Linkage Map Construction Using Whole-Genome Resequencing for Mapping QTLs of Resistance to Aspergillus flavus Infection in Peanut	SRS10025266		2640.82	1	23776426	7180480652	QT1124	WGS	GENOMIC	RANDOM
	SRX12020389	High-Density Genetic Linkage Map Construction Using Whole-Genome Resequencing for Mapping QTLs of Resistance to Aspergillus flavus Infection in Peanut	Arachis hypogaea	HiSeq X Ten	Oil Crops Research Institute, Chinese Academy of A	SRP335759	High-Density Genetic Linkage Map Construction Using Whole-Genome Resequencing for Mapping QTLs of Resistance to Aspergillus flavus Infection in Peanut	SRS10025265		2350.73	1	21437083	6473999066	QT1123	WGS	GENOMIC	RANDOM
	SRX12020388	High-Density Genetic Linkage Map Construction Using Whole-Genome Resequencing for Mapping QTLs of Resistance to Aspergillus flavus Infection in Peanut	Arachis hypogaea	HiSeq X Ten	Oil Crops Research Institute, Chinese Academy of A	SRP335759	High-Density Genetic Linkage Map Construction Using Whole-Genome Resequencing for Mapping QTLs of Resistance to Aspergillus flavus Infection in Peanut	SRS10025264		2611.67	1	23160192	6994377984	QT1122	WGS	GENOMIC	RANDOM
	SRX12020387	High-Density Genetic Linkage Map Construction Using Whole-Genome Resequencing for Mapping QTLs of Resistance to Aspergillus flavus Infection in Peanut	Arachis hypogaea	HiSeq X Ten	Oil Crops Research Institute, Chinese Academy of A	SRP335759	High-Density Genetic Linkage Map Construction Using Whole-Genome Resequencing for Mapping QTLs of Resistance to Aspergillus flavus Infection in Peanut	SRS10025263		2694.94	1	23855876	7204474552	QT1121	WGS	GENOMIC	RANDOM
	SRX12020386	High-Density Genetic Linkage Map Construction Using Whole-Genome Resequencing for Mapping QTLs of Resistance to Aspergillus flavus Infection in Peanut	Arachis hypogaea	HiSeq X Ten	Oil Crops Research Institute, Chinese Academy of A	SRP335759	High-Density Genetic Linkage Map Construction Using Whole-Genome Resequencing for Mapping QTLs of Resistance to Aspergillus flavus Infection in Peanut	SRS10025262		2515.43	1	21996576	6642965952	QT1120	WGS	GENOMIC	RANDOM
	SRX12020385	High-Density Genetic Linkage Map Construction Using Whole-Genome Resequencing for Mapping QTLs of Resistance to Aspergillus flavus Infection in Peanut	Arachis hypogaea	HiSeq X Ten	Oil Crops Research Institute, Chinese Academy of A	SRP335759	High-Density Genetic Linkage Map Construction Using Whole-Genome Resequencing for Mapping QTLs of Resistance to Aspergillus flavus Infection in Peanut	SRS10025261		2810.98	1	26227590	7920732180	QT1021	WGS	GENOMIC	RANDOM
	SRX12020384	High-Density Genetic Linkage Map Construction Using Whole-Genome Resequencing for Mapping QTLs of Resistance to Aspergillus flavus Infection in Peanut	Arachis hypogaea	HiSeq X Ten	Oil Crops Research Institute, Chinese Academy of A	SRP335759	High-Density Genetic Linkage Map Construction Using Whole-Genome Resequencing for Mapping QTLs of Resistance to Aspergillus flavus Infection in Peanut	SRS10025260		2993.15	1	26777742	8086878084	QT1119	WGS	GENOMIC	RANDOM
	SRX12020383	High-Density Genetic Linkage Map Construction Using Whole-Genome Resequencing for Mapping QTLs of Resistance to Aspergillus flavus Infection in Peanut	Arachis hypogaea	HiSeq X Ten	Oil Crops Research Institute, Chinese Academy of A	SRP335759	High-Density Genetic Linkage Map Construction Using Whole-Genome Resequencing for Mapping QTLs of Resistance to Aspergillus flavus Infection in Peanut	SRS10025259		2477-06-01	1	21878002	6607156604	QT1118	WGS	GENOMIC	RANDOM
	SRX12020382	High-Density Genetic Linkage Map Construction Using Whole-Genome Resequencing for Mapping QTLs of Resistance to Aspergillus flavus Infection in Peanut	Arachis hypogaea	HiSeq X Ten	Oil Crops Research Institute, Chinese Academy of A	SRP335759	High-Density Genetic Linkage Map Construction Using Whole-Genome Resequencing for Mapping QTLs of Resistance to Aspergillus flavus Infection in Peanut	SRS10025258		2395.83	1	21337770	6444006540	QT1117	WGS	GENOMIC	RANDOM
	SRX12020381	High-Density Genetic Linkage Map Construction Using Whole-Genome Resequencing for Mapping QTLs of Resistance to Aspergillus flavus Infection in Peanut	Arachis hypogaea	HiSeq X Ten	Oil Crops Research Institute, Chinese Academy of A	SRP335759	High-Density Genetic Linkage Map Construction Using Whole-Genome Resequencing for Mapping QTLs of Resistance to Aspergillus flavus Infection in Peanut	SRS10025257		3107.58	1	27736098	8376301596	QT1116	WGS	GENOMIC	RANDOM
	SRX12020380	High-Density Genetic Linkage Map Construction Using Whole-Genome Resequencing for Mapping QTLs of Resistance to Aspergillus flavus Infection in Peanut	Arachis hypogaea	HiSeq X Ten	Oil Crops Research Institute, Chinese Academy of A	SRP335759	High-Density Genetic Linkage Map Construction Using Whole-Genome Resequencing for Mapping QTLs of Resistance to Aspergillus flavus Infection in Peanut	SRS10025256		2406.44	1	21492015	6490588530	QT1115	WGS	GENOMIC	RANDOM
	SRX12020379	High-Density Genetic Linkage Map Construction Using Whole-Genome Resequencing for Mapping QTLs of Resistance to Aspergillus flavus Infection in Peanut	Arachis hypogaea	HiSeq X Ten	Oil Crops Research Institute, Chinese Academy of A	SRP335759	High-Density Genetic Linkage Map Construction Using Whole-Genome Resequencing for Mapping QTLs of Resistance to Aspergillus flavus Infection in Peanut	SRS10025255		2511.14	1	22265970	6724322940	QT1114	WGS	GENOMIC	RANDOM
	SRX12020378	High-Density Genetic Linkage Map Construction Using Whole-Genome Resequencing for Mapping QTLs of Resistance to Aspergillus flavus Infection in Peanut	Arachis hypogaea	HiSeq X Ten	Oil Crops Research Institute, Chinese Academy of A	SRP335759	High-Density Genetic Linkage Map Construction Using Whole-Genome Resequencing for Mapping QTLs of Resistance to Aspergillus flavus Infection in Peanut	SRS10025254		2473-09-01	1	22080308	6668253016	QT1113	WGS	GENOMIC	RANDOM
	SRX12020377	High-Density Genetic Linkage Map Construction Using Whole-Genome Resequencing for Mapping QTLs of Resistance to Aspergillus flavus Infection in Peanut	Arachis hypogaea	HiSeq X Ten	Oil Crops Research Institute, Chinese Academy of A	SRP335759	High-Density Genetic Linkage Map Construction Using Whole-Genome Resequencing for Mapping QTLs of Resistance to Aspergillus flavus Infection in Peanut	SRS10025252		3283.69	1	30023459	9067084618	QT1112	WGS	GENOMIC	RANDOM
	SRX12020376	High-Density Genetic Linkage Map Construction Using Whole-Genome Resequencing for Mapping QTLs of Resistance to Aspergillus flavus Infection in Peanut	Arachis hypogaea	HiSeq X Ten	Oil Crops Research Institute, Chinese Academy of A	SRP335759	High-Density Genetic Linkage Map Construction Using Whole-Genome Resequencing for Mapping QTLs of Resistance to Aspergillus flavus Infection in Peanut	SRS10025250		3318-06-01	1	30195163	9118939226	QT1111	WGS	GENOMIC	RANDOM
	SRX12020375	High-Density Genetic Linkage Map Construction Using Whole-Genome Resequencing for Mapping QTLs of Resistance to Aspergillus flavus Infection in Peanut	Arachis hypogaea	HiSeq X Ten	Oil Crops Research Institute, Chinese Academy of A	SRP335759	High-Density Genetic Linkage Map Construction Using Whole-Genome Resequencing for Mapping QTLs of Resistance to Aspergillus flavus Infection in Peanut	SRS10025253		2361-02-01	1	21500160	6493048320	QT1110	WGS	GENOMIC	RANDOM
	SRX12020374	High-Density Genetic Linkage Map Construction Using Whole-Genome Resequencing for Mapping QTLs of Resistance to Aspergillus flavus Infection in Peanut	Arachis hypogaea	HiSeq X Ten	Oil Crops Research Institute, Chinese Academy of A	SRP335759	High-Density Genetic Linkage Map Construction Using Whole-Genome Resequencing for Mapping QTLs of Resistance to Aspergillus flavus Infection in Peanut	SRS10025251		2451.33	1	22782205	6880225910	QT1020	WGS	GENOMIC	RANDOM
	SRX12020373	High-Density Genetic Linkage Map Construction Using Whole-Genome Resequencing for Mapping QTLs of Resistance to Aspergillus flavus Infection in Peanut	Arachis hypogaea	HiSeq X Ten	Oil Crops Research Institute, Chinese Academy of A	SRP335759	High-Density Genetic Linkage Map Construction Using Whole-Genome Resequencing for Mapping QTLs of Resistance to Aspergillus flavus Infection in Peanut	SRS10025248		2327-01-01	1	21274836	6425000472	QT1011	WGS	GENOMIC	RANDOM
	SRX12020372	High-Density Genetic Linkage Map Construction Using Whole-Genome Resequencing for Mapping QTLs of Resistance to Aspergillus flavus Infection in Peanut	Arachis hypogaea	HiSeq X Ten	Oil Crops Research Institute, Chinese Academy of A	SRP335759	High-Density Genetic Linkage Map Construction Using Whole-Genome Resequencing for Mapping QTLs of Resistance to Aspergillus flavus Infection in Peanut	SRS10025249		2584.99	1	24248628	7323085656	QT1010	WGS	GENOMIC	RANDOM
	DRX231931	HiSeq X Ten paired end sequencing of SAMD00244154	Arachis hypogaea	HiSeq X Ten	KAZUSA	DRP007634	WGRS for 10 peanuts to identify genome wide SNPs and CNVs	DRS202543		23633.92	1	191514232	57837298064		WGS	GENOMIC	RANDOM
	DRX231930	HiSeq X Ten paired end sequencing of SAMD00244153	Arachis hypogaea	HiSeq X Ten	KAZUSA	DRP007634	WGRS for 10 peanuts to identify genome wide SNPs and CNVs	DRS202542		23099.38	1	185701601	56081883502		WGS	GENOMIC	RANDOM
	DRX231929	HiSeq X Ten paired end sequencing of SAMD00244152	Arachis hypogaea	HiSeq X Ten	KAZUSA	DRP007634	WGRS for 10 peanuts to identify genome wide SNPs and CNVs	DRS202541		29229.94	1	239169430	72229167860		WGS	GENOMIC	RANDOM
	DRX231928	HiSeq X Ten paired end sequencing of SAMD00244151	Arachis hypogaea	HiSeq X Ten	KAZUSA	DRP007634	WGRS for 10 peanuts to identify genome wide SNPs and CNVs	DRS202540		24164.43	1	194354787	58695145674		WGS	GENOMIC	RANDOM
	DRX231927	HiSeq X Ten paired end sequencing of SAMD00244150	Arachis hypogaea	HiSeq X Ten	KAZUSA	DRP007634	WGRS for 10 peanuts to identify genome wide SNPs and CNVs	DRS202539		27226.68	1	221712432	66957154464		WGS	GENOMIC	RANDOM
	DRX231926	HiSeq X Ten paired end sequencing of SAMD00244149	Arachis hypogaea	HiSeq X Ten	KAZUSA	DRP007634	WGRS for 10 peanuts to identify genome wide SNPs and CNVs	DRS202538		23759.27	1	188478777	56920590654		WGS	GENOMIC	RANDOM
	DRX231925	HiSeq X Ten paired end sequencing of SAMD00244148	Arachis hypogaea	HiSeq X Ten	KAZUSA	DRP007634	WGRS for 10 peanuts to identify genome wide SNPs and CNVs	DRS202537		23206.82	1	188306468	56868553336		WGS	GENOMIC	RANDOM
	DRX231924	HiSeq X Ten paired end sequencing of SAMD00244147	Arachis hypogaea	HiSeq X Ten	KAZUSA	DRP007634	WGRS for 10 peanuts to identify genome wide SNPs and CNVs	DRS202536		32895.28	1	265159086	80078043972		WGS	GENOMIC	RANDOM
	DRX231923	HiSeq X Ten paired end sequencing of SAMD00244146	Arachis hypogaea	HiSeq X Ten	KAZUSA	DRP007634	WGRS for 10 peanuts to identify genome wide SNPs and CNVs	DRS202535		26433.86	1	209232294	63188152788		WGS	GENOMIC	RANDOM
	SRX11929915	HiFi DNA-seq of Arachis hypogaea: leaf	Arachis hypogaea	Sequel II	KAUST BCL	SRP334284	LeafGo - Eucalyptus and Peanut genome sequencing	SRS9940489		69890.73	1	19221864	290579300283	D198SQII_B	WGS	GENOMIC	size fractionation
	SRX11929914	HiFi DNA-seq of Arachis hypogaea: leaf	Arachis hypogaea	Sequel II	KAUST BCL	SRP334284	LeafGo - Eucalyptus and Peanut genome sequencing	SRS9940489		71931.58	1	20058265	299060044507	D198SQII_A	WGS	GENOMIC	size fractionation
	SRX11929911	HiFi DNA-seq of Arachis hypogaea: leaf	Arachis hypogaea	Sequel II	KAUST BCL	SRP334284	LeafGo - Eucalyptus and Peanut genome sequencing	SRS9940489		77854.1	1	21684770	323677025357	D199SQII_D	WGS	GENOMIC	size fractionation
	SRX11929910	HiFi DNA-seq of Arachis hypogaea: leaf	Arachis hypogaea	Sequel II	KAUST BCL	SRP334284	LeafGo - Eucalyptus and Peanut genome sequencing	SRS9940489		70861.25	1	19656763	294620207241	D199SQII_C	WGS	GENOMIC	size fractionation
	SRX11929909	HiFi DNA-seq of Arachis hypogaea: leaf	Arachis hypogaea	Sequel II	KAUST BCL	SRP334284	LeafGo - Eucalyptus and Peanut genome sequencing	SRS9940489		84928.5	1	23826831	353092247976	D199SQII_B	WGS	GENOMIC	size fractionation
	SRX11929908	HiFi DNA-seq of Arachis hypogaea: leaf	Arachis hypogaea	Sequel II	KAUST BCL	SRP334284	LeafGo - Eucalyptus and Peanut genome sequencing	SRS9940489		85611.47	1	24012266	355936148152	D199SQII_A	WGS	GENOMIC	size fractionation
	SRX11929907	HiFi DNA-seq of Arachis hypogaea: leaf	Arachis hypogaea	Sequel II	KAUST BCL	SRP334284	LeafGo - Eucalyptus and Peanut genome sequencing	SRS9940489		74655.64	1	20307203	310398825119	D198SQII_D	WGS	GENOMIC	size fractionation
	SRX11929906	HiFi DNA-seq of Arachis hypogaea: leaf	Arachis hypogaea	Sequel II	KAUST BCL	SRP334284	LeafGo - Eucalyptus and Peanut genome sequencing	SRS9940489		89766.88	1	25056930	373207990554	D198SQII_C	WGS	GENOMIC	size fractionation
	SRX11713893	Whole genome resequencing of Arachis hypogaea to identify genomic regions linked with 100 seed weight in groundnut	Arachis hypogaea	Illumina HiSeq 2500	International Crops Research Institute for the Sem	SRP331983	QTL-seq sequence data for 100 seed weight in groundnut (Arachis hypogaea L.)	SRS9744363		14449.42	1	159611492	39902873000	GN-LSW	WGS	GENOMIC	RANDOM
	SRX11713892	Whole genome resequencing of Arachis hypogaea to identify genomic regions linked with 100 seed weight in groundnut	Arachis hypogaea	Illumina HiSeq 2500	International Crops Research Institute for the Sem	SRP331983	QTL-seq sequence data for 100 seed weight in groundnut (Arachis hypogaea L.)	SRS9744362		14841.45	1	164714472	41178618000	GN-HSW	WGS	GENOMIC	RANDOM
	SRX11713891	Whole genome resequencing of Arachis hypogaea to identify genomic regions linked with 100 seed weight in groundnut	Arachis hypogaea	Illumina HiSeq 2500	International Crops Research Institute for the Sem	SRP331983	QTL-seq sequence data for 100 seed weight in groundnut (Arachis hypogaea L.)	SRS9744361		13104.15	1	144725880	36181470000	ICGV02251	WGS	GENOMIC	RANDOM
	SRX11527352	Bulked Segregant Analysis Reveal the Loci Controlling Growth habits in Peanuts	Arachis hypogaea	Illumina HiSeq 2500	Hebei Agricultural University	SRP329555	Bulked Segregant Analysis Reveal Growth habits in Peanuts	SRS9564667		858.41	1	7309542	1461240722	data1	WGS	GENOMIC	PCR
	SRX11453148	Bulked Segregant Analysis Reveal the Loci Controlling Growth habits in Peanuts	Arachis hypogaea	Illumina HiSeq 2500	Hebei Agricultural University	SRP328448	Bulked Segregant Analysis Reveal the Loci Controlling Growth habits in Peanuts	SRS9493405		610.75	1	5232394	1026712850	dataM	WGS	GENOMIC	PCR
	SRX11453147	Bulked Segregant Analysis Reveal the Loci Controlling Growth habits in Peanuts	Arachis hypogaea	Illumina HiSeq 2500	Hebei Agricultural University	SRP328448	Bulked Segregant Analysis Reveal the Loci Controlling Growth habits in Peanuts	SRS9493404		730.17	1	6207803	1241000154	dataF	WGS	GENOMIC	PCR
	SRX11453146	Bulked Segregant Analysis Reveal the Loci Controlling Growth habits in Peanuts	Arachis hypogaea	Illumina HiSeq 2500	Hebei Agricultural University	SRP328448	Bulked Segregant Analysis Reveal the Loci Controlling Growth habits in Peanuts	SRS9493403		1445.39	1	12426562	2459179611	data2	WGS	GENOMIC	PCR
	SRX11453145	Bulked Segregant Analysis Reveal the Loci Controlling Growth habits in Peanuts	Arachis hypogaea	Illumina HiSeq 2500	Hebei Agricultural University	SRP328448	Bulked Segregant Analysis Reveal the Loci Controlling Growth habits in Peanuts	SRS9493402		1481.87	1	12813014	2495301800	data1	WGS	GENOMIC	PCR
	SRX9622586	Arachis appressipila peanut chloroplast genome_clean data	Arachis appressipila	Illumina HiSeq 2000	Henan Agricultural University	SRP133797	Arachis monticola isolate:PI 263393 Genome sequencing and assembly	SRS7824134		1531.35	1	12449658	3734897400	K51	WGS	GENOMIC	RANDOM
	SRX10335867	LowBulk	Arachis hypogaea var. hypogaea	Illumina HiSeq 2500	UGA-HudsonAlpha	SRP310469	Arachis hypogaea var. hypogaea Raw sequence reads	SRS8455414		41391.19	1	333202454	99960736200	LowBulk	WGS	GENOMIC	RANDOM
	SRX10335866	HighBulk	Arachis hypogaea var. hypogaea	Illumina HiSeq 2500	UGA-HudsonAlpha	SRP310469	Arachis hypogaea var. hypogaea Raw sequence reads	SRS8455413		32952.81	1	264537467	79361240100	HighBulk	WGS	GENOMIC	RANDOM
	SRX10300671	Resequencing data of peanut	Arachis hypogaea	HiSeq X Ten	Henan Academy of Agricultural Science	SRP310051	QTL mapping of quality related traits in peanut using whole-genome resequencing	SRS8422501		1311.87	1	11994550	3598365000	L-S181669	WGS	GENOMIC	RANDOM
	SRX10300670	Resequencing data of peanut	Arachis hypogaea	HiSeq X Ten	Henan Academy of Agricultural Science	SRP310051	QTL mapping of quality related traits in peanut using whole-genome resequencing	SRS8422498		1317.58	1	11967817	3590345100	L-S181668	WGS	GENOMIC	RANDOM
	SRX10300669	Resequencing data of peanut	Arachis hypogaea	HiSeq X Ten	Henan Academy of Agricultural Science	SRP310051	QTL mapping of quality related traits in peanut using whole-genome resequencing	SRS8422496		1315.29	1	11999737	3599921100	L-S181667	WGS	GENOMIC	RANDOM
	SRX10300668	Resequencing data of peanut	Arachis hypogaea	HiSeq X Ten	Henan Academy of Agricultural Science	SRP310051	QTL mapping of quality related traits in peanut using whole-genome resequencing	SRS8422499		1314.28	1	11980220	3594066000	L-S181666	WGS	GENOMIC	RANDOM
	SRX10300667	Resequencing data of peanut	Arachis hypogaea	HiSeq X Ten	Henan Academy of Agricultural Science	SRP310051	QTL mapping of quality related traits in peanut using whole-genome resequencing	SRS8422500		1319.62	1	11962862	3588858600	L-S181665	WGS	GENOMIC	RANDOM
	SRX10300666	Resequencing data of peanut	Arachis hypogaea	HiSeq X Ten	Henan Academy of Agricultural Science	SRP310051	QTL mapping of quality related traits in peanut using whole-genome resequencing	SRS8422497		1330.09	1	11969469	3590840700	L-S181664	WGS	GENOMIC	RANDOM
	SRX10300665	Resequencing data of peanut	Arachis hypogaea	HiSeq X Ten	Henan Academy of Agricultural Science	SRP310051	QTL mapping of quality related traits in peanut using whole-genome resequencing	SRS8422495		1309.23	1	11984633	3595389900	L-S181663	WGS	GENOMIC	RANDOM
	SRX10300664	Resequencing data of peanut	Arachis hypogaea	HiSeq X Ten	Henan Academy of Agricultural Science	SRP310051	QTL mapping of quality related traits in peanut using whole-genome resequencing	SRS8422491		1326.54	1	11957510	3587253000	L-S181662	WGS	GENOMIC	RANDOM
	SRX10300663	Resequencing data of peanut	Arachis hypogaea	HiSeq X Ten	Henan Academy of Agricultural Science	SRP310051	QTL mapping of quality related traits in peanut using whole-genome resequencing	SRS8422494		1322.13	1	11999302	3599790600	L-S181661	WGS	GENOMIC	RANDOM
	SRX10300662	Resequencing data of peanut	Arachis hypogaea	HiSeq X Ten	Henan Academy of Agricultural Science	SRP310051	QTL mapping of quality related traits in peanut using whole-genome resequencing	SRS8422493		1371.48	1	12010906	3603271800	L-S181392	WGS	GENOMIC	RANDOM
	SRX10300661	Resequencing data of peanut	Arachis hypogaea	HiSeq X Ten	Henan Academy of Agricultural Science	SRP310051	QTL mapping of quality related traits in peanut using whole-genome resequencing	SRS8422492		1329.12	1	11980873	3594261900	L-S181660	WGS	GENOMIC	RANDOM
	SRX10300660	Resequencing data of peanut	Arachis hypogaea	HiSeq X Ten	Henan Academy of Agricultural Science	SRP310051	QTL mapping of quality related traits in peanut using whole-genome resequencing	SRS8422490		1342.64	1	11978457	3593537100	L-S181659	WGS	GENOMIC	RANDOM
	SRX10300659	Resequencing data of peanut	Arachis hypogaea	HiSeq X Ten	Henan Academy of Agricultural Science	SRP310051	QTL mapping of quality related traits in peanut using whole-genome resequencing	SRS8422486		1325.32	1	12021436	3606430800	L-S181658	WGS	GENOMIC	RANDOM
	SRX10300658	Resequencing data of peanut	Arachis hypogaea	HiSeq X Ten	Henan Academy of Agricultural Science	SRP310051	QTL mapping of quality related traits in peanut using whole-genome resequencing	SRS8422487		1312.65	1	11963518	3589055400	L-S181657	WGS	GENOMIC	RANDOM
	SRX10300657	Resequencing data of peanut	Arachis hypogaea	HiSeq X Ten	Henan Academy of Agricultural Science	SRP310051	QTL mapping of quality related traits in peanut using whole-genome resequencing	SRS8422489		1306.88	1	12012618	3603785400	L-S181655	WGS	GENOMIC	RANDOM
	SRX10300656	Resequencing data of peanut	Arachis hypogaea	HiSeq X Ten	Henan Academy of Agricultural Science	SRP310051	QTL mapping of quality related traits in peanut using whole-genome resequencing	SRS8422488		1321.23	1	12012920	3603876000	L-S181654	WGS	GENOMIC	RANDOM
	SRX10300655	Resequencing data of peanut	Arachis hypogaea	HiSeq X Ten	Henan Academy of Agricultural Science	SRP310051	QTL mapping of quality related traits in peanut using whole-genome resequencing	SRS8422485		1329.65	1	11967445	3590233500	L-S181653	WGS	GENOMIC	RANDOM
	SRX10300654	Resequencing data of peanut	Arachis hypogaea	HiSeq X Ten	Henan Academy of Agricultural Science	SRP310051	QTL mapping of quality related traits in peanut using whole-genome resequencing	SRS8422483		1327.75	1	12004970	3601491000	L-S181652	WGS	GENOMIC	RANDOM
	SRX10300653	Resequencing data of peanut	Arachis hypogaea	HiSeq X Ten	Henan Academy of Agricultural Science	SRP310051	QTL mapping of quality related traits in peanut using whole-genome resequencing	SRS8422484		1311.31	1	12002603	3600780900	L-S181651	WGS	GENOMIC	RANDOM
	SRX10300652	Resequencing data of peanut	Arachis hypogaea	HiSeq X Ten	Henan Academy of Agricultural Science	SRP310051	QTL mapping of quality related traits in peanut using whole-genome resequencing	SRS8422481		1304.26	1	12000164	3600049200	L-S181650	WGS	GENOMIC	RANDOM
	SRX10300651	Resequencing data of peanut	Arachis hypogaea	HiSeq X Ten	Henan Academy of Agricultural Science	SRP310051	QTL mapping of quality related traits in peanut using whole-genome resequencing	SRS8422482		1368.14	1	12011248	3603374400	L-S181391	WGS	GENOMIC	RANDOM
	SRX10300650	Resequencing data of peanut	Arachis hypogaea	HiSeq X Ten	Henan Academy of Agricultural Science	SRP310051	QTL mapping of quality related traits in peanut using whole-genome resequencing	SRS8422480		1317.22	1	11989358	3596807400	L-S181649	WGS	GENOMIC	RANDOM
	SRX10300649	Resequencing data of peanut	Arachis hypogaea	HiSeq X Ten	Henan Academy of Agricultural Science	SRP310051	QTL mapping of quality related traits in peanut using whole-genome resequencing	SRS8422478		1324.88	1	11983064	3594919200	L-S181647	WGS	GENOMIC	RANDOM
	SRX10300648	Resequencing data of peanut	Arachis hypogaea	HiSeq X Ten	Henan Academy of Agricultural Science	SRP310051	QTL mapping of quality related traits in peanut using whole-genome resequencing	SRS8422476		1319	1	12004393	3601317900	L-S181646	WGS	GENOMIC	RANDOM
	SRX10300647	Resequencing data of peanut	Arachis hypogaea	HiSeq X Ten	Henan Academy of Agricultural Science	SRP310051	QTL mapping of quality related traits in peanut using whole-genome resequencing	SRS8422479		1305.27	1	11988662	3596598600	L-S181645	WGS	GENOMIC	RANDOM
	SRX10300646	Resequencing data of peanut	Arachis hypogaea	HiSeq X Ten	Henan Academy of Agricultural Science	SRP310051	QTL mapping of quality related traits in peanut using whole-genome resequencing	SRS8422477		1363.1	1	11931090	3579327000	L-S181644	WGS	GENOMIC	RANDOM
	SRX10300645	Resequencing data of peanut	Arachis hypogaea	HiSeq X Ten	Henan Academy of Agricultural Science	SRP310051	QTL mapping of quality related traits in peanut using whole-genome resequencing	SRS8422474		1294.37	1	11985926	3595777800	L-S181642	WGS	GENOMIC	RANDOM
	SRX10300644	Resequencing data of peanut	Arachis hypogaea	HiSeq X Ten	Henan Academy of Agricultural Science	SRP310051	QTL mapping of quality related traits in peanut using whole-genome resequencing	SRS8422475		1303.47	1	11996591	3598977300	L-S181641	WGS	GENOMIC	RANDOM
	SRX10300643	Resequencing data of peanut	Arachis hypogaea	HiSeq X Ten	Henan Academy of Agricultural Science	SRP310051	QTL mapping of quality related traits in peanut using whole-genome resequencing	SRS8422472		1371.82	1	12037480	3611244000	L-S181564	WGS	GENOMIC	RANDOM
	SRX10300642	Resequencing data of peanut	Arachis hypogaea	HiSeq X Ten	Henan Academy of Agricultural Science	SRP310051	QTL mapping of quality related traits in peanut using whole-genome resequencing	SRS8422473		1313.89	1	12044080	3613224000	L-S181541	WGS	GENOMIC	RANDOM
	SRX10300641	Resequencing data of peanut	Arachis hypogaea	HiSeq X Ten	Henan Academy of Agricultural Science	SRP310051	QTL mapping of quality related traits in peanut using whole-genome resequencing	SRS8422470		1326.98	1	12019000	3605700000	L-S181506	WGS	GENOMIC	RANDOM
	SRX10300640	Resequencing data of peanut	Arachis hypogaea	HiSeq X Ten	Henan Academy of Agricultural Science	SRP310051	QTL mapping of quality related traits in peanut using whole-genome resequencing	SRS8422469		1333.18	1	11997146	3599143800	L-S181504	WGS	GENOMIC	RANDOM
	SRX10300639	Resequencing data of peanut	Arachis hypogaea	HiSeq X Ten	Henan Academy of Agricultural Science	SRP310051	QTL mapping of quality related traits in peanut using whole-genome resequencing	SRS8422471		1330.33	1	11968635	3590590500	L-S181400	WGS	GENOMIC	RANDOM
	SRX10300638	Resequencing data of peanut	Arachis hypogaea	HiSeq X Ten	Henan Academy of Agricultural Science	SRP310051	QTL mapping of quality related traits in peanut using whole-genome resequencing	SRS8422467		1331.68	1	11969622	3590886600	L-S181457	WGS	GENOMIC	RANDOM
	SRX10300637	Resequencing data of peanut	Arachis hypogaea	HiSeq X Ten	Henan Academy of Agricultural Science	SRP310051	QTL mapping of quality related traits in peanut using whole-genome resequencing	SRS8422468		1363.63	1	12031398	3609419400	L-S181437	WGS	GENOMIC	RANDOM
	SRX10300636	Resequencing data of peanut	Arachis hypogaea	HiSeq X Ten	Henan Academy of Agricultural Science	SRP310051	QTL mapping of quality related traits in peanut using whole-genome resequencing	SRS8422466		1309.72	1	12014573	3604371900	L-S181417	WGS	GENOMIC	RANDOM
	SRX10300635	Resequencing data of peanut	Arachis hypogaea	HiSeq X Ten	Henan Academy of Agricultural Science	SRP310051	QTL mapping of quality related traits in peanut using whole-genome resequencing	SRS8422465		1316.48	1	11999050	3599715000	L-S181711	WGS	GENOMIC	RANDOM
	SRX10300634	Resequencing data of peanut	Arachis hypogaea	HiSeq X Ten	Henan Academy of Agricultural Science	SRP310051	QTL mapping of quality related traits in peanut using whole-genome resequencing	SRS8422464		1315.27	1	12011070	3603321000	L-S181701	WGS	GENOMIC	RANDOM
	SRX10300633	Resequencing data of peanut	Arachis hypogaea	HiSeq X Ten	Henan Academy of Agricultural Science	SRP310051	QTL mapping of quality related traits in peanut using whole-genome resequencing	SRS8422461		1327.16	1	12002503	3600750900	L-S181656	WGS	GENOMIC	RANDOM
	SRX10300632	Resequencing data of peanut	Arachis hypogaea	HiSeq X Ten	Henan Academy of Agricultural Science	SRP310051	QTL mapping of quality related traits in peanut using whole-genome resequencing	SRS8422462		1346.39	1	11978640	3593592000	L-S181648	WGS	GENOMIC	RANDOM
	SRX10300631	Resequencing data of peanut	Arachis hypogaea	HiSeq X Ten	Henan Academy of Agricultural Science	SRP310051	QTL mapping of quality related traits in peanut using whole-genome resequencing	SRS8422463		1312.19	1	12021455	3606436500	L-S181623	WGS	GENOMIC	RANDOM
	SRX10300630	Resequencing data of peanut	Arachis hypogaea	HiSeq X Ten	Henan Academy of Agricultural Science	SRP310051	QTL mapping of quality related traits in peanut using whole-genome resequencing	SRS8422457		1349.57	1	12030595	3609178500	L-S181569	WGS	GENOMIC	RANDOM
	SRX10300629	Resequencing data of peanut	Arachis hypogaea	HiSeq X Ten	Henan Academy of Agricultural Science	SRP310051	QTL mapping of quality related traits in peanut using whole-genome resequencing	SRS8422456		1345.07	1	11971022	3591306600	L-S181530	WGS	GENOMIC	RANDOM
	SRX10300628	Resequencing data of peanut	Arachis hypogaea	HiSeq X Ten	Henan Academy of Agricultural Science	SRP310051	QTL mapping of quality related traits in peanut using whole-genome resequencing	SRS8422459		1293.13	1	12003909	3601172700	L-S181399	WGS	GENOMIC	RANDOM
	SRX10300627	Resequencing data of peanut	Arachis hypogaea	HiSeq X Ten	Henan Academy of Agricultural Science	SRP310051	QTL mapping of quality related traits in peanut using whole-genome resequencing	SRS8422458		1337.61	1	11976081	3592824300	L-S181508	WGS	GENOMIC	RANDOM
	SRX10300626	Resequencing data of peanut	Arachis hypogaea	HiSeq X Ten	Henan Academy of Agricultural Science	SRP310051	QTL mapping of quality related traits in peanut using whole-genome resequencing	SRS8422460		1343.57	1	11955897	3586769100	L-S181503	WGS	GENOMIC	RANDOM
	SRX10300625	Resequencing data of peanut	Arachis hypogaea	HiSeq X Ten	Henan Academy of Agricultural Science	SRP310051	QTL mapping of quality related traits in peanut using whole-genome resequencing	SRS8422455		1363.65	1	11960756	3588226800	L-S181492	WGS	GENOMIC	RANDOM
	SRX10300624	Resequencing data of peanut	Arachis hypogaea	HiSeq X Ten	Henan Academy of Agricultural Science	SRP310051	QTL mapping of quality related traits in peanut using whole-genome resequencing	SRS8422453		1352.26	1	12048628	3614588400	L-S181472	WGS	GENOMIC	RANDOM
	SRX10300623	Resequencing data of peanut	Arachis hypogaea	HiSeq X Ten	Henan Academy of Agricultural Science	SRP310051	QTL mapping of quality related traits in peanut using whole-genome resequencing	SRS8422454		1337.22	1	12061596	3618478800	L-S181466	WGS	GENOMIC	RANDOM
	SRX10300622	Resequencing data of peanut	Arachis hypogaea	HiSeq X Ten	Henan Academy of Agricultural Science	SRP310051	QTL mapping of quality related traits in peanut using whole-genome resequencing	SRS8422452		1319.53	1	12022599	3606779700	L-S181450	WGS	GENOMIC	RANDOM
	SRX10300621	Resequencing data of peanut	Arachis hypogaea	HiSeq X Ten	Henan Academy of Agricultural Science	SRP310051	QTL mapping of quality related traits in peanut using whole-genome resequencing	SRS8422451		1342	1	12045250	3613575000	L-S181425	WGS	GENOMIC	RANDOM
	SRX10300620	Resequencing data of peanut	Arachis hypogaea	HiSeq X Ten	Henan Academy of Agricultural Science	SRP310051	QTL mapping of quality related traits in peanut using whole-genome resequencing	SRS8422447		1333.31	1	11974065	3592219500	L-S181404	WGS	GENOMIC	RANDOM
	SRX10300619	Resequencing data of peanut	Arachis hypogaea	HiSeq X Ten	Henan Academy of Agricultural Science	SRP310051	QTL mapping of quality related traits in peanut using whole-genome resequencing	SRS8422450		1369.72	1	12044334	3613300200	L-S181370	WGS	GENOMIC	RANDOM
	SRX10300618	Resequencing data of peanut	Arachis hypogaea	HiSeq X Ten	Henan Academy of Agricultural Science	SRP310051	QTL mapping of quality related traits in peanut using whole-genome resequencing	SRS8422449		1312.42	1	11986797	3596039100	L-S181728	WGS	GENOMIC	RANDOM
	SRX10300617	Resequencing data of peanut	Arachis hypogaea	HiSeq X Ten	Henan Academy of Agricultural Science	SRP310051	QTL mapping of quality related traits in peanut using whole-genome resequencing	SRS8422448		1332.33	1	11950983	3585294900	L-S181398	WGS	GENOMIC	RANDOM
	SRX10300616	Resequencing data of peanut	Arachis hypogaea	HiSeq X Ten	Henan Academy of Agricultural Science	SRP310051	QTL mapping of quality related traits in peanut using whole-genome resequencing	SRS8422446		1335.47	1	11979448	3593834400	L-S181727	WGS	GENOMIC	RANDOM
	SRX10300615	Resequencing data of peanut	Arachis hypogaea	HiSeq X Ten	Henan Academy of Agricultural Science	SRP310051	QTL mapping of quality related traits in peanut using whole-genome resequencing	SRS8422442		1305.73	1	12007757	3602327100	L-S181694	WGS	GENOMIC	RANDOM
	SRX10300614	Resequencing data of peanut	Arachis hypogaea	HiSeq X Ten	Henan Academy of Agricultural Science	SRP310051	QTL mapping of quality related traits in peanut using whole-genome resequencing	SRS8422444		1298.3	1	12012006	3603601800	L-S181693	WGS	GENOMIC	RANDOM
	SRX10300613	Resequencing data of peanut	Arachis hypogaea	HiSeq X Ten	Henan Academy of Agricultural Science	SRP310051	QTL mapping of quality related traits in peanut using whole-genome resequencing	SRS8422445		1334.28	1	11966156	3589846800	L-S181692	WGS	GENOMIC	RANDOM
	SRX10300612	Resequencing data of peanut	Arachis hypogaea	HiSeq X Ten	Henan Academy of Agricultural Science	SRP310051	QTL mapping of quality related traits in peanut using whole-genome resequencing	SRS8422441		1304.47	1	11951040	3585312000	L-S181395	WGS	GENOMIC	RANDOM
	SRX10300611	Resequencing data of peanut	Arachis hypogaea	HiSeq X Ten	Henan Academy of Agricultural Science	SRP310051	QTL mapping of quality related traits in peanut using whole-genome resequencing	SRS8422443		1309.39	1	12002088	3600626400	L-S181366	WGS	GENOMIC	RANDOM
	SRX10300610	Resequencing data of peanut	Arachis hypogaea	HiSeq X Ten	Henan Academy of Agricultural Science	SRP310051	QTL mapping of quality related traits in peanut using whole-genome resequencing	SRS8422440		1320.11	1	12009018	3602705400	L-S181691	WGS	GENOMIC	RANDOM
	SRX10300609	Resequencing data of peanut	Arachis hypogaea	HiSeq X Ten	Henan Academy of Agricultural Science	SRP310051	QTL mapping of quality related traits in peanut using whole-genome resequencing	SRS8422439		1320.28	1	11976619	3592985700	L-S181690	WGS	GENOMIC	RANDOM
	SRX10300608	Resequencing data of peanut	Arachis hypogaea	HiSeq X Ten	Henan Academy of Agricultural Science	SRP310051	QTL mapping of quality related traits in peanut using whole-genome resequencing	SRS8422436		1340.13	1	11985598	3595679400	L-S181689	WGS	GENOMIC	RANDOM
	SRX10300607	Resequencing data of peanut	Arachis hypogaea	HiSeq X Ten	Henan Academy of Agricultural Science	SRP310051	QTL mapping of quality related traits in peanut using whole-genome resequencing	SRS8422438		1239.58	1	11315549	3394664700	L-S181688	WGS	GENOMIC	RANDOM
	SRX10300606	Resequencing data of peanut	Arachis hypogaea	HiSeq X Ten	Henan Academy of Agricultural Science	SRP310051	QTL mapping of quality related traits in peanut using whole-genome resequencing	SRS8422437		1318.99	1	12018219	3605465700	L-S181687	WGS	GENOMIC	RANDOM
	SRX10300605	Resequencing data of peanut	Arachis hypogaea	HiSeq X Ten	Henan Academy of Agricultural Science	SRP310051	QTL mapping of quality related traits in peanut using whole-genome resequencing	SRS8422435		1323.94	1	11942845	3582853500	L-S181686	WGS	GENOMIC	RANDOM
	SRX10300604	Resequencing data of peanut	Arachis hypogaea	HiSeq X Ten	Henan Academy of Agricultural Science	SRP310051	QTL mapping of quality related traits in peanut using whole-genome resequencing	SRS8422431		1319.28	1	11990988	3597296400	L-S181685	WGS	GENOMIC	RANDOM
	SRX10300603	Resequencing data of peanut	Arachis hypogaea	HiSeq X Ten	Henan Academy of Agricultural Science	SRP310051	QTL mapping of quality related traits in peanut using whole-genome resequencing	SRS8422434		1307.06	1	12008448	3602534400	L-S181684	WGS	GENOMIC	RANDOM
	SRX10300602	Resequencing data of peanut	Arachis hypogaea	HiSeq X Ten	Henan Academy of Agricultural Science	SRP310051	QTL mapping of quality related traits in peanut using whole-genome resequencing	SRS8422433		1307.47	1	12025528	3607658400	L-S181682	WGS	GENOMIC	RANDOM
	SRX10300601	Resequencing data of peanut	Arachis hypogaea	HiSeq X Ten	Henan Academy of Agricultural Science	SRP310051	QTL mapping of quality related traits in peanut using whole-genome resequencing	SRS8422432		1322.34	1	12018044	3605413200	L-S181681	WGS	GENOMIC	RANDOM
	SRX10300600	Resequencing data of peanut	Arachis hypogaea	HiSeq X Ten	Henan Academy of Agricultural Science	SRP310051	QTL mapping of quality related traits in peanut using whole-genome resequencing	SRS8422430		1354.71	1	12025898	3607769400	L-S181394	WGS	GENOMIC	RANDOM
	SRX10300599	Resequencing data of peanut	Arachis hypogaea	HiSeq X Ten	Henan Academy of Agricultural Science	SRP310051	QTL mapping of quality related traits in peanut using whole-genome resequencing	SRS8422426		1316.29	1	12015974	3604792200	L-S181680	WGS	GENOMIC	RANDOM
	SRX10300598	Resequencing data of peanut	Arachis hypogaea	HiSeq X Ten	Henan Academy of Agricultural Science	SRP310051	QTL mapping of quality related traits in peanut using whole-genome resequencing	SRS8422427		1309.12	1	12000762	3600228600	L-S181679	WGS	GENOMIC	RANDOM
	SRX10300597	Resequencing data of peanut	Arachis hypogaea	HiSeq X Ten	Henan Academy of Agricultural Science	SRP310051	QTL mapping of quality related traits in peanut using whole-genome resequencing	SRS8422425		1317.83	1	12008105	3602431500	L-S181678	WGS	GENOMIC	RANDOM
	SRX10300596	Resequencing data of peanut	Arachis hypogaea	HiSeq X Ten	Henan Academy of Agricultural Science	SRP310051	QTL mapping of quality related traits in peanut using whole-genome resequencing	SRS8422429		1309.41	1	11940268	3582080400	L-S181677	WGS	GENOMIC	RANDOM
	SRX10300595	Resequencing data of peanut	Arachis hypogaea	HiSeq X Ten	Henan Academy of Agricultural Science	SRP310051	QTL mapping of quality related traits in peanut using whole-genome resequencing	SRS8422428		1324.46	1	12010432	3603129600	L-S181676	WGS	GENOMIC	RANDOM
	SRX10300594	Resequencing data of peanut	Arachis hypogaea	HiSeq X Ten	Henan Academy of Agricultural Science	SRP310051	QTL mapping of quality related traits in peanut using whole-genome resequencing	SRS8422424		1325.57	1	11969334	3590800200	L-S181675	WGS	GENOMIC	RANDOM
	SRX10300593	Resequencing data of peanut	Arachis hypogaea	HiSeq X Ten	Henan Academy of Agricultural Science	SRP310051	QTL mapping of quality related traits in peanut using whole-genome resequencing	SRS8422420		1330.18	1	12009273	3602781900	L-S181674	WGS	GENOMIC	RANDOM
	SRX10300592	Resequencing data of peanut	Arachis hypogaea	HiSeq X Ten	Henan Academy of Agricultural Science	SRP310051	QTL mapping of quality related traits in peanut using whole-genome resequencing	SRS8422422		1313.23	1	11992033	3597609900	L-S181673	WGS	GENOMIC	RANDOM
	SRX10300591	Resequencing data of peanut	Arachis hypogaea	HiSeq X Ten	Henan Academy of Agricultural Science	SRP310051	QTL mapping of quality related traits in peanut using whole-genome resequencing	SRS8422423		1325.47	1	11979141	3593742300	L-S181672	WGS	GENOMIC	RANDOM
	SRX10300590	Resequencing data of peanut	Arachis hypogaea	HiSeq X Ten	Henan Academy of Agricultural Science	SRP310051	QTL mapping of quality related traits in peanut using whole-genome resequencing	SRS8422419		1332.04	1	11991476	3597442800	L-S181671	WGS	GENOMIC	RANDOM
	SRX10300589	Resequencing data of peanut	Arachis hypogaea	HiSeq X Ten	Henan Academy of Agricultural Science	SRP310051	QTL mapping of quality related traits in peanut using whole-genome resequencing	SRS8422421		1369.46	1	12008438	3602531400	L-S181393	WGS	GENOMIC	RANDOM
	SRX10300588	Resequencing data of peanut	Arachis hypogaea	HiSeq X Ten	Henan Academy of Agricultural Science	SRP310051	QTL mapping of quality related traits in peanut using whole-genome resequencing	SRS8422418		1316.27	1	11998239	3599471700	L-S181670	WGS	GENOMIC	RANDOM
	SRX10300587	Resequencing data of peanut	Arachis hypogaea	HiSeq X Ten	Henan Academy of Agricultural Science	SRP310051	QTL mapping of quality related traits in peanut using whole-genome resequencing	SRS8422415		1316.61	1	12058632	3617589600	L-S181557	WGS	GENOMIC	RANDOM
	SRX10300586	Resequencing data of peanut	Arachis hypogaea	HiSeq X Ten	Henan Academy of Agricultural Science	SRP310051	QTL mapping of quality related traits in peanut using whole-genome resequencing	SRS8422416		1324.22	1	12055779	3616733700	L-S181556	WGS	GENOMIC	RANDOM
	SRX10300585	Resequencing data of peanut	Arachis hypogaea	HiSeq X Ten	Henan Academy of Agricultural Science	SRP310051	QTL mapping of quality related traits in peanut using whole-genome resequencing	SRS8422414		1318.09	1	12064522	3619356600	L-S181555	WGS	GENOMIC	RANDOM
	SRX10300584	Resequencing data of peanut	Arachis hypogaea	HiSeq X Ten	Henan Academy of Agricultural Science	SRP310051	QTL mapping of quality related traits in peanut using whole-genome resequencing	SRS8422417		1321.36	1	12059482	3617844600	L-S181554	WGS	GENOMIC	RANDOM
	SRX10300583	Resequencing data of peanut	Arachis hypogaea	HiSeq X Ten	Henan Academy of Agricultural Science	SRP310051	QTL mapping of quality related traits in peanut using whole-genome resequencing	SRS8422413		1318.64	1	12064043	3619212900	L-S181553	WGS	GENOMIC	RANDOM
	SRX10300582	Resequencing data of peanut	Arachis hypogaea	HiSeq X Ten	Henan Academy of Agricultural Science	SRP310051	QTL mapping of quality related traits in peanut using whole-genome resequencing	SRS8422411		1334.66	1	12053456	3616036800	L-S181552	WGS	GENOMIC	RANDOM
	SRX10300581	Resequencing data of peanut	Arachis hypogaea	HiSeq X Ten	Henan Academy of Agricultural Science	SRP310051	QTL mapping of quality related traits in peanut using whole-genome resequencing	SRS8422412		1321.16	1	12065626	3619687800	L-S181551	WGS	GENOMIC	RANDOM
	SRX10300580	Resequencing data of peanut	Arachis hypogaea	HiSeq X Ten	Henan Academy of Agricultural Science	SRP310051	QTL mapping of quality related traits in peanut using whole-genome resequencing	SRS8422410		1315.25	1	12052195	3615658500	L-S181550	WGS	GENOMIC	RANDOM
	SRX10300579	Resequencing data of peanut	Arachis hypogaea	HiSeq X Ten	Henan Academy of Agricultural Science	SRP310051	QTL mapping of quality related traits in peanut using whole-genome resequencing	SRS8422409		1351.42	1	12059255	3617776500	L-S181381	WGS	GENOMIC	RANDOM
	SRX10300578	Resequencing data of peanut	Arachis hypogaea	HiSeq X Ten	Henan Academy of Agricultural Science	SRP310051	QTL mapping of quality related traits in peanut using whole-genome resequencing	SRS8422408		1326.46	1	11998226	3599467800	L-S181549	WGS	GENOMIC	RANDOM
	SRX10300577	Resequencing data of peanut	Arachis hypogaea	HiSeq X Ten	Henan Academy of Agricultural Science	SRP310051	QTL mapping of quality related traits in peanut using whole-genome resequencing	SRS8422407		1335.11	1	12058016	3617404800	L-S181548	WGS	GENOMIC	RANDOM
	SRX10300576	Resequencing data of peanut	Arachis hypogaea	HiSeq X Ten	Henan Academy of Agricultural Science	SRP310051	QTL mapping of quality related traits in peanut using whole-genome resequencing	SRS8422405		1311.24	1	12063170	3618951000	L-S181547	WGS	GENOMIC	RANDOM
	SRX10300575	Resequencing data of peanut	Arachis hypogaea	HiSeq X Ten	Henan Academy of Agricultural Science	SRP310051	QTL mapping of quality related traits in peanut using whole-genome resequencing	SRS8422406		1324.36	1	12033157	3609947100	L-S181546	WGS	GENOMIC	RANDOM
	SRX10300574	Resequencing data of peanut	Arachis hypogaea	HiSeq X Ten	Henan Academy of Agricultural Science	SRP310051	QTL mapping of quality related traits in peanut using whole-genome resequencing	SRS8422404		1323.62	1	12041243	3612372900	L-S181545	WGS	GENOMIC	RANDOM
	SRX10300573	Resequencing data of peanut	Arachis hypogaea	HiSeq X Ten	Henan Academy of Agricultural Science	SRP310051	QTL mapping of quality related traits in peanut using whole-genome resequencing	SRS8422400		1315.79	1	12068694	3620608200	L-S181544	WGS	GENOMIC	RANDOM
	SRX10300572	Resequencing data of peanut	Arachis hypogaea	HiSeq X Ten	Henan Academy of Agricultural Science	SRP310051	QTL mapping of quality related traits in peanut using whole-genome resequencing	SRS8422402		1325.01	1	12062025	3618607500	L-S181543	WGS	GENOMIC	RANDOM
	SRX10300571	Resequencing data of peanut	Arachis hypogaea	HiSeq X Ten	Henan Academy of Agricultural Science	SRP310051	QTL mapping of quality related traits in peanut using whole-genome resequencing	SRS8422403		1322.96	1	12053333	3615999900	L-S181542	WGS	GENOMIC	RANDOM
	SRX10300570	Resequencing data of peanut	Arachis hypogaea	HiSeq X Ten	Henan Academy of Agricultural Science	SRP310051	QTL mapping of quality related traits in peanut using whole-genome resequencing	SRS8422401		1312.35	1	12015576	3604672800	L-S181540	WGS	GENOMIC	RANDOM
	SRX10300569	Resequencing data of peanut	Arachis hypogaea	HiSeq X Ten	Henan Academy of Agricultural Science	SRP310051	QTL mapping of quality related traits in peanut using whole-genome resequencing	SRS8422399		1312.59	1	12058381	3617514300	L-S181539	WGS	GENOMIC	RANDOM
	SRX10300568	Resequencing data of peanut	Arachis hypogaea	HiSeq X Ten	Henan Academy of Agricultural Science	SRP310051	QTL mapping of quality related traits in peanut using whole-genome resequencing	SRS8422398		1354.29	1	12006507	3601952100	L-S181380	WGS	GENOMIC	RANDOM
	SRX10300567	Resequencing data of peanut	Arachis hypogaea	HiSeq X Ten	Henan Academy of Agricultural Science	SRP310051	QTL mapping of quality related traits in peanut using whole-genome resequencing	SRS8422397		1309.17	1	12068385	3620515500	L-S181538	WGS	GENOMIC	RANDOM
	SRX10300566	Resequencing data of peanut	Arachis hypogaea	HiSeq X Ten	Henan Academy of Agricultural Science	SRP310051	QTL mapping of quality related traits in peanut using whole-genome resequencing	SRS8422396		1307.02	1	12059999	3617999700	L-S181537	WGS	GENOMIC	RANDOM
	SRX10300565	Resequencing data of peanut	Arachis hypogaea	HiSeq X Ten	Henan Academy of Agricultural Science	SRP310051	QTL mapping of quality related traits in peanut using whole-genome resequencing	SRS8422393		1318.86	1	12056879	3617063700	L-S181536	WGS	GENOMIC	RANDOM
	SRX10300564	Resequencing data of peanut	Arachis hypogaea	HiSeq X Ten	Henan Academy of Agricultural Science	SRP310051	QTL mapping of quality related traits in peanut using whole-genome resequencing	SRS8422394		1317.09	1	12053765	3616129500	L-S181535	WGS	GENOMIC	RANDOM
	SRX10300563	Resequencing data of peanut	Arachis hypogaea	HiSeq X Ten	Henan Academy of Agricultural Science	SRP310051	QTL mapping of quality related traits in peanut using whole-genome resequencing	SRS8422395		1317.83	1	12068341	3620502300	L-S181534	WGS	GENOMIC	RANDOM
	SRX10300562	Resequencing data of peanut	Arachis hypogaea	HiSeq X Ten	Henan Academy of Agricultural Science	SRP310051	QTL mapping of quality related traits in peanut using whole-genome resequencing	SRS8422392		1322.2	1	12056910	3617073000	L-S181533	WGS	GENOMIC	RANDOM
	SRX10300561	Resequencing data of peanut	Arachis hypogaea	HiSeq X Ten	Henan Academy of Agricultural Science	SRP310051	QTL mapping of quality related traits in peanut using whole-genome resequencing	SRS8422391		1321.29	1	12036656	3610996800	L-S181532	WGS	GENOMIC	RANDOM
	SRX10300560	Resequencing data of peanut	Arachis hypogaea	HiSeq X Ten	Henan Academy of Agricultural Science	SRP310051	QTL mapping of quality related traits in peanut using whole-genome resequencing	SRS8422390		1320.85	1	11984954	3595486200	L-S181531	WGS	GENOMIC	RANDOM
	SRX10300559	Resequencing data of peanut	Arachis hypogaea	HiSeq X Ten	Henan Academy of Agricultural Science	SRP310051	QTL mapping of quality related traits in peanut using whole-genome resequencing	SRS8422389		1374.88	1	12027592	3608277600	L-S181473	WGS	GENOMIC	RANDOM
	SRX10300558	Resequencing data of peanut	Arachis hypogaea	HiSeq X Ten	Henan Academy of Agricultural Science	SRP310051	QTL mapping of quality related traits in peanut using whole-genome resequencing	SRS8422387		1327.19	1	12025370	3607611000	L-S181374	WGS	GENOMIC	RANDOM
	SRX10300557	Resequencing data of peanut	Arachis hypogaea	HiSeq X Ten	Henan Academy of Agricultural Science	SRP310051	QTL mapping of quality related traits in peanut using whole-genome resequencing	SRS8422388		35524.86	1	300625889	90187766700	L-S181712	WGS	GENOMIC	RANDOM
	SRX10300556	Resequencing data of peanut	Arachis hypogaea	HiSeq X Ten	Henan Academy of Agricultural Science	SRP310051	QTL mapping of quality related traits in peanut using whole-genome resequencing	SRS8422386		37136.41	1	300305218	90091565400	L-S181385	WGS	GENOMIC	RANDOM
	SRX10300555	Resequencing data of peanut	Arachis hypogaea	HiSeq X Ten	Henan Academy of Agricultural Science	SRP310051	QTL mapping of quality related traits in peanut using whole-genome resequencing	SRS8422384		1341.4	1	12052329	3615698700	L-S181471	WGS	GENOMIC	RANDOM
	SRX10300554	Resequencing data of peanut	Arachis hypogaea	HiSeq X Ten	Henan Academy of Agricultural Science	SRP310051	QTL mapping of quality related traits in peanut using whole-genome resequencing	SRS8422385		1328.58	1	12070050	3621015000	L-S181470	WGS	GENOMIC	RANDOM
	SRX10300553	Resequencing data of peanut	Arachis hypogaea	HiSeq X Ten	Henan Academy of Agricultural Science	SRP310051	QTL mapping of quality related traits in peanut using whole-genome resequencing	SRS8422381		1348.91	1	12060546	3618163800	L-S181469	WGS	GENOMIC	RANDOM
	SRX10300552	Resequencing data of peanut	Arachis hypogaea	HiSeq X Ten	Henan Academy of Agricultural Science	SRP310051	QTL mapping of quality related traits in peanut using whole-genome resequencing	SRS8422383		1349.06	1	12054371	3616311300	L-S181468	WGS	GENOMIC	RANDOM
	SRX10300551	Resequencing data of peanut	Arachis hypogaea	HiSeq X Ten	Henan Academy of Agricultural Science	SRP310051	QTL mapping of quality related traits in peanut using whole-genome resequencing	SRS8422382		1333.7	1	12054721	3616416300	L-S181467	WGS	GENOMIC	RANDOM
	SRX10300550	Resequencing data of peanut	Arachis hypogaea	HiSeq X Ten	Henan Academy of Agricultural Science	SRP310051	QTL mapping of quality related traits in peanut using whole-genome resequencing	SRS8422380		1353.78	1	12044192	3613257600	L-S181465	WGS	GENOMIC	RANDOM
	SRX10300549	Resequencing data of peanut	Arachis hypogaea	HiSeq X Ten	Henan Academy of Agricultural Science	SRP310051	QTL mapping of quality related traits in peanut using whole-genome resequencing	SRS8422379		1325.09	1	12030603	3609180900	L-S181464	WGS	GENOMIC	RANDOM
	SRX10300548	Resequencing data of peanut	Arachis hypogaea	HiSeq X Ten	Henan Academy of Agricultural Science	SRP310051	QTL mapping of quality related traits in peanut using whole-genome resequencing	SRS8422377		1314.69	1	12024423	3607326900	L-S181463	WGS	GENOMIC	RANDOM
	SRX10300547	Resequencing data of peanut	Arachis hypogaea	HiSeq X Ten	Henan Academy of Agricultural Science	SRP310051	QTL mapping of quality related traits in peanut using whole-genome resequencing	SRS8422376		1343.35	1	12056218	3616865400	L-S181462	WGS	GENOMIC	RANDOM
	SRX10300546	Resequencing data of peanut	Arachis hypogaea	HiSeq X Ten	Henan Academy of Agricultural Science	SRP310051	QTL mapping of quality related traits in peanut using whole-genome resequencing	SRS8422378		1311.12	1	12003929	3601178700	L-S181461	WGS	GENOMIC	RANDOM
	SRX10300545	Resequencing data of peanut	Arachis hypogaea	HiSeq X Ten	Henan Academy of Agricultural Science	SRP310051	QTL mapping of quality related traits in peanut using whole-genome resequencing	SRS8422375		1353.89	1	12032999	3609899700	L-S181373	WGS	GENOMIC	RANDOM
	SRX10300544	Resequencing data of peanut	Arachis hypogaea	HiSeq X Ten	Henan Academy of Agricultural Science	SRP310051	QTL mapping of quality related traits in peanut using whole-genome resequencing	SRS8422371		1324.32	1	12017482	3605244600	L-S181460	WGS	GENOMIC	RANDOM
	SRX10300543	Resequencing data of peanut	Arachis hypogaea	HiSeq X Ten	Henan Academy of Agricultural Science	SRP310051	QTL mapping of quality related traits in peanut using whole-genome resequencing	SRS8422373		1326.26	1	12058095	3617428500	L-S181459	WGS	GENOMIC	RANDOM
	SRX10300542	Resequencing data of peanut	Arachis hypogaea	HiSeq X Ten	Henan Academy of Agricultural Science	SRP310051	QTL mapping of quality related traits in peanut using whole-genome resequencing	SRS8422374		1341.44	1	12054521	3616356300	L-S181458	WGS	GENOMIC	RANDOM
	SRX10300541	Resequencing data of peanut	Arachis hypogaea	HiSeq X Ten	Henan Academy of Agricultural Science	SRP310051	QTL mapping of quality related traits in peanut using whole-genome resequencing	SRS8422372		1300.83	1	12034066	3610219800	L-S181456	WGS	GENOMIC	RANDOM
	SRX10300540	Resequencing data of peanut	Arachis hypogaea	HiSeq X Ten	Henan Academy of Agricultural Science	SRP310051	QTL mapping of quality related traits in peanut using whole-genome resequencing	SRS8422370		1322.31	1	12030313	3609093900	L-S181455	WGS	GENOMIC	RANDOM
	SRX10300539	Resequencing data of peanut	Arachis hypogaea	HiSeq X Ten	Henan Academy of Agricultural Science	SRP310051	QTL mapping of quality related traits in peanut using whole-genome resequencing	SRS8422368		1327.95	1	12002514	3600754200	L-S181454	WGS	GENOMIC	RANDOM
	SRX10300538	Resequencing data of peanut	Arachis hypogaea	HiSeq X Ten	Henan Academy of Agricultural Science	SRP310051	QTL mapping of quality related traits in peanut using whole-genome resequencing	SRS8422367		1159.63	1	10414025	3124207500	L-S181453	WGS	GENOMIC	RANDOM
	SRX10300537	Resequencing data of peanut	Arachis hypogaea	HiSeq X Ten	Henan Academy of Agricultural Science	SRP310051	QTL mapping of quality related traits in peanut using whole-genome resequencing	SRS8422366		1326.96	1	12003935	3601180500	L-S181452	WGS	GENOMIC	RANDOM
	SRX10300536	Resequencing data of peanut	Arachis hypogaea	HiSeq X Ten	Henan Academy of Agricultural Science	SRP310051	QTL mapping of quality related traits in peanut using whole-genome resequencing	SRS8422369		1318.31	1	12006380	3601914000	L-S181451	WGS	GENOMIC	RANDOM
	SRX10300535	Resequencing data of peanut	Arachis hypogaea	HiSeq X Ten	Henan Academy of Agricultural Science	SRP310051	QTL mapping of quality related traits in peanut using whole-genome resequencing	SRS8422362		1321.03	1	12018654	3605596200	L-S181449	WGS	GENOMIC	RANDOM
	SRX10300534	Resequencing data of peanut	Arachis hypogaea	HiSeq X Ten	Henan Academy of Agricultural Science	SRP310051	QTL mapping of quality related traits in peanut using whole-genome resequencing	SRS8422363		1300.96	1	12018959	3605687700	L-S181372	WGS	GENOMIC	RANDOM
	SRX10300533	Resequencing data of peanut	Arachis hypogaea	HiSeq X Ten	Henan Academy of Agricultural Science	SRP310051	QTL mapping of quality related traits in peanut using whole-genome resequencing	SRS8422365		1318.11	1	12020773	3606231900	L-S181448	WGS	GENOMIC	RANDOM
	SRX10300532	Resequencing data of peanut	Arachis hypogaea	HiSeq X Ten	Henan Academy of Agricultural Science	SRP310051	QTL mapping of quality related traits in peanut using whole-genome resequencing	SRS8422364		1324.22	1	12003482	3601044600	L-S181447	WGS	GENOMIC	RANDOM
	SRX10300531	Resequencing data of peanut	Arachis hypogaea	HiSeq X Ten	Henan Academy of Agricultural Science	SRP310051	QTL mapping of quality related traits in peanut using whole-genome resequencing	SRS8422361		1324.9	1	11983670	3595101000	L-S181611	WGS	GENOMIC	RANDOM
	SRX10300530	Resequencing data of peanut	Arachis hypogaea	HiSeq X Ten	Henan Academy of Agricultural Science	SRP310051	QTL mapping of quality related traits in peanut using whole-genome resequencing	SRS8422357		1313.28	1	11974094	3592228200	L-S181610	WGS	GENOMIC	RANDOM
	SRX10300529	Resequencing data of peanut	Arachis hypogaea	HiSeq X Ten	Henan Academy of Agricultural Science	SRP310051	QTL mapping of quality related traits in peanut using whole-genome resequencing	SRS8422359		1311.25	1	11981183	3594354900	L-S181609	WGS	GENOMIC	RANDOM
	SRX10300528	Resequencing data of peanut	Arachis hypogaea	HiSeq X Ten	Henan Academy of Agricultural Science	SRP310051	QTL mapping of quality related traits in peanut using whole-genome resequencing	SRS8422358		1304.58	1	11959208	3587762400	L-S181608	WGS	GENOMIC	RANDOM
	SRX10300527	Resequencing data of peanut	Arachis hypogaea	HiSeq X Ten	Henan Academy of Agricultural Science	SRP310051	QTL mapping of quality related traits in peanut using whole-genome resequencing	SRS8422360		1323.4	1	11978524	3593557200	L-S181607	WGS	GENOMIC	RANDOM
	SRX10300526	Resequencing data of peanut	Arachis hypogaea	HiSeq X Ten	Henan Academy of Agricultural Science	SRP310051	QTL mapping of quality related traits in peanut using whole-genome resequencing	SRS8422356		1327.01	1	12015546	3604663800	L-S181606	WGS	GENOMIC	RANDOM
	SRX10300525	Resequencing data of peanut	Arachis hypogaea	HiSeq X Ten	Henan Academy of Agricultural Science	SRP310051	QTL mapping of quality related traits in peanut using whole-genome resequencing	SRS8422352		1310.06	1	12022964	3606889200	L-S181605	WGS	GENOMIC	RANDOM
	SRX10300524	Resequencing data of peanut	Arachis hypogaea	HiSeq X Ten	Henan Academy of Agricultural Science	SRP310051	QTL mapping of quality related traits in peanut using whole-genome resequencing	SRS8422355		1322.85	1	12013487	3604046100	L-S181604	WGS	GENOMIC	RANDOM
	SRX10300523	Resequencing data of peanut	Arachis hypogaea	HiSeq X Ten	Henan Academy of Agricultural Science	SRP310051	QTL mapping of quality related traits in peanut using whole-genome resequencing	SRS8422353		1364.19	1	12030288	3609086400	L-S181387	WGS	GENOMIC	RANDOM
	SRX10300522	Resequencing data of peanut	Arachis hypogaea	HiSeq X Ten	Henan Academy of Agricultural Science	SRP310051	QTL mapping of quality related traits in peanut using whole-genome resequencing	SRS8422354		1324.68	1	12006513	3601953900	L-S181603	WGS	GENOMIC	RANDOM
	SRX10300521	Resequencing data of peanut	Arachis hypogaea	HiSeq X Ten	Henan Academy of Agricultural Science	SRP310051	QTL mapping of quality related traits in peanut using whole-genome resequencing	SRS8422351		1336.67	1	11986426	3595927800	L-S181602	WGS	GENOMIC	RANDOM
	SRX10300520	Resequencing data of peanut	Arachis hypogaea	HiSeq X Ten	Henan Academy of Agricultural Science	SRP310051	QTL mapping of quality related traits in peanut using whole-genome resequencing	SRS8422350		1326.26	1	12012314	3603694200	L-S181601	WGS	GENOMIC	RANDOM
	SRX10300519	Resequencing data of peanut	Arachis hypogaea	HiSeq X Ten	Henan Academy of Agricultural Science	SRP310051	QTL mapping of quality related traits in peanut using whole-genome resequencing	SRS8422347		1314.62	1	12009751	3602925300	L-S181600	WGS	GENOMIC	RANDOM
	SRX10300518	Resequencing data of peanut	Arachis hypogaea	HiSeq X Ten	Henan Academy of Agricultural Science	SRP310051	QTL mapping of quality related traits in peanut using whole-genome resequencing	SRS8422349		1323.67	1	11993802	3598140600	L-S181599	WGS	GENOMIC	RANDOM
	SRX10300517	Resequencing data of peanut	Arachis hypogaea	HiSeq X Ten	Henan Academy of Agricultural Science	SRP310051	QTL mapping of quality related traits in peanut using whole-genome resequencing	SRS8422348		1329.32	1	11990741	3597222300	L-S181598	WGS	GENOMIC	RANDOM
	SRX10300516	Resequencing data of peanut	Arachis hypogaea	HiSeq X Ten	Henan Academy of Agricultural Science	SRP310051	QTL mapping of quality related traits in peanut using whole-genome resequencing	SRS8422346		1326.31	1	12012758	3603827400	L-S181597	WGS	GENOMIC	RANDOM
	SRX10300515	Resequencing data of peanut	Arachis hypogaea	HiSeq X Ten	Henan Academy of Agricultural Science	SRP310051	QTL mapping of quality related traits in peanut using whole-genome resequencing	SRS8422345		1313.78	1	11966072	3589821600	L-S181596	WGS	GENOMIC	RANDOM
	SRX10300514	Resequencing data of peanut	Arachis hypogaea	HiSeq X Ten	Henan Academy of Agricultural Science	SRP310051	QTL mapping of quality related traits in peanut using whole-genome resequencing	SRS8422344		1320.92	1	12031024	3609307200	L-S181595	WGS	GENOMIC	RANDOM
	SRX10300513	Resequencing data of peanut	Arachis hypogaea	HiSeq X Ten	Henan Academy of Agricultural Science	SRP310051	QTL mapping of quality related traits in peanut using whole-genome resequencing	SRS8422343		1338.44	1	12015657	3604697100	L-S181594	WGS	GENOMIC	RANDOM
	SRX10300512	Resequencing data of peanut	Arachis hypogaea	HiSeq X Ten	Henan Academy of Agricultural Science	SRP310051	QTL mapping of quality related traits in peanut using whole-genome resequencing	SRS8422341		1357.38	1	12018445	3605533500	L-S181386	WGS	GENOMIC	RANDOM
	SRX10300511	Resequencing data of peanut	Arachis hypogaea	HiSeq X Ten	Henan Academy of Agricultural Science	SRP310051	QTL mapping of quality related traits in peanut using whole-genome resequencing	SRS8422342		1337.06	1	11973198	3591959400	L-S181593	WGS	GENOMIC	RANDOM
	SRX10300510	Resequencing data of peanut	Arachis hypogaea	HiSeq X Ten	Henan Academy of Agricultural Science	SRP310051	QTL mapping of quality related traits in peanut using whole-genome resequencing	SRS8422340		1329.12	1	11997599	3599279700	L-S181592	WGS	GENOMIC	RANDOM
	SRX10300509	Resequencing data of peanut	Arachis hypogaea	HiSeq X Ten	Henan Academy of Agricultural Science	SRP310051	QTL mapping of quality related traits in peanut using whole-genome resequencing	SRS8422338		1329.28	1	11977844	3593353200	L-S181591	WGS	GENOMIC	RANDOM
	SRX10300508	Resequencing data of peanut	Arachis hypogaea	HiSeq X Ten	Henan Academy of Agricultural Science	SRP310051	QTL mapping of quality related traits in peanut using whole-genome resequencing	SRS8422339		1319.25	1	11990193	3597057900	L-S181590	WGS	GENOMIC	RANDOM
	SRX10300507	Resequencing data of peanut	Arachis hypogaea	HiSeq X Ten	Henan Academy of Agricultural Science	SRP310051	QTL mapping of quality related traits in peanut using whole-genome resequencing	SRS8422337		1305.41	1	12010184	3603055200	L-S181589	WGS	GENOMIC	RANDOM
	SRX10300506	Resequencing data of peanut	Arachis hypogaea	HiSeq X Ten	Henan Academy of Agricultural Science	SRP310051	QTL mapping of quality related traits in peanut using whole-genome resequencing	SRS8422335		1312.27	1	12005651	3601695300	L-S181588	WGS	GENOMIC	RANDOM
	SRX10300505	Resequencing data of peanut	Arachis hypogaea	HiSeq X Ten	Henan Academy of Agricultural Science	SRP310051	QTL mapping of quality related traits in peanut using whole-genome resequencing	SRS8422336		1312.41	1	11999945	3599983500	L-S181587	WGS	GENOMIC	RANDOM
	SRX10300504	Resequencing data of peanut	Arachis hypogaea	HiSeq X Ten	Henan Academy of Agricultural Science	SRP310051	QTL mapping of quality related traits in peanut using whole-genome resequencing	SRS8422334		1318.79	1	11993549	3598064700	L-S181586	WGS	GENOMIC	RANDOM
	SRX10300503	Resequencing data of peanut	Arachis hypogaea	HiSeq X Ten	Henan Academy of Agricultural Science	SRP310051	QTL mapping of quality related traits in peanut using whole-genome resequencing	SRS8422333		1306.76	1	11812701	3543810300	L-S181529	WGS	GENOMIC	RANDOM
	SRX10300502	Resequencing data of peanut	Arachis hypogaea	HiSeq X Ten	Henan Academy of Agricultural Science	SRP310051	QTL mapping of quality related traits in peanut using whole-genome resequencing	SRS8422332		1325.26	1	12019421	3605826300	L-S181528	WGS	GENOMIC	RANDOM
	SRX10300501	Resequencing data of peanut	Arachis hypogaea	HiSeq X Ten	Henan Academy of Agricultural Science	SRP310051	QTL mapping of quality related traits in peanut using whole-genome resequencing	SRS8422330		1359.74	1	12028540	3608562000	L-S181379	WGS	GENOMIC	RANDOM
	SRX10300500	Resequencing data of peanut	Arachis hypogaea	HiSeq X Ten	Henan Academy of Agricultural Science	SRP310051	QTL mapping of quality related traits in peanut using whole-genome resequencing	SRS8422331		1325.23	1	12021068	3606320400	L-S181527	WGS	GENOMIC	RANDOM
	SRX10300499	Resequencing data of peanut	Arachis hypogaea	HiSeq X Ten	Henan Academy of Agricultural Science	SRP310051	QTL mapping of quality related traits in peanut using whole-genome resequencing	SRS8422329		1330.54	1	11993568	3598070400	L-S181526	WGS	GENOMIC	RANDOM
	SRX10300498	Resequencing data of peanut	Arachis hypogaea	HiSeq X Ten	Henan Academy of Agricultural Science	SRP310051	QTL mapping of quality related traits in peanut using whole-genome resequencing	SRS8422328		1341.81	1	11975226	3592567800	L-S181525	WGS	GENOMIC	RANDOM
	SRX10300497	Resequencing data of peanut	Arachis hypogaea	HiSeq X Ten	Henan Academy of Agricultural Science	SRP310051	QTL mapping of quality related traits in peanut using whole-genome resequencing	SRS8422327		1343.74	1	12001262	3600378600	L-S181524	WGS	GENOMIC	RANDOM
	SRX10300496	Resequencing data of peanut	Arachis hypogaea	HiSeq X Ten	Henan Academy of Agricultural Science	SRP310051	QTL mapping of quality related traits in peanut using whole-genome resequencing	SRS8422326		1342.58	1	11999389	3599816700	L-S181523	WGS	GENOMIC	RANDOM
	SRX10300495	Resequencing data of peanut	Arachis hypogaea	HiSeq X Ten	Henan Academy of Agricultural Science	SRP310051	QTL mapping of quality related traits in peanut using whole-genome resequencing	SRS8422322		1366.85	1	11930268	3579080400	L-S181522	WGS	GENOMIC	RANDOM
	SRX10300494	Resequencing data of peanut	Arachis hypogaea	HiSeq X Ten	Henan Academy of Agricultural Science	SRP310051	QTL mapping of quality related traits in peanut using whole-genome resequencing	SRS8422325		1360.71	1	11995993	3598797900	L-S181521	WGS	GENOMIC	RANDOM
	SRX10300493	Resequencing data of peanut	Arachis hypogaea	HiSeq X Ten	Henan Academy of Agricultural Science	SRP310051	QTL mapping of quality related traits in peanut using whole-genome resequencing	SRS8422323		1363.7	1	11998823	3599646900	L-S181520	WGS	GENOMIC	RANDOM
	SRX10300492	Resequencing data of peanut	Arachis hypogaea	HiSeq X Ten	Henan Academy of Agricultural Science	SRP310051	QTL mapping of quality related traits in peanut using whole-genome resequencing	SRS8422324		1365.72	1	11970839	3591251700	L-S181519	WGS	GENOMIC	RANDOM
	SRX10300491	Resequencing data of peanut	Arachis hypogaea	HiSeq X Ten	Henan Academy of Agricultural Science	SRP310051	QTL mapping of quality related traits in peanut using whole-genome resequencing	SRS8422320		1338.79	1	12003002	3600900600	L-S181518	WGS	GENOMIC	RANDOM
	SRX10300490	Resequencing data of peanut	Arachis hypogaea	HiSeq X Ten	Henan Academy of Agricultural Science	SRP310051	QTL mapping of quality related traits in peanut using whole-genome resequencing	SRS8422318		1309.35	1	12025203	3607560900	L-S181378	WGS	GENOMIC	RANDOM
	SRX10300489	Resequencing data of peanut	Arachis hypogaea	HiSeq X Ten	Henan Academy of Agricultural Science	SRP310051	QTL mapping of quality related traits in peanut using whole-genome resequencing	SRS8422319		1335.15	1	11976540	3592962000	L-S181517	WGS	GENOMIC	RANDOM
	SRX10300488	Resequencing data of peanut	Arachis hypogaea	HiSeq X Ten	Henan Academy of Agricultural Science	SRP310051	QTL mapping of quality related traits in peanut using whole-genome resequencing	SRS8422321		1319.47	1	11989933	3596979900	L-S181516	WGS	GENOMIC	RANDOM
	SRX10300487	Resequencing data of peanut	Arachis hypogaea	HiSeq X Ten	Henan Academy of Agricultural Science	SRP310051	QTL mapping of quality related traits in peanut using whole-genome resequencing	SRS8422317		1316.03	1	12002138	3600641400	L-S181515	WGS	GENOMIC	RANDOM
	SRX10300486	Resequencing data of peanut	Arachis hypogaea	HiSeq X Ten	Henan Academy of Agricultural Science	SRP310051	QTL mapping of quality related traits in peanut using whole-genome resequencing	SRS8422316		1329.9	1	11990012	3597003600	L-S181514	WGS	GENOMIC	RANDOM
	SRX10300485	Resequencing data of peanut	Arachis hypogaea	HiSeq X Ten	Henan Academy of Agricultural Science	SRP310051	QTL mapping of quality related traits in peanut using whole-genome resequencing	SRS8422313		1325.7	1	12015120	3604536000	L-S181513	WGS	GENOMIC	RANDOM
	SRX10300484	Resequencing data of peanut	Arachis hypogaea	HiSeq X Ten	Henan Academy of Agricultural Science	SRP310051	QTL mapping of quality related traits in peanut using whole-genome resequencing	SRS8422314		1326.12	1	12013900	3604170000	L-S181512	WGS	GENOMIC	RANDOM
	SRX10300483	Resequencing data of peanut	Arachis hypogaea	HiSeq X Ten	Henan Academy of Agricultural Science	SRP310051	QTL mapping of quality related traits in peanut using whole-genome resequencing	SRS8422315		1328.38	1	12011582	3603474600	L-S181511	WGS	GENOMIC	RANDOM
	SRX10300482	Resequencing data of peanut	Arachis hypogaea	HiSeq X Ten	Henan Academy of Agricultural Science	SRP310051	QTL mapping of quality related traits in peanut using whole-genome resequencing	SRS8422311		1315.95	1	12000054	3600016200	L-S181510	WGS	GENOMIC	RANDOM
	SRX10300481	Resequencing data of peanut	Arachis hypogaea	HiSeq X Ten	Henan Academy of Agricultural Science	SRP310051	QTL mapping of quality related traits in peanut using whole-genome resequencing	SRS8422312		1334.75	1	11986882	3596064600	L-S181509	WGS	GENOMIC	RANDOM
	SRX10300480	Resequencing data of peanut	Arachis hypogaea	HiSeq X Ten	Henan Academy of Agricultural Science	SRP310051	QTL mapping of quality related traits in peanut using whole-genome resequencing	SRS8422310		1309.39	1	11943154	3582946200	L-S181507	WGS	GENOMIC	RANDOM
	SRX10300479	Resequencing data of peanut	Arachis hypogaea	HiSeq X Ten	Henan Academy of Agricultural Science	SRP310051	QTL mapping of quality related traits in peanut using whole-genome resequencing	SRS8422309		1366.28	1	12025511	3607653300	L-S181377	WGS	GENOMIC	RANDOM
	SRX10300478	Resequencing data of peanut	Arachis hypogaea	HiSeq X Ten	Henan Academy of Agricultural Science	SRP310051	QTL mapping of quality related traits in peanut using whole-genome resequencing	SRS8422308		1337.46	1	11993713	3598113900	L-S181505	WGS	GENOMIC	RANDOM
	SRX10300477	Resequencing data of peanut	Arachis hypogaea	HiSeq X Ten	Henan Academy of Agricultural Science	SRP310051	QTL mapping of quality related traits in peanut using whole-genome resequencing	SRS8422307		1323.8	1	11993207	3597962100	L-S181502	WGS	GENOMIC	RANDOM
	SRX10300476	Resequencing data of peanut	Arachis hypogaea	HiSeq X Ten	Henan Academy of Agricultural Science	SRP310051	QTL mapping of quality related traits in peanut using whole-genome resequencing	SRS8422306		1335.2	1	12002572	3600771600	L-S181501	WGS	GENOMIC	RANDOM
	SRX10300475	Resequencing data of peanut	Arachis hypogaea	HiSeq X Ten	Henan Academy of Agricultural Science	SRP310051	QTL mapping of quality related traits in peanut using whole-genome resequencing	SRS8422305		1333.97	1	11987771	3596331300	L-S181446	WGS	GENOMIC	RANDOM
	SRX10300474	Resequencing data of peanut	Arachis hypogaea	HiSeq X Ten	Henan Academy of Agricultural Science	SRP310051	QTL mapping of quality related traits in peanut using whole-genome resequencing	SRS8422304		1341.15	1	12048820	3614646000	L-S181445	WGS	GENOMIC	RANDOM
	SRX10300473	Resequencing data of peanut	Arachis hypogaea	HiSeq X Ten	Henan Academy of Agricultural Science	SRP310051	QTL mapping of quality related traits in peanut using whole-genome resequencing	SRS8422303		1345.08	1	12062825	3618847500	L-S181444	WGS	GENOMIC	RANDOM
	SRX10300472	Resequencing data of peanut	Arachis hypogaea	HiSeq X Ten	Henan Academy of Agricultural Science	SRP310051	QTL mapping of quality related traits in peanut using whole-genome resequencing	SRS8422300		1338.57	1	12059343	3617802900	L-S181443	WGS	GENOMIC	RANDOM
	SRX10300471	Resequencing data of peanut	Arachis hypogaea	HiSeq X Ten	Henan Academy of Agricultural Science	SRP310051	QTL mapping of quality related traits in peanut using whole-genome resequencing	SRS8422302		1318.93	1	12022081	3606624300	L-S181442	WGS	GENOMIC	RANDOM
	SRX10300470	Resequencing data of peanut	Arachis hypogaea	HiSeq X Ten	Henan Academy of Agricultural Science	SRP310051	QTL mapping of quality related traits in peanut using whole-genome resequencing	SRS8422301		1325.09	1	11983716	3595114800	L-S181441	WGS	GENOMIC	RANDOM
	SRX10300469	Resequencing data of peanut	Arachis hypogaea	HiSeq X Ten	Henan Academy of Agricultural Science	SRP310051	QTL mapping of quality related traits in peanut using whole-genome resequencing	SRS8422299		1311	1	12009427	3602828100	L-S181440	WGS	GENOMIC	RANDOM
	SRX10300468	Resequencing data of peanut	Arachis hypogaea	HiSeq X Ten	Henan Academy of Agricultural Science	SRP310051	QTL mapping of quality related traits in peanut using whole-genome resequencing	SRS8422298		1330.26	1	12068869	3620660700	L-S181439	WGS	GENOMIC	RANDOM
	SRX10300467	Resequencing data of peanut	Arachis hypogaea	HiSeq X Ten	Henan Academy of Agricultural Science	SRP310051	QTL mapping of quality related traits in peanut using whole-genome resequencing	SRS8422296		1345.32	1	12043416	3613024800	L-S181371	WGS	GENOMIC	RANDOM
	SRX10300466	Resequencing data of peanut	Arachis hypogaea	HiSeq X Ten	Henan Academy of Agricultural Science	SRP310051	QTL mapping of quality related traits in peanut using whole-genome resequencing	SRS8422297		1335.29	1	11954351	3586305300	L-S181438	WGS	GENOMIC	RANDOM
	SRX10300465	Resequencing data of peanut	Arachis hypogaea	HiSeq X Ten	Henan Academy of Agricultural Science	SRP310051	QTL mapping of quality related traits in peanut using whole-genome resequencing	SRS8422295		1325.99	1	11981803	3594540900	L-S181436	WGS	GENOMIC	RANDOM
	SRX10300464	Resequencing data of peanut	Arachis hypogaea	HiSeq X Ten	Henan Academy of Agricultural Science	SRP310051	QTL mapping of quality related traits in peanut using whole-genome resequencing	SRS8422294		1309.78	1	12021057	3606317100	L-S181435	WGS	GENOMIC	RANDOM
	SRX10300463	Resequencing data of peanut	Arachis hypogaea	HiSeq X Ten	Henan Academy of Agricultural Science	SRP310051	QTL mapping of quality related traits in peanut using whole-genome resequencing	SRS8422292		1319.43	1	12019233	3605769900	L-S181434	WGS	GENOMIC	RANDOM
	SRX10300462	Resequencing data of peanut	Arachis hypogaea	HiSeq X Ten	Henan Academy of Agricultural Science	SRP310051	QTL mapping of quality related traits in peanut using whole-genome resequencing	SRS8422291		1379.64	1	12019138	3605741400	L-S181433	WGS	GENOMIC	RANDOM
	SRX10300461	Resequencing data of peanut	Arachis hypogaea	HiSeq X Ten	Henan Academy of Agricultural Science	SRP310051	QTL mapping of quality related traits in peanut using whole-genome resequencing	SRS8422293		1366.65	1	12022603	3606780900	L-S181432	WGS	GENOMIC	RANDOM
	SRX10300460	Resequencing data of peanut	Arachis hypogaea	HiSeq X Ten	Henan Academy of Agricultural Science	SRP310051	QTL mapping of quality related traits in peanut using whole-genome resequencing	SRS8422290		1362.68	1	12032045	3609613500	L-S181431	WGS	GENOMIC	RANDOM
	SRX10300459	Resequencing data of peanut	Arachis hypogaea	HiSeq X Ten	Henan Academy of Agricultural Science	SRP310051	QTL mapping of quality related traits in peanut using whole-genome resequencing	SRS8422287		1360.2	1	12001718	3600515400	L-S181430	WGS	GENOMIC	RANDOM
	SRX10300458	Resequencing data of peanut	Arachis hypogaea	HiSeq X Ten	Henan Academy of Agricultural Science	SRP310051	QTL mapping of quality related traits in peanut using whole-genome resequencing	SRS8422289		1335.47	1	11985234	3595570200	L-S181429	WGS	GENOMIC	RANDOM
	SRX10300457	Resequencing data of peanut	Arachis hypogaea	HiSeq X Ten	Henan Academy of Agricultural Science	SRP310051	QTL mapping of quality related traits in peanut using whole-genome resequencing	SRS8422288		1306.29	1	12036192	3610857600	L-S181428	WGS	GENOMIC	RANDOM
	SRX10300456	Resequencing data of peanut	Arachis hypogaea	HiSeq X Ten	Henan Academy of Agricultural Science	SRP310051	QTL mapping of quality related traits in peanut using whole-genome resequencing	SRS8422286		1314.04	1	12000857	3600257100	L-S181369	WGS	GENOMIC	RANDOM
	SRX10300455	Resequencing data of peanut	Arachis hypogaea	HiSeq X Ten	Henan Academy of Agricultural Science	SRP310051	QTL mapping of quality related traits in peanut using whole-genome resequencing	SRS8422285		1322.73	1	12010825	3603247500	L-S181427	WGS	GENOMIC	RANDOM
	SRX10300454	Resequencing data of peanut	Arachis hypogaea	HiSeq X Ten	Henan Academy of Agricultural Science	SRP310051	QTL mapping of quality related traits in peanut using whole-genome resequencing	SRS8422284		1321.26	1	11994086	3598225800	L-S181426	WGS	GENOMIC	RANDOM
	SRX10300453	Resequencing data of peanut	Arachis hypogaea	HiSeq X Ten	Henan Academy of Agricultural Science	SRP310051	QTL mapping of quality related traits in peanut using whole-genome resequencing	SRS8422283		1316.18	1	11997616	3599284800	L-S181424	WGS	GENOMIC	RANDOM
	SRX10300452	Resequencing data of peanut	Arachis hypogaea	HiSeq X Ten	Henan Academy of Agricultural Science	SRP310051	QTL mapping of quality related traits in peanut using whole-genome resequencing	SRS8422282		1313.76	1	12028304	3608491200	L-S181423	WGS	GENOMIC	RANDOM
	SRX10300451	Resequencing data of peanut	Arachis hypogaea	HiSeq X Ten	Henan Academy of Agricultural Science	SRP310051	QTL mapping of quality related traits in peanut using whole-genome resequencing	SRS8422280		1329.09	1	11988444	3596533200	L-S181422	WGS	GENOMIC	RANDOM
	SRX10300450	Resequencing data of peanut	Arachis hypogaea	HiSeq X Ten	Henan Academy of Agricultural Science	SRP310051	QTL mapping of quality related traits in peanut using whole-genome resequencing	SRS8422281		1321.23	1	12009907	3602972100	L-S181421	WGS	GENOMIC	RANDOM
	SRX10300449	Resequencing data of peanut	Arachis hypogaea	HiSeq X Ten	Henan Academy of Agricultural Science	SRP310051	QTL mapping of quality related traits in peanut using whole-genome resequencing	SRS8422279		1353.86	1	12032323	3609696900	L-S181420	WGS	GENOMIC	RANDOM
	SRX10300448	Resequencing data of peanut	Arachis hypogaea	HiSeq X Ten	Henan Academy of Agricultural Science	SRP310051	QTL mapping of quality related traits in peanut using whole-genome resequencing	SRS8422278		1317.22	1	11987440	3596232000	L-S181419	WGS	GENOMIC	RANDOM
	SRX10300447	Resequencing data of peanut	Arachis hypogaea	HiSeq X Ten	Henan Academy of Agricultural Science	SRP310051	QTL mapping of quality related traits in peanut using whole-genome resequencing	SRS8422277		1309.64	1	12022053	3606615900	L-S181726	WGS	GENOMIC	RANDOM
	SRX10300446	Resequencing data of peanut	Arachis hypogaea	HiSeq X Ten	Henan Academy of Agricultural Science	SRP310051	QTL mapping of quality related traits in peanut using whole-genome resequencing	SRS8422275		1307.36	1	12010354	3603106200	L-S181725	WGS	GENOMIC	RANDOM
	SRX10300445	Resequencing data of peanut	Arachis hypogaea	HiSeq X Ten	Henan Academy of Agricultural Science	SRP310051	QTL mapping of quality related traits in peanut using whole-genome resequencing	SRS8422276		1313.07	1	11955845	3586753500	L-S181723	WGS	GENOMIC	RANDOM
	SRX10300444	Resequencing data of peanut	Arachis hypogaea	HiSeq X Ten	Henan Academy of Agricultural Science	SRP310051	QTL mapping of quality related traits in peanut using whole-genome resequencing	SRS8422274		1318.07	1	11986267	3595880100	L-S181722	WGS	GENOMIC	RANDOM
	SRX10300443	Resequencing data of peanut	Arachis hypogaea	HiSeq X Ten	Henan Academy of Agricultural Science	SRP310051	QTL mapping of quality related traits in peanut using whole-genome resequencing	SRS8422273		1321.25	1	11949218	3584765400	L-S181721	WGS	GENOMIC	RANDOM
	SRX10300442	Resequencing data of peanut	Arachis hypogaea	HiSeq X Ten	Henan Academy of Agricultural Science	SRP310051	QTL mapping of quality related traits in peanut using whole-genome resequencing	SRS8422271		1304.25	1	11994985	3598495500	L-S181720	WGS	GENOMIC	RANDOM
	SRX10300441	Resequencing data of peanut	Arachis hypogaea	HiSeq X Ten	Henan Academy of Agricultural Science	SRP310051	QTL mapping of quality related traits in peanut using whole-genome resequencing	SRS8422272		1316.3	1	12005827	3601748100	L-S181719	WGS	GENOMIC	RANDOM
	SRX10300440	Resequencing data of peanut	Arachis hypogaea	HiSeq X Ten	Henan Academy of Agricultural Science	SRP310051	QTL mapping of quality related traits in peanut using whole-genome resequencing	SRS8422270		1300.08	1	12006147	3601844100	L-S181718	WGS	GENOMIC	RANDOM
	SRX10300439	Resequencing data of peanut	Arachis hypogaea	HiSeq X Ten	Henan Academy of Agricultural Science	SRP310051	QTL mapping of quality related traits in peanut using whole-genome resequencing	SRS8422268		1308.23	1	11996912	3599073600	L-S181716	WGS	GENOMIC	RANDOM
	SRX10300438	Resequencing data of peanut	Arachis hypogaea	HiSeq X Ten	Henan Academy of Agricultural Science	SRP310051	QTL mapping of quality related traits in peanut using whole-genome resequencing	SRS8422269		1326.25	1	11974169	3592250700	L-S181397	WGS	GENOMIC	RANDOM
	SRX10300437	Resequencing data of peanut	Arachis hypogaea	HiSeq X Ten	Henan Academy of Agricultural Science	SRP310051	QTL mapping of quality related traits in peanut using whole-genome resequencing	SRS8422265		1318.29	1	11962733	3588819900	L-S181714	WGS	GENOMIC	RANDOM
	SRX10300436	Resequencing data of peanut	Arachis hypogaea	HiSeq X Ten	Henan Academy of Agricultural Science	SRP310051	QTL mapping of quality related traits in peanut using whole-genome resequencing	SRS8422266		1325.33	1	11977262	3593178600	L-S181713	WGS	GENOMIC	RANDOM
	SRX10300435	Resequencing data of peanut	Arachis hypogaea	HiSeq X Ten	Henan Academy of Agricultural Science	SRP310051	QTL mapping of quality related traits in peanut using whole-genome resequencing	SRS8422267		1308.24	1	12017459	3605237700	L-S181710	WGS	GENOMIC	RANDOM
	SRX10300434	Resequencing data of peanut	Arachis hypogaea	HiSeq X Ten	Henan Academy of Agricultural Science	SRP310051	QTL mapping of quality related traits in peanut using whole-genome resequencing	SRS8422264		1293.17	1	12031199	3609359700	L-S181709	WGS	GENOMIC	RANDOM
	SRX10300433	Resequencing data of peanut	Arachis hypogaea	HiSeq X Ten	Henan Academy of Agricultural Science	SRP310051	QTL mapping of quality related traits in peanut using whole-genome resequencing	SRS8422263		1312.96	1	11962143	3588642900	L-S181708	WGS	GENOMIC	RANDOM
	SRX10300432	Resequencing data of peanut	Arachis hypogaea	HiSeq X Ten	Henan Academy of Agricultural Science	SRP310051	QTL mapping of quality related traits in peanut using whole-genome resequencing	SRS8422261		1320.96	1	11955976	3586792800	L-S181707	WGS	GENOMIC	RANDOM
	SRX10300431	Resequencing data of peanut	Arachis hypogaea	HiSeq X Ten	Henan Academy of Agricultural Science	SRP310051	QTL mapping of quality related traits in peanut using whole-genome resequencing	SRS8422262		1318.7	1	11994023	3598206900	L-S181706	WGS	GENOMIC	RANDOM
	SRX10300430	Resequencing data of peanut	Arachis hypogaea	HiSeq X Ten	Henan Academy of Agricultural Science	SRP310051	QTL mapping of quality related traits in peanut using whole-genome resequencing	SRS8422260		1323.98	1	11938609	3581582700	L-S181705	WGS	GENOMIC	RANDOM
	SRX10300429	Resequencing data of peanut	Arachis hypogaea	HiSeq X Ten	Henan Academy of Agricultural Science	SRP310051	QTL mapping of quality related traits in peanut using whole-genome resequencing	SRS8422256		1322.03	1	11983641	3595092300	L-S181704	WGS	GENOMIC	RANDOM
	SRX10300428	Resequencing data of peanut	Arachis hypogaea	HiSeq X Ten	Henan Academy of Agricultural Science	SRP310051	QTL mapping of quality related traits in peanut using whole-genome resequencing	SRS8422257		1308.94	1	11996151	3598845300	L-S181703	WGS	GENOMIC	RANDOM
	SRX10300427	Resequencing data of peanut	Arachis hypogaea	HiSeq X Ten	Henan Academy of Agricultural Science	SRP310051	QTL mapping of quality related traits in peanut using whole-genome resequencing	SRS8422259		1373.92	1	12020126	3606037800	L-S181396	WGS	GENOMIC	RANDOM
	SRX10300426	Resequencing data of peanut	Arachis hypogaea	HiSeq X Ten	Henan Academy of Agricultural Science	SRP310051	QTL mapping of quality related traits in peanut using whole-genome resequencing	SRS8422258		1312.63	1	11969743	3590922900	L-S181702	WGS	GENOMIC	RANDOM
	SRX10300425	Resequencing data of peanut	Arachis hypogaea	HiSeq X Ten	Henan Academy of Agricultural Science	SRP310051	QTL mapping of quality related traits in peanut using whole-genome resequencing	SRS8422254		1310.03	1	11988923	3596676900	L-S181700	WGS	GENOMIC	RANDOM
	SRX10300424	Resequencing data of peanut	Arachis hypogaea	HiSeq X Ten	Henan Academy of Agricultural Science	SRP310051	QTL mapping of quality related traits in peanut using whole-genome resequencing	SRS8422253		1311.8	1	11949609	3584882700	L-S181699	WGS	GENOMIC	RANDOM
	SRX10300423	Resequencing data of peanut	Arachis hypogaea	HiSeq X Ten	Henan Academy of Agricultural Science	SRP310051	QTL mapping of quality related traits in peanut using whole-genome resequencing	SRS8422255		1300.49	1	11993451	3598035300	L-S181698	WGS	GENOMIC	RANDOM
	SRX10300422	Resequencing data of peanut	Arachis hypogaea	HiSeq X Ten	Henan Academy of Agricultural Science	SRP310051	QTL mapping of quality related traits in peanut using whole-genome resequencing	SRS8441587		1329.56	1	11988524	3596557200	L-S181697	WGS	GENOMIC	RANDOM
	SRX10300421	Resequencing data of peanut	Arachis hypogaea	HiSeq X Ten	Henan Academy of Agricultural Science	SRP310051	QTL mapping of quality related traits in peanut using whole-genome resequencing	SRS8422252		1320.1	1	12008312	3602493600	L-S181696	WGS	GENOMIC	RANDOM
	SRX10300420	Resequencing data of peanut	Arachis hypogaea	HiSeq X Ten	Henan Academy of Agricultural Science	SRP310051	QTL mapping of quality related traits in peanut using whole-genome resequencing	SRS8422251		1306.9	1	12018128	3605438400	L-S181695	WGS	GENOMIC	RANDOM
	SRX10300419	Resequencing data of peanut	Arachis hypogaea	HiSeq X Ten	Henan Academy of Agricultural Science	SRP310051	QTL mapping of quality related traits in peanut using whole-genome resequencing	SRS8422250		1305.02	1	12006940	3602082000	L-S181418	WGS	GENOMIC	RANDOM
	SRX10300418	Resequencing data of peanut	Arachis hypogaea	HiSeq X Ten	Henan Academy of Agricultural Science	SRP310051	QTL mapping of quality related traits in peanut using whole-genome resequencing	SRS8422248		1332.66	1	12047073	3614121900	L-S181416	WGS	GENOMIC	RANDOM
	SRX10300417	Resequencing data of peanut	Arachis hypogaea	HiSeq X Ten	Henan Academy of Agricultural Science	SRP310051	QTL mapping of quality related traits in peanut using whole-genome resequencing	SRS8422249		1356.74	1	12033699	3610109700	L-S181368	WGS	GENOMIC	RANDOM
	SRX10300416	Resequencing data of peanut	Arachis hypogaea	HiSeq X Ten	Henan Academy of Agricultural Science	SRP310051	QTL mapping of quality related traits in peanut using whole-genome resequencing	SRS8422247		1367.28	1	12039680	3611904000	L-S181415	WGS	GENOMIC	RANDOM
	SRX10300415	Resequencing data of peanut	Arachis hypogaea	HiSeq X Ten	Henan Academy of Agricultural Science	SRP310051	QTL mapping of quality related traits in peanut using whole-genome resequencing	SRS8422244		1333.65	1	11973220	3591966000	L-S181414	WGS	GENOMIC	RANDOM
	SRX10300414	Resequencing data of peanut	Arachis hypogaea	HiSeq X Ten	Henan Academy of Agricultural Science	SRP310051	QTL mapping of quality related traits in peanut using whole-genome resequencing	SRS8422245		1324.27	1	11994382	3598314600	L-S181413	WGS	GENOMIC	RANDOM
	SRX10300413	Resequencing data of peanut	Arachis hypogaea	HiSeq X Ten	Henan Academy of Agricultural Science	SRP310051	QTL mapping of quality related traits in peanut using whole-genome resequencing	SRS8422243		1335.22	1	11966056	3589816800	L-S181412	WGS	GENOMIC	RANDOM
	SRX10300412	Resequencing data of peanut	Arachis hypogaea	HiSeq X Ten	Henan Academy of Agricultural Science	SRP310051	QTL mapping of quality related traits in peanut using whole-genome resequencing	SRS8422246		1337.28	1	11950909	3585272700	L-S181411	WGS	GENOMIC	RANDOM
	SRX10300411	Resequencing data of peanut	Arachis hypogaea	HiSeq X Ten	Henan Academy of Agricultural Science	SRP310051	QTL mapping of quality related traits in peanut using whole-genome resequencing	SRS8422242		1329.52	1	11992125	3597637500	L-S181410	WGS	GENOMIC	RANDOM
	SRX10300410	Resequencing data of peanut	Arachis hypogaea	HiSeq X Ten	Henan Academy of Agricultural Science	SRP310051	QTL mapping of quality related traits in peanut using whole-genome resequencing	SRS8422240		1302.21	1	11980980	3594294000	L-S181409	WGS	GENOMIC	RANDOM
	SRX10300409	Resequencing data of peanut	Arachis hypogaea	HiSeq X Ten	Henan Academy of Agricultural Science	SRP310051	QTL mapping of quality related traits in peanut using whole-genome resequencing	SRS8422241		1347.18	1	12013011	3603903300	L-S181408	WGS	GENOMIC	RANDOM
	SRX10300408	Resequencing data of peanut	Arachis hypogaea	HiSeq X Ten	Henan Academy of Agricultural Science	SRP310051	QTL mapping of quality related traits in peanut using whole-genome resequencing	SRS8422239		1323.13	1	11998370	3599511000	L-S181407	WGS	GENOMIC	RANDOM
	SRX10300407	Resequencing data of peanut	Arachis hypogaea	HiSeq X Ten	Henan Academy of Agricultural Science	SRP310051	QTL mapping of quality related traits in peanut using whole-genome resequencing	SRS8422237		1341.44	1	11938480	3581544000	L-S181406	WGS	GENOMIC	RANDOM
	SRX10300406	Resequencing data of peanut	Arachis hypogaea	HiSeq X Ten	Henan Academy of Agricultural Science	SRP310051	QTL mapping of quality related traits in peanut using whole-genome resequencing	SRS8422235		1301.74	1	12006499	3601949700	L-S181367	WGS	GENOMIC	RANDOM
	SRX10300405	Resequencing data of peanut	Arachis hypogaea	HiSeq X Ten	Henan Academy of Agricultural Science	SRP310051	QTL mapping of quality related traits in peanut using whole-genome resequencing	SRS8422236		1334.84	1	11987987	3596396100	L-S181405	WGS	GENOMIC	RANDOM
	SRX10300404	Resequencing data of peanut	Arachis hypogaea	HiSeq X Ten	Henan Academy of Agricultural Science	SRP310051	QTL mapping of quality related traits in peanut using whole-genome resequencing	SRS8422238		1330.73	1	11948317	3584495100	L-S181403	WGS	GENOMIC	RANDOM
	SRX10300403	Resequencing data of peanut	Arachis hypogaea	HiSeq X Ten	Henan Academy of Agricultural Science	SRP310051	QTL mapping of quality related traits in peanut using whole-genome resequencing	SRS8422234		1317.06	1	12000964	3600289200	L-S181402	WGS	GENOMIC	RANDOM
	SRX10300402	Resequencing data of peanut	Arachis hypogaea	HiSeq X Ten	Henan Academy of Agricultural Science	SRP310051	QTL mapping of quality related traits in peanut using whole-genome resequencing	SRS8422232		1316.29	1	12014262	3604278600	L-S181724	WGS	GENOMIC	RANDOM
	SRX10300401	Resequencing data of peanut	Arachis hypogaea	HiSeq X Ten	Henan Academy of Agricultural Science	SRP310051	QTL mapping of quality related traits in peanut using whole-genome resequencing	SRS8422233		1303.61	1	11999923	3599976900	L-S181717	WGS	GENOMIC	RANDOM
	SRX10300400	Resequencing data of peanut	Arachis hypogaea	HiSeq X Ten	Henan Academy of Agricultural Science	SRP310051	QTL mapping of quality related traits in peanut using whole-genome resequencing	SRS8422231		1306.08	1	12016941	3605082300	L-S181715	WGS	GENOMIC	RANDOM
	SRX10300399	Resequencing data of peanut	Arachis hypogaea	HiSeq X Ten	Henan Academy of Agricultural Science	SRP310051	QTL mapping of quality related traits in peanut using whole-genome resequencing	SRS8422227		1325.25	1	11987806	3596341800	L-S181683	WGS	GENOMIC	RANDOM
	SRX10300398	Resequencing data of peanut	Arachis hypogaea	HiSeq X Ten	Henan Academy of Agricultural Science	SRP310051	QTL mapping of quality related traits in peanut using whole-genome resequencing	SRS8422230		1324.23	1	11985222	3595566600	L-S181401	WGS	GENOMIC	RANDOM
	SRX10300397	Resequencing data of peanut	Arachis hypogaea	HiSeq X Ten	Henan Academy of Agricultural Science	SRP310051	QTL mapping of quality related traits in peanut using whole-genome resequencing	SRS8422229		1328.12	1	12026308	3607892400	L-S181643	WGS	GENOMIC	RANDOM
	SRX10300396	Resequencing data of peanut	Arachis hypogaea	HiSeq X Ten	Henan Academy of Agricultural Science	SRP310051	QTL mapping of quality related traits in peanut using whole-genome resequencing	SRS8422228		1302.84	1	11999086	3599725800	L-S181635	WGS	GENOMIC	RANDOM
	SRX10300395	Resequencing data of peanut	Arachis hypogaea	HiSeq X Ten	Henan Academy of Agricultural Science	SRP310051	QTL mapping of quality related traits in peanut using whole-genome resequencing	SRS8422226		1298.65	1	12009489	3602846700	L-S181622	WGS	GENOMIC	RANDOM
	SRX10300394	Resequencing data of peanut	Arachis hypogaea	HiSeq X Ten	Henan Academy of Agricultural Science	SRP310051	QTL mapping of quality related traits in peanut using whole-genome resequencing	SRS8422224		1315.29	1	11960446	3588133800	L-S181619	WGS	GENOMIC	RANDOM
	SRX10300393	Resequencing data of peanut	Arachis hypogaea	HiSeq X Ten	Henan Academy of Agricultural Science	SRP310051	QTL mapping of quality related traits in peanut using whole-genome resequencing	SRS8422223		1335.51	1	12016173	3604851900	L-S181582	WGS	GENOMIC	RANDOM
	SRX10300392	Resequencing data of peanut	Arachis hypogaea	HiSeq X Ten	Henan Academy of Agricultural Science	SRP310051	QTL mapping of quality related traits in peanut using whole-genome resequencing	SRS8422225		1325.04	1	11990989	3597296700	L-S181579	WGS	GENOMIC	RANDOM
	SRX10300391	Resequencing data of peanut	Arachis hypogaea	HiSeq X Ten	Henan Academy of Agricultural Science	SRP310051	QTL mapping of quality related traits in peanut using whole-genome resequencing	SRS8422222		1332.45	1	12002582	3600774600	L-S181640	WGS	GENOMIC	RANDOM
	SRX10300390	Resequencing data of peanut	Arachis hypogaea	HiSeq X Ten	Henan Academy of Agricultural Science	SRP310051	QTL mapping of quality related traits in peanut using whole-genome resequencing	SRS8422219		1342.91	1	11983834	3595150200	L-S181639	WGS	GENOMIC	RANDOM
	SRX10300389	Resequencing data of peanut	Arachis hypogaea	HiSeq X Ten	Henan Academy of Agricultural Science	SRP310051	QTL mapping of quality related traits in peanut using whole-genome resequencing	SRS8422220		1294.92	1	12014501	3604350300	L-S181638	WGS	GENOMIC	RANDOM
	SRX10300388	Resequencing data of peanut	Arachis hypogaea	HiSeq X Ten	Henan Academy of Agricultural Science	SRP310051	QTL mapping of quality related traits in peanut using whole-genome resequencing	SRS8422221		1329.57	1	11932183	3579654900	L-S181390	WGS	GENOMIC	RANDOM
	SRX10300387	Resequencing data of peanut	Arachis hypogaea	HiSeq X Ten	Henan Academy of Agricultural Science	SRP310051	QTL mapping of quality related traits in peanut using whole-genome resequencing	SRS8422215		1329.14	1	12020656	3606196800	L-S181637	WGS	GENOMIC	RANDOM
	SRX10300386	Resequencing data of peanut	Arachis hypogaea	HiSeq X Ten	Henan Academy of Agricultural Science	SRP310051	QTL mapping of quality related traits in peanut using whole-genome resequencing	SRS8422218		1291.55	1	12010714	3603214200	L-S181636	WGS	GENOMIC	RANDOM
	SRX10300385	Resequencing data of peanut	Arachis hypogaea	HiSeq X Ten	Henan Academy of Agricultural Science	SRP310051	QTL mapping of quality related traits in peanut using whole-genome resequencing	SRS8422217		1303.52	1	11990594	3597178200	L-S181634	WGS	GENOMIC	RANDOM
	SRX10300384	Resequencing data of peanut	Arachis hypogaea	HiSeq X Ten	Henan Academy of Agricultural Science	SRP310051	QTL mapping of quality related traits in peanut using whole-genome resequencing	SRS8422216		1301.73	1	11981137	3594341100	L-S181633	WGS	GENOMIC	RANDOM
	SRX10300383	Resequencing data of peanut	Arachis hypogaea	HiSeq X Ten	Henan Academy of Agricultural Science	SRP310051	QTL mapping of quality related traits in peanut using whole-genome resequencing	SRS8422214		1313.27	1	11958433	3587529900	L-S181632	WGS	GENOMIC	RANDOM
	SRX10300382	Resequencing data of peanut	Arachis hypogaea	HiSeq X Ten	Henan Academy of Agricultural Science	SRP310051	QTL mapping of quality related traits in peanut using whole-genome resequencing	SRS8422211		1325.87	1	12044371	3613311300	L-S181631	WGS	GENOMIC	RANDOM
	SRX10300381	Resequencing data of peanut	Arachis hypogaea	HiSeq X Ten	Henan Academy of Agricultural Science	SRP310051	QTL mapping of quality related traits in peanut using whole-genome resequencing	SRS8422213		1334.15	1	12035714	3610714200	L-S181630	WGS	GENOMIC	RANDOM
	SRX10300380	Resequencing data of peanut	Arachis hypogaea	HiSeq X Ten	Henan Academy of Agricultural Science	SRP310051	QTL mapping of quality related traits in peanut using whole-genome resequencing	SRS8422212		1299.67	1	11987502	3596250600	L-S181629	WGS	GENOMIC	RANDOM
	SRX10300379	Resequencing data of peanut	Arachis hypogaea	HiSeq X Ten	Henan Academy of Agricultural Science	SRP310051	QTL mapping of quality related traits in peanut using whole-genome resequencing	SRS8422209		1305.63	1	12014544	3604363200	L-S181628	WGS	GENOMIC	RANDOM
	SRX10300378	Resequencing data of peanut	Arachis hypogaea	HiSeq X Ten	Henan Academy of Agricultural Science	SRP310051	QTL mapping of quality related traits in peanut using whole-genome resequencing	SRS8422210		1273.1	1	11998964	3599689200	L-S181627	WGS	GENOMIC	RANDOM
	SRX10300377	Resequencing data of peanut	Arachis hypogaea	HiSeq X Ten	Henan Academy of Agricultural Science	SRP310051	QTL mapping of quality related traits in peanut using whole-genome resequencing	SRS8422208		1315.11	1	12002902	3600870600	L-S181389	WGS	GENOMIC	RANDOM
	SRX10300376	Resequencing data of peanut	Arachis hypogaea	HiSeq X Ten	Henan Academy of Agricultural Science	SRP310051	QTL mapping of quality related traits in peanut using whole-genome resequencing	SRS8422207		1289.23	1	12027767	3608330100	L-S181626	WGS	GENOMIC	RANDOM
	SRX10300375	Resequencing data of peanut	Arachis hypogaea	HiSeq X Ten	Henan Academy of Agricultural Science	SRP310051	QTL mapping of quality related traits in peanut using whole-genome resequencing	SRS8422206		1324.36	1	12014031	3604209300	L-S181625	WGS	GENOMIC	RANDOM
	SRX10300374	Resequencing data of peanut	Arachis hypogaea	HiSeq X Ten	Henan Academy of Agricultural Science	SRP310051	QTL mapping of quality related traits in peanut using whole-genome resequencing	SRS8422205		1328	1	11973117	3591935100	L-S181624	WGS	GENOMIC	RANDOM
	SRX10300373	Resequencing data of peanut	Arachis hypogaea	HiSeq X Ten	Henan Academy of Agricultural Science	SRP310051	QTL mapping of quality related traits in peanut using whole-genome resequencing	SRS8422204		1309.07	1	12008640	3602592000	L-S181621	WGS	GENOMIC	RANDOM
	SRX10300372	Resequencing data of peanut	Arachis hypogaea	HiSeq X Ten	Henan Academy of Agricultural Science	SRP310051	QTL mapping of quality related traits in peanut using whole-genome resequencing	SRS8422203		1325.99	1	11971682	3591504600	L-S181620	WGS	GENOMIC	RANDOM
	SRX10300371	Resequencing data of peanut	Arachis hypogaea	HiSeq X Ten	Henan Academy of Agricultural Science	SRP310051	QTL mapping of quality related traits in peanut using whole-genome resequencing	SRS8422202		1317.11	1	11972746	3591823800	L-S181618	WGS	GENOMIC	RANDOM
	SRX10300370	Resequencing data of peanut	Arachis hypogaea	HiSeq X Ten	Henan Academy of Agricultural Science	SRP310051	QTL mapping of quality related traits in peanut using whole-genome resequencing	SRS8422200		1309.82	1	12034008	3610202400	L-S181617	WGS	GENOMIC	RANDOM
	SRX10300369	Resequencing data of peanut	Arachis hypogaea	HiSeq X Ten	Henan Academy of Agricultural Science	SRP310051	QTL mapping of quality related traits in peanut using whole-genome resequencing	SRS8422201		1329.74	1	11983976	3595192800	L-S181616	WGS	GENOMIC	RANDOM
	SRX10300368	Resequencing data of peanut	Arachis hypogaea	HiSeq X Ten	Henan Academy of Agricultural Science	SRP310051	QTL mapping of quality related traits in peanut using whole-genome resequencing	SRS8422199		1323.87	1	11990960	3597288000	L-S181615	WGS	GENOMIC	RANDOM
	SRX10300367	Resequencing data of peanut	Arachis hypogaea	HiSeq X Ten	Henan Academy of Agricultural Science	SRP310051	QTL mapping of quality related traits in peanut using whole-genome resequencing	SRS8422198		1318.59	1	11992260	3597678000	L-S181614	WGS	GENOMIC	RANDOM
	SRX10300366	Resequencing data of peanut	Arachis hypogaea	HiSeq X Ten	Henan Academy of Agricultural Science	SRP310051	QTL mapping of quality related traits in peanut using whole-genome resequencing	SRS8422197		1363.56	1	12016425	3604927500	L-S181388	WGS	GENOMIC	RANDOM
	SRX10300365	Resequencing data of peanut	Arachis hypogaea	HiSeq X Ten	Henan Academy of Agricultural Science	SRP310051	QTL mapping of quality related traits in peanut using whole-genome resequencing	SRS8422196		1329.47	1	11997196	3599158800	L-S181613	WGS	GENOMIC	RANDOM
	SRX10300364	Resequencing data of peanut	Arachis hypogaea	HiSeq X Ten	Henan Academy of Agricultural Science	SRP310051	QTL mapping of quality related traits in peanut using whole-genome resequencing	SRS8422195		1312.37	1	11979601	3593880300	L-S181612	WGS	GENOMIC	RANDOM
	SRX10300363	Resequencing data of peanut	Arachis hypogaea	HiSeq X Ten	Henan Academy of Agricultural Science	SRP310051	QTL mapping of quality related traits in peanut using whole-genome resequencing	SRS8422193		1327.28	1	11986025	3595807500	L-S181585	WGS	GENOMIC	RANDOM
	SRX10300362	Resequencing data of peanut	Arachis hypogaea	HiSeq X Ten	Henan Academy of Agricultural Science	SRP310051	QTL mapping of quality related traits in peanut using whole-genome resequencing	SRS8422194		1318.91	1	11995610	3598683000	L-S181584	WGS	GENOMIC	RANDOM
	SRX10300361	Resequencing data of peanut	Arachis hypogaea	HiSeq X Ten	Henan Academy of Agricultural Science	SRP310051	QTL mapping of quality related traits in peanut using whole-genome resequencing	SRS8422192		1321.57	1	11988684	3596605200	L-S181384	WGS	GENOMIC	RANDOM
	SRX10300360	Resequencing data of peanut	Arachis hypogaea	HiSeq X Ten	Henan Academy of Agricultural Science	SRP310051	QTL mapping of quality related traits in peanut using whole-genome resequencing	SRS8422191		1327.29	1	11976590	3592977000	L-S181365	WGS	GENOMIC	RANDOM
	SRX10300359	Resequencing data of peanut	Arachis hypogaea	HiSeq X Ten	Henan Academy of Agricultural Science	SRP310051	QTL mapping of quality related traits in peanut using whole-genome resequencing	SRS8422190		1324.77	1	11985553	3595665900	L-S181583	WGS	GENOMIC	RANDOM
	SRX10300358	Resequencing data of peanut	Arachis hypogaea	HiSeq X Ten	Henan Academy of Agricultural Science	SRP310051	QTL mapping of quality related traits in peanut using whole-genome resequencing	SRS8422189		1320.53	1	11994520	3598356000	L-S181581	WGS	GENOMIC	RANDOM
	SRX10300357	Resequencing data of peanut	Arachis hypogaea	HiSeq X Ten	Henan Academy of Agricultural Science	SRP310051	QTL mapping of quality related traits in peanut using whole-genome resequencing	SRS8422188		1300.07	1	11960793	3588237900	L-S181580	WGS	GENOMIC	RANDOM
	SRX10300356	Resequencing data of peanut	Arachis hypogaea	HiSeq X Ten	Henan Academy of Agricultural Science	SRP310051	QTL mapping of quality related traits in peanut using whole-genome resequencing	SRS8422187		1324.15	1	11983201	3594960300	L-S181578	WGS	GENOMIC	RANDOM
	SRX10300355	Resequencing data of peanut	Arachis hypogaea	HiSeq X Ten	Henan Academy of Agricultural Science	SRP310051	QTL mapping of quality related traits in peanut using whole-genome resequencing	SRS8422186		1319.03	1	12051656	3615496800	L-S181577	WGS	GENOMIC	RANDOM
	SRX10300354	Resequencing data of peanut	Arachis hypogaea	HiSeq X Ten	Henan Academy of Agricultural Science	SRP310051	QTL mapping of quality related traits in peanut using whole-genome resequencing	SRS8422185		1330.41	1	12058038	3617411400	L-S181576	WGS	GENOMIC	RANDOM
	SRX10300353	Resequencing data of peanut	Arachis hypogaea	HiSeq X Ten	Henan Academy of Agricultural Science	SRP310051	QTL mapping of quality related traits in peanut using whole-genome resequencing	SRS8422184		1353.09	1	11960438	3588131400	L-S181575	WGS	GENOMIC	RANDOM
	SRX10300352	Resequencing data of peanut	Arachis hypogaea	HiSeq X Ten	Henan Academy of Agricultural Science	SRP310051	QTL mapping of quality related traits in peanut using whole-genome resequencing	SRS8422183		1328.35	1	12012734	3603820200	L-S181574	WGS	GENOMIC	RANDOM
	SRX10300351	Resequencing data of peanut	Arachis hypogaea	HiSeq X Ten	Henan Academy of Agricultural Science	SRP310051	QTL mapping of quality related traits in peanut using whole-genome resequencing	SRS8422182		1306.26	1	12046163	3613848900	L-S181573	WGS	GENOMIC	RANDOM
	SRX10300350	Resequencing data of peanut	Arachis hypogaea	HiSeq X Ten	Henan Academy of Agricultural Science	SRP310051	QTL mapping of quality related traits in peanut using whole-genome resequencing	SRS8422181		1318.37	1	12047428	3614228400	L-S181572	WGS	GENOMIC	RANDOM
	SRX10300349	Resequencing data of peanut	Arachis hypogaea	HiSeq X Ten	Henan Academy of Agricultural Science	SRP310051	QTL mapping of quality related traits in peanut using whole-genome resequencing	SRS8422180		1294.43	1	12025984	3607795200	L-S181383	WGS	GENOMIC	RANDOM
	SRX10300348	Resequencing data of peanut	Arachis hypogaea	HiSeq X Ten	Henan Academy of Agricultural Science	SRP310051	QTL mapping of quality related traits in peanut using whole-genome resequencing	SRS8422179		1351.39	1	12043737	3613121100	L-S181571	WGS	GENOMIC	RANDOM
	SRX10300347	Resequencing data of peanut	Arachis hypogaea	HiSeq X Ten	Henan Academy of Agricultural Science	SRP310051	QTL mapping of quality related traits in peanut using whole-genome resequencing	SRS8422178		1317.49	1	12012450	3603735000	L-S181570	WGS	GENOMIC	RANDOM
	SRX10300346	Resequencing data of peanut	Arachis hypogaea	HiSeq X Ten	Henan Academy of Agricultural Science	SRP310051	QTL mapping of quality related traits in peanut using whole-genome resequencing	SRS8422177		1336.54	1	12045759	3613727700	L-S181568	WGS	GENOMIC	RANDOM
	SRX10300345	Resequencing data of peanut	Arachis hypogaea	HiSeq X Ten	Henan Academy of Agricultural Science	SRP310051	QTL mapping of quality related traits in peanut using whole-genome resequencing	SRS8422176		1343.43	1	12043321	3612996300	L-S181567	WGS	GENOMIC	RANDOM
	SRX10300344	Resequencing data of peanut	Arachis hypogaea	HiSeq X Ten	Henan Academy of Agricultural Science	SRP310051	QTL mapping of quality related traits in peanut using whole-genome resequencing	SRS8422175		1358.63	1	12025542	3607662600	L-S181566	WGS	GENOMIC	RANDOM
	SRX10300343	Resequencing data of peanut	Arachis hypogaea	HiSeq X Ten	Henan Academy of Agricultural Science	SRP310051	QTL mapping of quality related traits in peanut using whole-genome resequencing	SRS8422174		1349.96	1	12032803	3609840900	L-S181565	WGS	GENOMIC	RANDOM
	SRX10300342	Resequencing data of peanut	Arachis hypogaea	HiSeq X Ten	Henan Academy of Agricultural Science	SRP310051	QTL mapping of quality related traits in peanut using whole-genome resequencing	SRS8422173		1351.84	1	12036323	3610896900	L-S181563	WGS	GENOMIC	RANDOM
	SRX10300341	Resequencing data of peanut	Arachis hypogaea	HiSeq X Ten	Henan Academy of Agricultural Science	SRP310051	QTL mapping of quality related traits in peanut using whole-genome resequencing	SRS8422172		1353.23	1	12028570	3608571000	L-S181562	WGS	GENOMIC	RANDOM
	SRX10300340	Resequencing data of peanut	Arachis hypogaea	HiSeq X Ten	Henan Academy of Agricultural Science	SRP310051	QTL mapping of quality related traits in peanut using whole-genome resequencing	SRS8422170		1369.04	1	12041582	3612474600	L-S181561	WGS	GENOMIC	RANDOM
	SRX10300339	Resequencing data of peanut	Arachis hypogaea	HiSeq X Ten	Henan Academy of Agricultural Science	SRP310051	QTL mapping of quality related traits in peanut using whole-genome resequencing	SRS8422171		1360.67	1	12039640	3611892000	L-S181560	WGS	GENOMIC	RANDOM
	SRX10300338	Resequencing data of peanut	Arachis hypogaea	HiSeq X Ten	Henan Academy of Agricultural Science	SRP310051	QTL mapping of quality related traits in peanut using whole-genome resequencing	SRS8422169		1365.39	1	12041541	3612462300	L-S181382	WGS	GENOMIC	RANDOM
	SRX10300337	Resequencing data of peanut	Arachis hypogaea	HiSeq X Ten	Henan Academy of Agricultural Science	SRP310051	QTL mapping of quality related traits in peanut using whole-genome resequencing	SRS8422168		1339.53	1	12051130	3615339000	L-S181559	WGS	GENOMIC	RANDOM
	SRX10300336	Resequencing data of peanut	Arachis hypogaea	HiSeq X Ten	Henan Academy of Agricultural Science	SRP310051	QTL mapping of quality related traits in peanut using whole-genome resequencing	SRS8422167		1316.94	1	12051165	3615349500	L-S181558	WGS	GENOMIC	RANDOM
	SRX10300335	Resequencing data of peanut	Arachis hypogaea	HiSeq X Ten	Henan Academy of Agricultural Science	SRP310051	QTL mapping of quality related traits in peanut using whole-genome resequencing	SRS8422166		1328.37	1	12025436	3607630800	L-S181500	WGS	GENOMIC	RANDOM
	SRX10300334	Resequencing data of peanut	Arachis hypogaea	HiSeq X Ten	Henan Academy of Agricultural Science	SRP310051	QTL mapping of quality related traits in peanut using whole-genome resequencing	SRS8422164		1320.37	1	12001977	3600593100	L-S181499	WGS	GENOMIC	RANDOM
	SRX10300333	Resequencing data of peanut	Arachis hypogaea	HiSeq X Ten	Henan Academy of Agricultural Science	SRP310051	QTL mapping of quality related traits in peanut using whole-genome resequencing	SRS8422165		1352.72	1	12003043	3600912900	L-S181498	WGS	GENOMIC	RANDOM
	SRX10300332	Resequencing data of peanut	Arachis hypogaea	HiSeq X Ten	Henan Academy of Agricultural Science	SRP310051	QTL mapping of quality related traits in peanut using whole-genome resequencing	SRS8422161		1350.17	1	11990599	3597179700	L-S181497	WGS	GENOMIC	RANDOM
	SRX10300331	Resequencing data of peanut	Arachis hypogaea	HiSeq X Ten	Henan Academy of Agricultural Science	SRP310051	QTL mapping of quality related traits in peanut using whole-genome resequencing	SRS8422160		1295.92	1	12005548	3601664400	L-S181496	WGS	GENOMIC	RANDOM
	SRX10300330	Resequencing data of peanut	Arachis hypogaea	HiSeq X Ten	Henan Academy of Agricultural Science	SRP310051	QTL mapping of quality related traits in peanut using whole-genome resequencing	SRS8422162		1343.98	1	11985438	3595631400	L-S181495	WGS	GENOMIC	RANDOM
	SRX10300329	Resequencing data of peanut	Arachis hypogaea	HiSeq X Ten	Henan Academy of Agricultural Science	SRP310051	QTL mapping of quality related traits in peanut using whole-genome resequencing	SRS8422163		1365.91	1	11970806	3591241800	L-S181494	WGS	GENOMIC	RANDOM
	SRX10300328	Resequencing data of peanut	Arachis hypogaea	HiSeq X Ten	Henan Academy of Agricultural Science	SRP310051	QTL mapping of quality related traits in peanut using whole-genome resequencing	SRS8422157		1317.73	1	12005076	3601522800	L-S181376	WGS	GENOMIC	RANDOM
	SRX10300327	Resequencing data of peanut	Arachis hypogaea	HiSeq X Ten	Henan Academy of Agricultural Science	SRP310051	QTL mapping of quality related traits in peanut using whole-genome resequencing	SRS8422156		1361.59	1	11968032	3590409600	L-S181493	WGS	GENOMIC	RANDOM
	SRX10300326	Resequencing data of peanut	Arachis hypogaea	HiSeq X Ten	Henan Academy of Agricultural Science	SRP310051	QTL mapping of quality related traits in peanut using whole-genome resequencing	SRS8422159		1371.61	1	11964162	3589248600	L-S181491	WGS	GENOMIC	RANDOM
	SRX10300325	Resequencing data of peanut	Arachis hypogaea	HiSeq X Ten	Henan Academy of Agricultural Science	SRP310051	QTL mapping of quality related traits in peanut using whole-genome resequencing	SRS8422158		1353.95	1	11994809	3598442700	L-S181490	WGS	GENOMIC	RANDOM
	SRX10300324	Resequencing data of peanut	Arachis hypogaea	HiSeq X Ten	Henan Academy of Agricultural Science	SRP310051	QTL mapping of quality related traits in peanut using whole-genome resequencing	SRS8422155		1325.14	1	11952470	3585741000	L-S181489	WGS	GENOMIC	RANDOM
	SRX10300323	Resequencing data of peanut	Arachis hypogaea	HiSeq X Ten	Henan Academy of Agricultural Science	SRP310051	QTL mapping of quality related traits in peanut using whole-genome resequencing	SRS8422154		1371.91	1	11960431	3588129300	L-S181488	WGS	GENOMIC	RANDOM
	SRX10300322	Resequencing data of peanut	Arachis hypogaea	HiSeq X Ten	Henan Academy of Agricultural Science	SRP310051	QTL mapping of quality related traits in peanut using whole-genome resequencing	SRS8422153		1285.49	1	11967080	3590124000	L-S181487	WGS	GENOMIC	RANDOM
	SRX10300321	Resequencing data of peanut	Arachis hypogaea	HiSeq X Ten	Henan Academy of Agricultural Science	SRP310051	QTL mapping of quality related traits in peanut using whole-genome resequencing	SRS8422152		1298.71	1	12038757	3611627100	L-S181486	WGS	GENOMIC	RANDOM
	SRX10300320	Resequencing data of peanut	Arachis hypogaea	HiSeq X Ten	Henan Academy of Agricultural Science	SRP310051	QTL mapping of quality related traits in peanut using whole-genome resequencing	SRS8422149		1315.64	1	12084702	3625410600	L-S181485	WGS	GENOMIC	RANDOM
	SRX10300319	Resequencing data of peanut	Arachis hypogaea	HiSeq X Ten	Henan Academy of Agricultural Science	SRP310051	QTL mapping of quality related traits in peanut using whole-genome resequencing	SRS8422150		1340.75	1	12068630	3620589000	L-S181484	WGS	GENOMIC	RANDOM
	SRX10300318	Resequencing data of peanut	Arachis hypogaea	HiSeq X Ten	Henan Academy of Agricultural Science	SRP310051	QTL mapping of quality related traits in peanut using whole-genome resequencing	SRS8422151		1347.72	1	12057429	3617228700	L-S181483	WGS	GENOMIC	RANDOM
	SRX10300317	Resequencing data of peanut	Arachis hypogaea	HiSeq X Ten	Henan Academy of Agricultural Science	SRP310051	QTL mapping of quality related traits in peanut using whole-genome resequencing	SRS8422148		1324.68	1	11996460	3598938000	L-S181375	WGS	GENOMIC	RANDOM
	SRX10300316	Resequencing data of peanut	Arachis hypogaea	HiSeq X Ten	Henan Academy of Agricultural Science	SRP310051	QTL mapping of quality related traits in peanut using whole-genome resequencing	SRS8422147		1336.79	1	12052595	3615778500	L-S181482	WGS	GENOMIC	RANDOM
	SRX10300315	Resequencing data of peanut	Arachis hypogaea	HiSeq X Ten	Henan Academy of Agricultural Science	SRP310051	QTL mapping of quality related traits in peanut using whole-genome resequencing	SRS8422146		1341.31	1	12065754	3619726200	L-S181481	WGS	GENOMIC	RANDOM
	SRX10300314	Resequencing data of peanut	Arachis hypogaea	HiSeq X Ten	Henan Academy of Agricultural Science	SRP310051	QTL mapping of quality related traits in peanut using whole-genome resequencing	SRS8422145		1344.75	1	12063417	3619025100	L-S181480	WGS	GENOMIC	RANDOM
	SRX10300313	Resequencing data of peanut	Arachis hypogaea	HiSeq X Ten	Henan Academy of Agricultural Science	SRP310051	QTL mapping of quality related traits in peanut using whole-genome resequencing	SRS8422143		1317.25	1	11985858	3595757400	L-S181479	WGS	GENOMIC	RANDOM
	SRX10300312	Resequencing data of peanut	Arachis hypogaea	HiSeq X Ten	Henan Academy of Agricultural Science	SRP310051	QTL mapping of quality related traits in peanut using whole-genome resequencing	SRS8422144		1341.09	1	12057700	3617310000	L-S181478	WGS	GENOMIC	RANDOM
	SRX10300311	Resequencing data of peanut	Arachis hypogaea	HiSeq X Ten	Henan Academy of Agricultural Science	SRP310051	QTL mapping of quality related traits in peanut using whole-genome resequencing	SRS8422140		1344.39	1	12062149	3618644700	L-S181477	WGS	GENOMIC	RANDOM
	SRX10300310	Resequencing data of peanut	Arachis hypogaea	HiSeq X Ten	Henan Academy of Agricultural Science	SRP310051	QTL mapping of quality related traits in peanut using whole-genome resequencing	SRS8422141		1340.92	1	12053007	3615902100	L-S181476	WGS	GENOMIC	RANDOM
	SRX10300309	Resequencing data of peanut	Arachis hypogaea	HiSeq X Ten	Henan Academy of Agricultural Science	SRP310051	QTL mapping of quality related traits in peanut using whole-genome resequencing	SRS8422142		1364.03	1	12064150	3619245000	L-S181475	WGS	GENOMIC	RANDOM
	SRX10300308	Resequencing data of peanut	Arachis hypogaea	HiSeq X Ten	Henan Academy of Agricultural Science	SRP310051	QTL mapping of quality related traits in peanut using whole-genome resequencing	SRS8422139		1334.2	1	12051361	3615408300	L-S181474	WGS	GENOMIC	RANDOM
	SRX9836284	PacBio CLR from A. hypogaea cv. Bailey II	Arachis hypogaea subsp. hypogaea	Sequel II	Hulse-KempLab	SRP299191	Arachis hypogaea subsp. hypogaea cv Bailey_II Genome Reference Sequence	SRS7921279		60904.18	1	20074633	253067493369	BII_PB	WGS	GENOMIC	unspecified
	SRX9728452	WGS of A. hypogaea cv. Bailey II	Arachis hypogaea subsp. hypogaea	Illumina HiSeq 3000	Hulse-KempLab	SRP299191	Arachis hypogaea subsp. hypogaea cv Bailey_II Genome Reference Sequence	SRS7921279		48276.63	1	405363215	121608964500	PCR_FREE_1	WGS	GENOMIC	unspecified
PR	SRX5145828	DNA sequencing	Arachis appressipila	Illumina HiSeq 2000	Henan Agricultural University	SRP133797	Arachis monticola isolate:PI 263393 Genome sequencing and assembly	SRS4156201		1531.35	1	12449658	3734897400	K51	WGS	GENOMIC	RANDOM	34 reads
	SRX9622587	Arachis batizocoi peanut chloroplast genome_clean data	Arachis batizocoi	Illumina HiSeq 2000	Henan Agricultural University	SRP133797	Arachis monticola isolate:PI 263393 Genome sequencing and assembly	SRS7824135		634.4	1	5470288	1634751270	K41	WGS	GENOMIC	RANDOM
	SRX9622590	Arachis hypogaea peanut chloroplast genome_clean data	Arachis hypogaea	Illumina HiSeq 2000	Henan Agricultural University	SRP133797	Arachis monticola isolate:PI 263393 Genome sequencing and assembly	SRS7824138		514.23	1	4197485	1259245500	K67	WGS	GENOMIC	RANDOM
	SRX5145864	DNA sequencing	Arachis batizocoi	Illumina HiSeq 2000	Henan Agricultural University	SRP133797	Arachis monticola isolate:PI 263393 Genome sequencing and assembly	SRS4156223		634.4	1	5470288	1634751270	K41	WGS	GENOMIC	RANDOM
B(K)	SRX5286222	WGRS of Arachis species sample: ICG13160	Arachis batizocoi	Illumina HiSeq 2500	International Crops Research Institute for the Sem	SRP181806	Diverse accessions of Arachis genus	SRS4285855		31695.35	1	243550410	49197182820	ICG13160	WGS	GENOMIC	RANDOM
B(K)	SRX5286221	WGRS of Arachis species sample: ICG8209	Arachis batizocoi	Illumina HiSeq 2500	International Crops Research Institute for the Sem	SRP181806	Diverse accessions of Arachis genus	SRS4285854		28941.27	1	229018821	46261801842	ICG8209	WGS	GENOMIC	RANDOM
	SRX5874115	whole genome resequencing	Arachis batizocoi	Illumina HiSeq X Ten	Laboratory of Genetic Breeding	SRP199050	peanut cp genomes	SRS4797072		2565.61	1	21256323	6376896900	bati	WGS	GENOMIC	size fractionation
	SRX9608600	Dissecting the molecular basis of peanut testa color	Arachis hypogaea	HiSeq X Ten	Fujian Academy of Agricultural Sciences	SRP295194	Dissecting the molecular basis of peanut testa color	SRS7811952		29928.57	1	317663177	95298953100	PB	WGS	GENOMIC	RANDOM
	SRX9608599	Dissecting the molecular basis of peanut testa color	Arachis hypogaea	HiSeq X Ten	Fujian Academy of Agricultural Sciences	SRP295194	Dissecting the molecular basis of peanut testa color	SRS7811951		25880.83	1	275622513	82686753900	RB	WGS	GENOMIC	RANDOM
	SRX9608598	Dissecting the molecular basis of peanut testa color	Arachis hypogaea	HiSeq X Ten	Fujian Academy of Agricultural Sciences	SRP295194	Dissecting the molecular basis of peanut testa color	SRS7811950		9294-05-01	1	83567264	25237313728	FH8	WGS	GENOMIC	RANDOM
	SRX9608597	Dissecting the molecular basis of peanut testa color	Arachis hypogaea	HiSeq X Ten	Fujian Academy of Agricultural Sciences	SRP295194	Dissecting the molecular basis of peanut testa color	SRS7811949		9522.74	1	83427187	25195010474	QH1	WGS	GENOMIC	RANDOM
	SRX9117721	NMValA resequencing	Arachis hypogaea	Illumina HiSeq 2500	UGA-HudsonAlpha	SRP282317	Study on world-wide influence of Arachis cardenasii	SRS7360257		11352.12	1	89068888	26720666400	Sutherland	WGS	GENOMIC	RANDOM
	SRX9117720	IAC-322 resequencing	Arachis hypogaea	Illumina HiSeq 2500	UGA-HudsonAlpha	SRP282317	Study on world-wide influence of Arachis cardenasii	SRS7360256		11340.31	1	178668605	26967660126	IAC-322	WGS	GENOMIC	RANDOM
	SRX9117719	York resequencing	Arachis hypogaea	Illumina HiSeq 2500	UGA-HudsonAlpha	SRP282317	Study on world-wide influence of Arachis cardenasii	SRS7360255		19798.25	1	152472915	45345366317	York	WGS	GENOMIC	RANDOM
	SRX9117718	NMValA resequencing	Arachis hypogaea	Illumina HiSeq 2500	UGA-HudsonAlpha	SRP282317	Study on world-wide influence of Arachis cardenasii	SRS7360254		36270.39	1	273613670	81594139161	NMValA	WGS	GENOMIC	RANDOM
	SRX8854940	Whole genome sequence of Arachis hypogaea: CSS Lines	Arachis hypogaea	HiSeq X Five	University of Georgia	SRP274390	Peanut CSSLs Raw sequence reads	SRS7116612		41041.12	1	310434087	93130226100	FLEUR_011	WGS	GENOMIC	size fractionation
	SRX8854939	Whole genome sequence of Arachis hypogaea: CSS Lines	Arachis hypogaea	HiSeq X Five	University of Georgia	SRP274390	Peanut CSSLs Raw sequence reads	SRS7116615		23572.03	1	193054223	57916266900	CSSL_111	WGS	GENOMIC	size fractionation
	SRX8854938	Whole genome sequence of Arachis hypogaea: CSS Lines	Arachis hypogaea	HiSeq X Five	University of Georgia	SRP274390	Peanut CSSLs Raw sequence reads	SRS7116613		31005.73	1	257246490	77173947000	CSSL_100	WGS	GENOMIC	size fractionation
	SRX8854937	Whole genome sequence of Arachis hypogaea: CSS Lines	Arachis hypogaea	HiSeq X Five	University of Georgia	SRP274390	Peanut CSSLs Raw sequence reads	SRS7116611		31949.13	1	261097244	78329173200	CSSL_084	WGS	GENOMIC	size fractionation
	SRX7614279	Resequencing data of peanut	Arachis hypogaea	HiSeq X Ten	Henan Academy of Agricultural Sciences	SRP243807	QTL Mapping of Web Blotch Resistance in Peanut	SRS6047816		1320.54	1	11185675	3355702500	L-WB6321	WGS	GENOMIC	RANDOM
	SRX7614467	Resequencing data of peanut	Arachis hypogaea	HiSeq X Ten	Henan Academy of Agricultural Sciences	SRP243807	QTL Mapping of Web Blotch Resistance in Peanut	SRS6048003		1420.15	1	11928276	3578482800	L-WB6287	WGS	GENOMIC	RANDOM
	SRX7614466	Resequencing data of peanut	Arachis hypogaea	HiSeq X Ten	Henan Academy of Agricultural Sciences	SRP243807	QTL Mapping of Web Blotch Resistance in Peanut	SRS6048004		1414.63	1	11888618	3566585400	L-WB6286	WGS	GENOMIC	RANDOM
	SRX7614465	Resequencing data of peanut	Arachis hypogaea	HiSeq X Ten	Henan Academy of Agricultural Sciences	SRP243807	QTL Mapping of Web Blotch Resistance in Peanut	SRS6048002		1377.56	1	12382448	3714734400	L-WB6285	WGS	GENOMIC	RANDOM
	SRX7614464	Resequencing data of peanut	Arachis hypogaea	HiSeq X Ten	Henan Academy of Agricultural Sciences	SRP243807	QTL Mapping of Web Blotch Resistance in Peanut	SRS6048001		1415.98	1	11918469	3575540700	L-WB6284	WGS	GENOMIC	RANDOM
	SRX7614463	Resequencing data of peanut	Arachis hypogaea	HiSeq X Ten	Henan Academy of Agricultural Sciences	SRP243807	QTL Mapping of Web Blotch Resistance in Peanut	SRS6048000		1411.68	1	11966082	3589824600	L-WB6283	WGS	GENOMIC	RANDOM
	SRX7614462	Resequencing data of peanut	Arachis hypogaea	HiSeq X Ten	Henan Academy of Agricultural Sciences	SRP243807	QTL Mapping of Web Blotch Resistance in Peanut	SRS6047999		1416.43	1	11928152	3578445600	L-WB6282	WGS	GENOMIC	RANDOM
	SRX7614461	Resequencing data of peanut	Arachis hypogaea	HiSeq X Ten	Henan Academy of Agricultural Sciences	SRP243807	QTL Mapping of Web Blotch Resistance in Peanut	SRS6047998		1421.82	1	11956793	3587037900	L-WB6281	WGS	GENOMIC	RANDOM
	SRX7614460	Resequencing data of peanut	Arachis hypogaea	HiSeq X Ten	Henan Academy of Agricultural Sciences	SRP243807	QTL Mapping of Web Blotch Resistance in Peanut	SRS6047996		1293.5	1	11639515	3491854500	L-WB6209	WGS	GENOMIC	RANDOM
	SRX7614459	Resequencing data of peanut	Arachis hypogaea	HiSeq X Ten	Henan Academy of Agricultural Sciences	SRP243807	QTL Mapping of Web Blotch Resistance in Peanut	SRS6047997		1420.91	1	11935305	3580591500	L-WB6280	WGS	GENOMIC	RANDOM
	SRX7614458	Resequencing data of peanut	Arachis hypogaea	HiSeq X Ten	Henan Academy of Agricultural Sciences	SRP243807	QTL Mapping of Web Blotch Resistance in Peanut	SRS6047995		1414.5	1	11961270	3588381000	L-WB6279	WGS	GENOMIC	RANDOM
	SRX7614457	Resequencing data of peanut	Arachis hypogaea	HiSeq X Ten	Henan Academy of Agricultural Sciences	SRP243807	QTL Mapping of Web Blotch Resistance in Peanut	SRS6047993		1429.79	1	11928731	3578619300	L-WB6278	WGS	GENOMIC	RANDOM
	SRX7614456	Resequencing data of peanut	Arachis hypogaea	HiSeq X Ten	Henan Academy of Agricultural Sciences	SRP243807	QTL Mapping of Web Blotch Resistance in Peanut	SRS6047994		1403.64	1	11919090	3575727000	L-WB6277	WGS	GENOMIC	RANDOM
	SRX7614455	Resequencing data of peanut	Arachis hypogaea	HiSeq X Ten	Henan Academy of Agricultural Sciences	SRP243807	QTL Mapping of Web Blotch Resistance in Peanut	SRS6047992		1412.65	1	11925094	3577528200	L-WB6276	WGS	GENOMIC	RANDOM
	SRX7614454	Resequencing data of peanut	Arachis hypogaea	HiSeq X Ten	Henan Academy of Agricultural Sciences	SRP243807	QTL Mapping of Web Blotch Resistance in Peanut	SRS6047991		1418.57	1	11961465	3588439500	L-WB6275	WGS	GENOMIC	RANDOM
	SRX7614453	Resequencing data of peanut	Arachis hypogaea	HiSeq X Ten	Henan Academy of Agricultural Sciences	SRP243807	QTL Mapping of Web Blotch Resistance in Peanut	SRS6047990		1404.57	1	11938312	3581493600	L-WB6274	WGS	GENOMIC	RANDOM
	SRX7614452	Resequencing data of peanut	Arachis hypogaea	HiSeq X Ten	Henan Academy of Agricultural Sciences	SRP243807	QTL Mapping of Web Blotch Resistance in Peanut	SRS6048011		1418.22	1	11933561	3580068300	L-WB6273	WGS	GENOMIC	RANDOM
	SRX7614451	Resequencing data of peanut	Arachis hypogaea	HiSeq X Ten	Henan Academy of Agricultural Sciences	SRP243807	QTL Mapping of Web Blotch Resistance in Peanut	SRS6047989		1409.9	1	11941494	3582448200	L-WB6272	WGS	GENOMIC	RANDOM
	SRX7614450	Resequencing data of peanut	Arachis hypogaea	HiSeq X Ten	Henan Academy of Agricultural Sciences	SRP243807	QTL Mapping of Web Blotch Resistance in Peanut	SRS6047988		1412.09	1	11937603	3581280900	L-WB6271	WGS	GENOMIC	RANDOM
	SRX7614449	Resequencing data of peanut	Arachis hypogaea	HiSeq X Ten	Henan Academy of Agricultural Sciences	SRP243807	QTL Mapping of Web Blotch Resistance in Peanut	SRS6047987		1401.12	1	11946777	3584033100	L-WB6208	WGS	GENOMIC	RANDOM
	SRX7614448	Resequencing data of peanut	Arachis hypogaea	HiSeq X Ten	Henan Academy of Agricultural Sciences	SRP243807	QTL Mapping of Web Blotch Resistance in Peanut	SRS6047986		1416.95	1	11906862	3572058600	L-WB6270	WGS	GENOMIC	RANDOM
	SRX7614447	Resequencing data of peanut	Arachis hypogaea	HiSeq X Ten	Henan Academy of Agricultural Sciences	SRP243807	QTL Mapping of Web Blotch Resistance in Peanut	SRS6047985		1392.88	1	11964129	3589238700	L-WB6269	WGS	GENOMIC	RANDOM
	SRX7614446	Resequencing data of peanut	Arachis hypogaea	HiSeq X Ten	Henan Academy of Agricultural Sciences	SRP243807	QTL Mapping of Web Blotch Resistance in Peanut	SRS6047984		1399.44	1	11951648	3585494400	L-WB6268	WGS	GENOMIC	RANDOM
	SRX7614445	Resequencing data of peanut	Arachis hypogaea	HiSeq X Ten	Henan Academy of Agricultural Sciences	SRP243807	QTL Mapping of Web Blotch Resistance in Peanut	SRS6047983		34686.7	1	300307617	90092285100	L-WB6267	WGS	GENOMIC	RANDOM
	SRX7614444	Resequencing data of peanut	Arachis hypogaea	HiSeq X Ten	Henan Academy of Agricultural Sciences	SRP243807	QTL Mapping of Web Blotch Resistance in Peanut	SRS6047982		1352.18	1	11865043	3559512900	L-WB6266	WGS	GENOMIC	RANDOM
	SRX7614443	Resequencing data of peanut	Arachis hypogaea	HiSeq X Ten	Henan Academy of Agricultural Sciences	SRP243807	QTL Mapping of Web Blotch Resistance in Peanut	SRS6047980		1392.98	1	11954401	3586320300	L-WB6265	WGS	GENOMIC	RANDOM
	SRX7614442	Resequencing data of peanut	Arachis hypogaea	HiSeq X Ten	Henan Academy of Agricultural Sciences	SRP243807	QTL Mapping of Web Blotch Resistance in Peanut	SRS6047981		1399.51	1	11972483	3591744900	L-WB6264	WGS	GENOMIC	RANDOM
	SRX7614441	Resequencing data of peanut	Arachis hypogaea	HiSeq X Ten	Henan Academy of Agricultural Sciences	SRP243807	QTL Mapping of Web Blotch Resistance in Peanut	SRS6047978		1385.18	1	12378886	3713665800	L-WB6263	WGS	GENOMIC	RANDOM
	SRX7614440	Resequencing data of peanut	Arachis hypogaea	HiSeq X Ten	Henan Academy of Agricultural Sciences	SRP243807	QTL Mapping of Web Blotch Resistance in Peanut	SRS6047977		1404.85	1	11960467	3588140100	L-WB6262	WGS	GENOMIC	RANDOM
	SRX7614439	Resequencing data of peanut	Arachis hypogaea	HiSeq X Ten	Henan Academy of Agricultural Sciences	SRP243807	QTL Mapping of Web Blotch Resistance in Peanut	SRS6047979		1325.31	1	11902297	3570689100	L-WB6402	WGS	GENOMIC	RANDOM
	SRX7614438	Resequencing data of peanut	Arachis hypogaea	HiSeq X Ten	Henan Academy of Agricultural Sciences	SRP243807	QTL Mapping of Web Blotch Resistance in Peanut	SRS6047976		1336.92	1	11873962	3562188600	L-WB6401	WGS	GENOMIC	RANDOM
	SRX7614437	Resequencing data of peanut	Arachis hypogaea	HiSeq X Ten	Henan Academy of Agricultural Sciences	SRP243807	QTL Mapping of Web Blotch Resistance in Peanut	SRS6047975		1344.53	1	11879203	3563760900	L-WB6221	WGS	GENOMIC	RANDOM
	SRX7614436	Resequencing data of peanut	Arachis hypogaea	HiSeq X Ten	Henan Academy of Agricultural Sciences	SRP243807	QTL Mapping of Web Blotch Resistance in Peanut	SRS6047974		1399.28	1	12402941	3720882300	L-WB6203	WGS	GENOMIC	RANDOM
	SRX7614435	Resequencing data of peanut	Arachis hypogaea	HiSeq X Ten	Henan Academy of Agricultural Sciences	SRP243807	QTL Mapping of Web Blotch Resistance in Peanut	SRS6047972		1309.58	1	11672361	3501708300	L-WB6400	WGS	GENOMIC	RANDOM
	SRX7614434	Resequencing data of peanut	Arachis hypogaea	HiSeq X Ten	Henan Academy of Agricultural Sciences	SRP243807	QTL Mapping of Web Blotch Resistance in Peanut	SRS6047971		1309.62	1	11675006	3502501800	L-WB6399	WGS	GENOMIC	RANDOM
	SRX7614433	Resequencing data of peanut	Arachis hypogaea	HiSeq X Ten	Henan Academy of Agricultural Sciences	SRP243807	QTL Mapping of Web Blotch Resistance in Peanut	SRS6047970		1309.84	1	11668795	3500638500	L-WB6398	WGS	GENOMIC	RANDOM
	SRX7614432	Resequencing data of peanut	Arachis hypogaea	HiSeq X Ten	Henan Academy of Agricultural Sciences	SRP243807	QTL Mapping of Web Blotch Resistance in Peanut	SRS6047969		1262.71	1	11816922	3545076600	L-WB6397	WGS	GENOMIC	RANDOM
	SRX7614431	Resequencing data of peanut	Arachis hypogaea	HiSeq X Ten	Henan Academy of Agricultural Sciences	SRP243807	QTL Mapping of Web Blotch Resistance in Peanut	SRS6047968		1406.85	1	11983625	3595087500	L-WB6396	WGS	GENOMIC	RANDOM
	SRX7614430	Resequencing data of peanut	Arachis hypogaea	HiSeq X Ten	Henan Academy of Agricultural Sciences	SRP243807	QTL Mapping of Web Blotch Resistance in Peanut	SRS6047967		1306.37	1	11640596	3492178800	L-WB6395	WGS	GENOMIC	RANDOM
	SRX7614429	Resequencing data of peanut	Arachis hypogaea	HiSeq X Ten	Henan Academy of Agricultural Sciences	SRP243807	QTL Mapping of Web Blotch Resistance in Peanut	SRS6047966		1413.85	1	12394367	3718310100	L-WB6394	WGS	GENOMIC	RANDOM
	SRX7614428	Resequencing data of peanut	Arachis hypogaea	HiSeq X Ten	Henan Academy of Agricultural Sciences	SRP243807	QTL Mapping of Web Blotch Resistance in Peanut	SRS6047965		1411.52	1	12390873	3717261900	L-WB6393	WGS	GENOMIC	RANDOM
	SRX7614427	Resequencing data of peanut	Arachis hypogaea	HiSeq X Ten	Henan Academy of Agricultural Sciences	SRP243807	QTL Mapping of Web Blotch Resistance in Peanut	SRS6047964		1342.36	1	11640226	3492067800	L-WB6392	WGS	GENOMIC	RANDOM
	SRX7614426	Resequencing data of peanut	Arachis hypogaea	HiSeq X Ten	Henan Academy of Agricultural Sciences	SRP243807	QTL Mapping of Web Blotch Resistance in Peanut	SRS6047963		1409.59	1	12411818	3723545400	L-WB6391	WGS	GENOMIC	RANDOM
	SRX7614425	Resequencing data of peanut	Arachis hypogaea	HiSeq X Ten	Henan Academy of Agricultural Sciences	SRP243807	QTL Mapping of Web Blotch Resistance in Peanut	SRS6047962		1406.35	1	11934033	3580209900	L-WB6220	WGS	GENOMIC	RANDOM
	SRX7614424	Resequencing data of peanut	Arachis hypogaea	HiSeq X Ten	Henan Academy of Agricultural Sciences	SRP243807	QTL Mapping of Web Blotch Resistance in Peanut	SRS6047961		1311.49	1	11657255	3497176500	L-WB6390	WGS	GENOMIC	RANDOM
	SRX7614423	Resequencing data of peanut	Arachis hypogaea	HiSeq X Ten	Henan Academy of Agricultural Sciences	SRP243807	QTL Mapping of Web Blotch Resistance in Peanut	SRS6047960		1307.26	1	11646483	3493944900	L-WB6389	WGS	GENOMIC	RANDOM
	SRX7614422	Resequencing data of peanut	Arachis hypogaea	HiSeq X Ten	Henan Academy of Agricultural Sciences	SRP243807	QTL Mapping of Web Blotch Resistance in Peanut	SRS6047959		1317.21	1	11656540	3496962000	L-WB6388	WGS	GENOMIC	RANDOM
	SRX7614421	Resequencing data of peanut	Arachis hypogaea	HiSeq X Ten	Henan Academy of Agricultural Sciences	SRP243807	QTL Mapping of Web Blotch Resistance in Peanut	SRS6047958		1398.8	1	12370936	3711280800	L-WB6387	WGS	GENOMIC	RANDOM
	SRX7614420	Resequencing data of peanut	Arachis hypogaea	HiSeq X Ten	Henan Academy of Agricultural Sciences	SRP243807	QTL Mapping of Web Blotch Resistance in Peanut	SRS6047973		1413.01	1	12403326	3720997800	L-WB6386	WGS	GENOMIC	RANDOM
	SRX7614419	Resequencing data of peanut	Arachis hypogaea	HiSeq X Ten	Henan Academy of Agricultural Sciences	SRP243807	QTL Mapping of Web Blotch Resistance in Peanut	SRS6047957		1424.11	1	11954368	3586310400	L-WB6385	WGS	GENOMIC	RANDOM
	SRX7614418	Resequencing data of peanut	Arachis hypogaea	HiSeq X Ten	Henan Academy of Agricultural Sciences	SRP243807	QTL Mapping of Web Blotch Resistance in Peanut	SRS6047956		1317.08	1	11671487	3501446100	L-WB6384	WGS	GENOMIC	RANDOM
	SRX7614417	Resequencing data of peanut	Arachis hypogaea	HiSeq X Ten	Henan Academy of Agricultural Sciences	SRP243807	QTL Mapping of Web Blotch Resistance in Peanut	SRS6047955		1428.59	1	12400985	3720295500	L-WB6383	WGS	GENOMIC	RANDOM
	SRX7614416	Resequencing data of peanut	Arachis hypogaea	HiSeq X Ten	Henan Academy of Agricultural Sciences	SRP243807	QTL Mapping of Web Blotch Resistance in Peanut	SRS6047954		1412.41	1	12409342	3722802600	L-WB6382	WGS	GENOMIC	RANDOM
	SRX7614415	Resequencing data of peanut	Arachis hypogaea	HiSeq X Ten	Henan Academy of Agricultural Sciences	SRP243807	QTL Mapping of Web Blotch Resistance in Peanut	SRS6047953		1319.26	1	11653774	3496132200	L-WB6381	WGS	GENOMIC	RANDOM
	SRX7614414	Resequencing data of peanut	Arachis hypogaea	HiSeq X Ten	Henan Academy of Agricultural Sciences	SRP243807	QTL Mapping of Web Blotch Resistance in Peanut	SRS6047952		1411.72	1	11918235	3575470500	L-WB6219	WGS	GENOMIC	RANDOM
	SRX7614413	Resequencing data of peanut	Arachis hypogaea	HiSeq X Ten	Henan Academy of Agricultural Sciences	SRP243807	QTL Mapping of Web Blotch Resistance in Peanut	SRS6047951		1329.87	1	11642653	3492795900	L-WB6380	WGS	GENOMIC	RANDOM
	SRX7614412	Resequencing data of peanut	Arachis hypogaea	HiSeq X Ten	Henan Academy of Agricultural Sciences	SRP243807	QTL Mapping of Web Blotch Resistance in Peanut	SRS6047949		1397.18	1	12405576	3721672800	L-WB6379	WGS	GENOMIC	RANDOM
	SRX7614411	Resequencing data of peanut	Arachis hypogaea	HiSeq X Ten	Henan Academy of Agricultural Sciences	SRP243807	QTL Mapping of Web Blotch Resistance in Peanut	SRS6047950		1401.91	1	11954583	3586374900	L-WB6261	WGS	GENOMIC	RANDOM
	SRX7614410	Resequencing data of peanut	Arachis hypogaea	HiSeq X Ten	Henan Academy of Agricultural Sciences	SRP243807	QTL Mapping of Web Blotch Resistance in Peanut	SRS6047948		1414.63	1	11939834	3581950200	L-WB6207	WGS	GENOMIC	RANDOM
	SRX7614409	Resequencing data of peanut	Arachis hypogaea	HiSeq X Ten	Henan Academy of Agricultural Sciences	SRP243807	QTL Mapping of Web Blotch Resistance in Peanut	SRS6047946		1403.64	1	11917729	3575318700	L-WB6260	WGS	GENOMIC	RANDOM
	SRX7614408	Resequencing data of peanut	Arachis hypogaea	HiSeq X Ten	Henan Academy of Agricultural Sciences	SRP243807	QTL Mapping of Web Blotch Resistance in Peanut	SRS6047947		1402.32	1	11965818	3589745400	L-WB6259	WGS	GENOMIC	RANDOM
	SRX7614407	Resequencing data of peanut	Arachis hypogaea	HiSeq X Ten	Henan Academy of Agricultural Sciences	SRP243807	QTL Mapping of Web Blotch Resistance in Peanut	SRS6047945		1389.49	1	11987064	3596119200	L-WB6258	WGS	GENOMIC	RANDOM
	SRX7614406	Resequencing data of peanut	Arachis hypogaea	HiSeq X Ten	Henan Academy of Agricultural Sciences	SRP243807	QTL Mapping of Web Blotch Resistance in Peanut	SRS6047944		1414.13	1	11921704	3576511200	L-WB6257	WGS	GENOMIC	RANDOM
	SRX7614405	Resequencing data of peanut	Arachis hypogaea	HiSeq X Ten	Henan Academy of Agricultural Sciences	SRP243807	QTL Mapping of Web Blotch Resistance in Peanut	SRS6047943		1400.15	1	12001467	3600440100	L-WB6256	WGS	GENOMIC	RANDOM
	SRX7614404	Resequencing data of peanut	Arachis hypogaea	HiSeq X Ten	Henan Academy of Agricultural Sciences	SRP243807	QTL Mapping of Web Blotch Resistance in Peanut	SRS6047941		1406.89	1	11959763	3587928900	L-WB6255	WGS	GENOMIC	RANDOM
	SRX7614403	Resequencing data of peanut	Arachis hypogaea	HiSeq X Ten	Henan Academy of Agricultural Sciences	SRP243807	QTL Mapping of Web Blotch Resistance in Peanut	SRS6047939		1414.61	1	11966184	3589855200	L-WB6254	WGS	GENOMIC	RANDOM
	SRX7614402	Resequencing data of peanut	Arachis hypogaea	HiSeq X Ten	Henan Academy of Agricultural Sciences	SRP243807	QTL Mapping of Web Blotch Resistance in Peanut	SRS6047940		1411.55	1	11948778	3584633400	L-WB6253	WGS	GENOMIC	RANDOM
	SRX7614401	Resequencing data of peanut	Arachis hypogaea	HiSeq X Ten	Henan Academy of Agricultural Sciences	SRP243807	QTL Mapping of Web Blotch Resistance in Peanut	SRS6047938		1406.69	1	11943534	3583060200	L-WB6252	WGS	GENOMIC	RANDOM
	SRX7614400	Resequencing data of peanut	Arachis hypogaea	HiSeq X Ten	Henan Academy of Agricultural Sciences	SRP243807	QTL Mapping of Web Blotch Resistance in Peanut	SRS6047937		1420.41	1	11963348	3589004400	L-WB6251	WGS	GENOMIC	RANDOM
	SRX7614399	Resequencing data of peanut	Arachis hypogaea	HiSeq X Ten	Henan Academy of Agricultural Sciences	SRP243807	QTL Mapping of Web Blotch Resistance in Peanut	SRS6047936		1318.57	1	11668227	3500468100	L-WB6206	WGS	GENOMIC	RANDOM
	SRX7614398	Resequencing data of peanut	Arachis hypogaea	HiSeq X Ten	Henan Academy of Agricultural Sciences	SRP243807	QTL Mapping of Web Blotch Resistance in Peanut	SRS6047942		1394.03	1	11961155	3588346500	L-WB6250	WGS	GENOMIC	RANDOM
	SRX7614397	Resequencing data of peanut	Arachis hypogaea	HiSeq X Ten	Henan Academy of Agricultural Sciences	SRP243807	QTL Mapping of Web Blotch Resistance in Peanut	SRS6047935		1395.67	1	11988311	3596493300	L-WB6249	WGS	GENOMIC	RANDOM
	SRX7614396	Resequencing data of peanut	Arachis hypogaea	HiSeq X Ten	Henan Academy of Agricultural Sciences	SRP243807	QTL Mapping of Web Blotch Resistance in Peanut	SRS6047934		1429.79	1	11976247	3592874100	L-WB6248	WGS	GENOMIC	RANDOM
	SRX7614395	Resequencing data of peanut	Arachis hypogaea	HiSeq X Ten	Henan Academy of Agricultural Sciences	SRP243807	QTL Mapping of Web Blotch Resistance in Peanut	SRS6047933		1387.05	1	12001520	3600456000	L-WB6247	WGS	GENOMIC	RANDOM
	SRX7614394	Resequencing data of peanut	Arachis hypogaea	HiSeq X Ten	Henan Academy of Agricultural Sciences	SRP243807	QTL Mapping of Web Blotch Resistance in Peanut	SRS6047932		1405.35	1	11957362	3587208600	L-WB6246	WGS	GENOMIC	RANDOM
	SRX7614393	Resequencing data of peanut	Arachis hypogaea	HiSeq X Ten	Henan Academy of Agricultural Sciences	SRP243807	QTL Mapping of Web Blotch Resistance in Peanut	SRS6047930		1399.33	1	11945522	3583656600	L-WB6245	WGS	GENOMIC	RANDOM
	SRX7614392	Resequencing data of peanut	Arachis hypogaea	HiSeq X Ten	Henan Academy of Agricultural Sciences	SRP243807	QTL Mapping of Web Blotch Resistance in Peanut	SRS6047931		1379.52	1	11900797	3570239100	L-WB6244	WGS	GENOMIC	RANDOM
	SRX7614391	Resequencing data of peanut	Arachis hypogaea	HiSeq X Ten	Henan Academy of Agricultural Sciences	SRP243807	QTL Mapping of Web Blotch Resistance in Peanut	SRS6047929		1395.54	1	11930142	3579042600	L-WB6243	WGS	GENOMIC	RANDOM
	SRX7614390	Resequencing data of peanut	Arachis hypogaea	HiSeq X Ten	Henan Academy of Agricultural Sciences	SRP243807	QTL Mapping of Web Blotch Resistance in Peanut	SRS6047928		1396.94	1	11947629	3584288700	L-WB6242	WGS	GENOMIC	RANDOM
	SRX7614389	Resequencing data of peanut	Arachis hypogaea	HiSeq X Ten	Henan Academy of Agricultural Sciences	SRP243807	QTL Mapping of Web Blotch Resistance in Peanut	SRS6047927		1391.39	1	11960860	3588258000	L-WB6241	WGS	GENOMIC	RANDOM
	SRX7614388	Resequencing data of peanut	Arachis hypogaea	HiSeq X Ten	Henan Academy of Agricultural Sciences	SRP243807	QTL Mapping of Web Blotch Resistance in Peanut	SRS6047925		1400.45	1	11929234	3578770200	L-WB6205	WGS	GENOMIC	RANDOM
	SRX7614387	Resequencing data of peanut	Arachis hypogaea	HiSeq X Ten	Henan Academy of Agricultural Sciences	SRP243807	QTL Mapping of Web Blotch Resistance in Peanut	SRS6047924		1393.12	1	12403247	3720974100	L-WB6240	WGS	GENOMIC	RANDOM
	SRX7614386	Resequencing data of peanut	Arachis hypogaea	HiSeq X Ten	Henan Academy of Agricultural Sciences	SRP243807	QTL Mapping of Web Blotch Resistance in Peanut	SRS6047923		1385.64	1	11921957	3576587100	L-WB6239	WGS	GENOMIC	RANDOM
	SRX7614385	Resequencing data of peanut	Arachis hypogaea	HiSeq X Ten	Henan Academy of Agricultural Sciences	SRP243807	QTL Mapping of Web Blotch Resistance in Peanut	SRS6047922		1402.81	1	11936926	3581077800	L-WB6238	WGS	GENOMIC	RANDOM
	SRX7614384	Resequencing data of peanut	Arachis hypogaea	HiSeq X Ten	Henan Academy of Agricultural Sciences	SRP243807	QTL Mapping of Web Blotch Resistance in Peanut	SRS6047926		1392.25	1	11950113	3585033900	L-WB6237	WGS	GENOMIC	RANDOM
	SRX7614383	Resequencing data of peanut	Arachis hypogaea	HiSeq X Ten	Henan Academy of Agricultural Sciences	SRP243807	QTL Mapping of Web Blotch Resistance in Peanut	SRS6047921		1400.9	1	11888556	3566566800	L-WB6300	WGS	GENOMIC	RANDOM
	SRX7614382	Resequencing data of peanut	Arachis hypogaea	HiSeq X Ten	Henan Academy of Agricultural Sciences	SRP243807	QTL Mapping of Web Blotch Resistance in Peanut	SRS6047920		1414.94	1	11946677	3584003100	L-WB6299	WGS	GENOMIC	RANDOM
	SRX7614381	Resequencing data of peanut	Arachis hypogaea	HiSeq X Ten	Henan Academy of Agricultural Sciences	SRP243807	QTL Mapping of Web Blotch Resistance in Peanut	SRS6047919		1396.41	1	11929568	3578870400	L-WB6298	WGS	GENOMIC	RANDOM
	SRX7614380	Resequencing data of peanut	Arachis hypogaea	HiSeq X Ten	Henan Academy of Agricultural Sciences	SRP243807	QTL Mapping of Web Blotch Resistance in Peanut	SRS6047918		1413.1	1	11911560	3573468000	L-WB6297	WGS	GENOMIC	RANDOM
	SRX7614379	Resequencing data of peanut	Arachis hypogaea	HiSeq X Ten	Henan Academy of Agricultural Sciences	SRP243807	QTL Mapping of Web Blotch Resistance in Peanut	SRS6047917		1418.9	1	11891158	3567347400	L-WB6296	WGS	GENOMIC	RANDOM
	SRX7614378	Resequencing data of peanut	Arachis hypogaea	HiSeq X Ten	Henan Academy of Agricultural Sciences	SRP243807	QTL Mapping of Web Blotch Resistance in Peanut	SRS6047916		1414.04	1	11917756	3575326800	L-WB6295	WGS	GENOMIC	RANDOM
	SRX7614377	Resequencing data of peanut	Arachis hypogaea	HiSeq X Ten	Henan Academy of Agricultural Sciences	SRP243807	QTL Mapping of Web Blotch Resistance in Peanut	SRS6047915		1425.28	1	11938305	3581491500	L-WB6294	WGS	GENOMIC	RANDOM
	SRX7614376	Resequencing data of peanut	Arachis hypogaea	HiSeq X Ten	Henan Academy of Agricultural Sciences	SRP243807	QTL Mapping of Web Blotch Resistance in Peanut	SRS6047913		1391.9	1	12337871	3701361300	L-WB6293	WGS	GENOMIC	RANDOM
	SRX7614375	Resequencing data of peanut	Arachis hypogaea	HiSeq X Ten	Henan Academy of Agricultural Sciences	SRP243807	QTL Mapping of Web Blotch Resistance in Peanut	SRS6047914		1425.62	1	12005261	3601578300	L-WB6292	WGS	GENOMIC	RANDOM
	SRX7614374	Resequencing data of peanut	Arachis hypogaea	HiSeq X Ten	Henan Academy of Agricultural Sciences	SRP243807	QTL Mapping of Web Blotch Resistance in Peanut	SRS6047912		1414.06	1	11991038	3597311400	L-WB6291	WGS	GENOMIC	RANDOM
	SRX7614373	Resequencing data of peanut	Arachis hypogaea	HiSeq X Ten	Henan Academy of Agricultural Sciences	SRP243807	QTL Mapping of Web Blotch Resistance in Peanut	SRS6047910		1396.39	1	12369583	3710874900	L-WB6210	WGS	GENOMIC	RANDOM
	SRX7614372	Resequencing data of peanut	Arachis hypogaea	HiSeq X Ten	Henan Academy of Agricultural Sciences	SRP243807	QTL Mapping of Web Blotch Resistance in Peanut	SRS6047911		1424.87	1	11952406	3585721800	L-WB6290	WGS	GENOMIC	RANDOM
	SRX7614371	Resequencing data of peanut	Arachis hypogaea	HiSeq X Ten	Henan Academy of Agricultural Sciences	SRP243807	QTL Mapping of Web Blotch Resistance in Peanut	SRS6047908		1409.69	1	11972285	3591685500	L-WB6289	WGS	GENOMIC	RANDOM
	SRX7614370	Resequencing data of peanut	Arachis hypogaea	HiSeq X Ten	Henan Academy of Agricultural Sciences	SRP243807	QTL Mapping of Web Blotch Resistance in Peanut	SRS6047907		1397.45	1	11934433	3580329900	L-WB6288	WGS	GENOMIC	RANDOM
	SRX7614369	Resequencing data of peanut	Arachis hypogaea	HiSeq X Ten	Henan Academy of Agricultural Sciences	SRP243807	QTL Mapping of Web Blotch Resistance in Peanut	SRS6047906		1374.95	1	11891560	3567468000	L-WB6236	WGS	GENOMIC	RANDOM
	SRX7614368	Resequencing data of peanut	Arachis hypogaea	HiSeq X Ten	Henan Academy of Agricultural Sciences	SRP243807	QTL Mapping of Web Blotch Resistance in Peanut	SRS6047905		1415.75	1	11907720	3572316000	L-WB6235	WGS	GENOMIC	RANDOM
	SRX7614367	Resequencing data of peanut	Arachis hypogaea	HiSeq X Ten	Henan Academy of Agricultural Sciences	SRP243807	QTL Mapping of Web Blotch Resistance in Peanut	SRS6047904		1387.23	1	11947677	3584303100	L-WB6234	WGS	GENOMIC	RANDOM
	SRX7614366	Resequencing data of peanut	Arachis hypogaea	HiSeq X Ten	Henan Academy of Agricultural Sciences	SRP243807	QTL Mapping of Web Blotch Resistance in Peanut	SRS6047903		1387.37	1	11928246	3578473800	L-WB6233	WGS	GENOMIC	RANDOM
	SRX7614365	Resequencing data of peanut	Arachis hypogaea	HiSeq X Ten	Henan Academy of Agricultural Sciences	SRP243807	QTL Mapping of Web Blotch Resistance in Peanut	SRS6047901		1384.29	1	11894430	3568329000	L-WB6232	WGS	GENOMIC	RANDOM
	SRX7614364	Resequencing data of peanut	Arachis hypogaea	HiSeq X Ten	Henan Academy of Agricultural Sciences	SRP243807	QTL Mapping of Web Blotch Resistance in Peanut	SRS6047902		1385.38	1	11960169	3588050700	L-WB6231	WGS	GENOMIC	RANDOM
	SRX7614363	Resequencing data of peanut	Arachis hypogaea	HiSeq X Ten	Henan Academy of Agricultural Sciences	SRP243807	QTL Mapping of Web Blotch Resistance in Peanut	SRS6047900		1407.15	1	11949767	3584930100	L-WB6204	WGS	GENOMIC	RANDOM
	SRX7614362	Resequencing data of peanut	Arachis hypogaea	HiSeq X Ten	Henan Academy of Agricultural Sciences	SRP243807	QTL Mapping of Web Blotch Resistance in Peanut	SRS6047898		1402.94	1	11935104	3580531200	L-WB6230	WGS	GENOMIC	RANDOM
	SRX7614361	Resequencing data of peanut	Arachis hypogaea	HiSeq X Ten	Henan Academy of Agricultural Sciences	SRP243807	QTL Mapping of Web Blotch Resistance in Peanut	SRS6047897		1408.26	1	11933049	3579914700	L-WB6229	WGS	GENOMIC	RANDOM
	SRX7614360	Resequencing data of peanut	Arachis hypogaea	HiSeq X Ten	Henan Academy of Agricultural Sciences	SRP243807	QTL Mapping of Web Blotch Resistance in Peanut	SRS6047899		1396.87	1	11936457	3580937100	L-WB6228	WGS	GENOMIC	RANDOM
	SRX7614359	Resequencing data of peanut	Arachis hypogaea	HiSeq X Ten	Henan Academy of Agricultural Sciences	SRP243807	QTL Mapping of Web Blotch Resistance in Peanut	SRS6047896		1413.95	1	11930804	3579241200	L-WB6227	WGS	GENOMIC	RANDOM
	SRX7614358	Resequencing data of peanut	Arachis hypogaea	HiSeq X Ten	Henan Academy of Agricultural Sciences	SRP243807	QTL Mapping of Web Blotch Resistance in Peanut	SRS6047895		1408.19	1	11924644	3577393200	L-WB6226	WGS	GENOMIC	RANDOM
	SRX7614357	Resequencing data of peanut	Arachis hypogaea	HiSeq X Ten	Henan Academy of Agricultural Sciences	SRP243807	QTL Mapping of Web Blotch Resistance in Peanut	SRS6047894		1403.02	1	12405577	3721673100	L-WB6225	WGS	GENOMIC	RANDOM
	SRX7614356	Resequencing data of peanut	Arachis hypogaea	HiSeq X Ten	Henan Academy of Agricultural Sciences	SRP243807	QTL Mapping of Web Blotch Resistance in Peanut	SRS6047893		1391.68	1	12398040	3719412000	L-WB6224	WGS	GENOMIC	RANDOM
	SRX7614355	Resequencing data of peanut	Arachis hypogaea	HiSeq X Ten	Henan Academy of Agricultural Sciences	SRP243807	QTL Mapping of Web Blotch Resistance in Peanut	SRS6047891		1337.43	1	11850474	3555142200	L-WB6223	WGS	GENOMIC	RANDOM
	SRX7614354	Resequencing data of peanut	Arachis hypogaea	HiSeq X Ten	Henan Academy of Agricultural Sciences	SRP243807	QTL Mapping of Web Blotch Resistance in Peanut	SRS6047892		1329.74	1	11874369	3562310700	L-WB6414	WGS	GENOMIC	RANDOM
	SRX7614353	Resequencing data of peanut	Arachis hypogaea	HiSeq X Ten	Henan Academy of Agricultural Sciences	SRP243807	QTL Mapping of Web Blotch Resistance in Peanut	SRS6047909		1333.78	1	11878759	3563627700	L-WB6413	WGS	GENOMIC	RANDOM
	SRX7614352	Resequencing data of peanut	Arachis hypogaea	HiSeq X Ten	Henan Academy of Agricultural Sciences	SRP243807	QTL Mapping of Web Blotch Resistance in Peanut	SRS6047890		1330.87	1	11858399	3557519700	L-WB6412	WGS	GENOMIC	RANDOM
	SRX7614351	Resequencing data of peanut	Arachis hypogaea	HiSeq X Ten	Henan Academy of Agricultural Sciences	SRP243807	QTL Mapping of Web Blotch Resistance in Peanut	SRS6047889		1339.49	1	11796687	3539006100	L-WB6411	WGS	GENOMIC	RANDOM
	SRX7614350	Resequencing data of peanut	Arachis hypogaea	HiSeq X Ten	Henan Academy of Agricultural Sciences	SRP243807	QTL Mapping of Web Blotch Resistance in Peanut	SRS6047888		1399.86	1	12398580	3719574000	L-WB6222	WGS	GENOMIC	RANDOM
	SRX7614349	Resequencing data of peanut	Arachis hypogaea	HiSeq X Ten	Henan Academy of Agricultural Sciences	SRP243807	QTL Mapping of Web Blotch Resistance in Peanut	SRS6047887		1417.44	1	11974543	3592362900	L-WB6410	WGS	GENOMIC	RANDOM
	SRX7614348	Resequencing data of peanut	Arachis hypogaea	HiSeq X Ten	Henan Academy of Agricultural Sciences	SRP243807	QTL Mapping of Web Blotch Resistance in Peanut	SRS6047886		1337.15	1	11862380	3558714000	L-WB6409	WGS	GENOMIC	RANDOM
	SRX7614347	Resequencing data of peanut	Arachis hypogaea	HiSeq X Ten	Henan Academy of Agricultural Sciences	SRP243807	QTL Mapping of Web Blotch Resistance in Peanut	SRS6047885		1345.63	1	11817088	3545126400	L-WB6408	WGS	GENOMIC	RANDOM
	SRX7614346	Resequencing data of peanut	Arachis hypogaea	HiSeq X Ten	Henan Academy of Agricultural Sciences	SRP243807	QTL Mapping of Web Blotch Resistance in Peanut	SRS6047884		1345.37	1	11863455	3559036500	L-WB6407	WGS	GENOMIC	RANDOM
	SRX7614345	Resequencing data of peanut	Arachis hypogaea	HiSeq X Ten	Henan Academy of Agricultural Sciences	SRP243807	QTL Mapping of Web Blotch Resistance in Peanut	SRS6047882		1340.08	1	11861675	3558502500	L-WB6406	WGS	GENOMIC	RANDOM
	SRX7614344	Resequencing data of peanut	Arachis hypogaea	HiSeq X Ten	Henan Academy of Agricultural Sciences	SRP243807	QTL Mapping of Web Blotch Resistance in Peanut	SRS6047883		1327.22	1	11821290	3546387000	L-WB6405	WGS	GENOMIC	RANDOM
	SRX7614343	Resequencing data of peanut	Arachis hypogaea	HiSeq X Ten	Henan Academy of Agricultural Sciences	SRP243807	QTL Mapping of Web Blotch Resistance in Peanut	SRS6047881		1331.42	1	11838950	3551685000	L-WB6404	WGS	GENOMIC	RANDOM
	SRX7614342	Resequencing data of peanut	Arachis hypogaea	HiSeq X Ten	Henan Academy of Agricultural Sciences	SRP243807	QTL Mapping of Web Blotch Resistance in Peanut	SRS6047879		1338.32	1	11855021	3556506300	L-WB6403	WGS	GENOMIC	RANDOM
	SRX7614341	Resequencing data of peanut	Arachis hypogaea	HiSeq X Ten	Henan Academy of Agricultural Sciences	SRP243807	QTL Mapping of Web Blotch Resistance in Peanut	SRS6047880		1402.76	1	12370445	3711133500	L-WB6378	WGS	GENOMIC	RANDOM
	SRX7614340	Resequencing data of peanut	Arachis hypogaea	HiSeq X Ten	Henan Academy of Agricultural Sciences	SRP243807	QTL Mapping of Web Blotch Resistance in Peanut	SRS6047877		1415.56	1	12413157	3723947100	L-WB6377	WGS	GENOMIC	RANDOM
	SRX7614339	Resequencing data of peanut	Arachis hypogaea	HiSeq X Ten	Henan Academy of Agricultural Sciences	SRP243807	QTL Mapping of Web Blotch Resistance in Peanut	SRS6047876		1415.08	1	12417323	3725196900	L-WB6376	WGS	GENOMIC	RANDOM
	SRX7614338	Resequencing data of peanut	Arachis hypogaea	HiSeq X Ten	Henan Academy of Agricultural Sciences	SRP243807	QTL Mapping of Web Blotch Resistance in Peanut	SRS6047875		1427.03	1	12394636	3718390800	L-WB6375	WGS	GENOMIC	RANDOM
	SRX7614337	Resequencing data of peanut	Arachis hypogaea	HiSeq X Ten	Henan Academy of Agricultural Sciences	SRP243807	QTL Mapping of Web Blotch Resistance in Peanut	SRS6047874		1316.27	1	11644660	3493398000	L-WB6374	WGS	GENOMIC	RANDOM
	SRX7614336	Resequencing data of peanut	Arachis hypogaea	HiSeq X Ten	Henan Academy of Agricultural Sciences	SRP243807	QTL Mapping of Web Blotch Resistance in Peanut	SRS6047873		1309.82	1	11659601	3497880300	L-WB6373	WGS	GENOMIC	RANDOM
	SRX7614335	Resequencing data of peanut	Arachis hypogaea	HiSeq X Ten	Henan Academy of Agricultural Sciences	SRP243807	QTL Mapping of Web Blotch Resistance in Peanut	SRS6047872		1409.56	1	12384177	3715253100	L-WB6372	WGS	GENOMIC	RANDOM
	SRX7614334	Resequencing data of peanut	Arachis hypogaea	HiSeq X Ten	Henan Academy of Agricultural Sciences	SRP243807	QTL Mapping of Web Blotch Resistance in Peanut	SRS6047871		1396.6	1	11980057	3594017100	L-WB6371	WGS	GENOMIC	RANDOM
	SRX7614333	Resequencing data of peanut	Arachis hypogaea	HiSeq X Ten	Henan Academy of Agricultural Sciences	SRP243807	QTL Mapping of Web Blotch Resistance in Peanut	SRS6047870		1341.09	1	11873313	3561993900	L-WB6218	WGS	GENOMIC	RANDOM
	SRX7614332	Resequencing data of peanut	Arachis hypogaea	HiSeq X Ten	Henan Academy of Agricultural Sciences	SRP243807	QTL Mapping of Web Blotch Resistance in Peanut	SRS6047869		1391.52	1	11997157	3599147100	L-WB6370	WGS	GENOMIC	RANDOM
	SRX7614331	Resequencing data of peanut	Arachis hypogaea	HiSeq X Ten	Henan Academy of Agricultural Sciences	SRP243807	QTL Mapping of Web Blotch Resistance in Peanut	SRS6047868		1402.9	1	11977057	3593117100	L-WB6369	WGS	GENOMIC	RANDOM
	SRX7614330	Resequencing data of peanut	Arachis hypogaea	HiSeq X Ten	Henan Academy of Agricultural Sciences	SRP243807	QTL Mapping of Web Blotch Resistance in Peanut	SRS6047867		1410.45	1	11984710	3595413000	L-WB6368	WGS	GENOMIC	RANDOM
	SRX7614329	Resequencing data of peanut	Arachis hypogaea	HiSeq X Ten	Henan Academy of Agricultural Sciences	SRP243807	QTL Mapping of Web Blotch Resistance in Peanut	SRS6047866		1405.4	1	11992142	3597642600	L-WB6367	WGS	GENOMIC	RANDOM
	SRX7614328	Resequencing data of peanut	Arachis hypogaea	HiSeq X Ten	Henan Academy of Agricultural Sciences	SRP243807	QTL Mapping of Web Blotch Resistance in Peanut	SRS6047865		1402.83	1	11991702	3597510600	L-WB6366	WGS	GENOMIC	RANDOM
	SRX7614327	Resequencing data of peanut	Arachis hypogaea	HiSeq X Ten	Henan Academy of Agricultural Sciences	SRP243807	QTL Mapping of Web Blotch Resistance in Peanut	SRS6047864		1407.96	1	11962257	3588677100	L-WB6365	WGS	GENOMIC	RANDOM
	SRX7614326	Resequencing data of peanut	Arachis hypogaea	HiSeq X Ten	Henan Academy of Agricultural Sciences	SRP243807	QTL Mapping of Web Blotch Resistance in Peanut	SRS6047863		1403.85	1	11977310	3593193000	L-WB6364	WGS	GENOMIC	RANDOM
	SRX7614325	Resequencing data of peanut	Arachis hypogaea	HiSeq X Ten	Henan Academy of Agricultural Sciences	SRP243807	QTL Mapping of Web Blotch Resistance in Peanut	SRS6047861		1400.5	1	11937005	3581101500	L-WB6363	WGS	GENOMIC	RANDOM
	SRX7614324	Resequencing data of peanut	Arachis hypogaea	HiSeq X Ten	Henan Academy of Agricultural Sciences	SRP243807	QTL Mapping of Web Blotch Resistance in Peanut	SRS6047862		1415.16	1	11969756	3590926800	L-WB6362	WGS	GENOMIC	RANDOM
	SRX7614323	Resequencing data of peanut	Arachis hypogaea	HiSeq X Ten	Henan Academy of Agricultural Sciences	SRP243807	QTL Mapping of Web Blotch Resistance in Peanut	SRS6047860		1442.28	1	11976188	3592856400	L-WB6361	WGS	GENOMIC	RANDOM
	SRX7614322	Resequencing data of peanut	Arachis hypogaea	HiSeq X Ten	Henan Academy of Agricultural Sciences	SRP243807	QTL Mapping of Web Blotch Resistance in Peanut	SRS6047878		1385.38	1	11930885	3579265500	L-WB6217	WGS	GENOMIC	RANDOM
	SRX7614321	Resequencing data of peanut	Arachis hypogaea	HiSeq X Ten	Henan Academy of Agricultural Sciences	SRP243807	QTL Mapping of Web Blotch Resistance in Peanut	SRS6047859		1430.06	1	11981845	3594553500	L-WB6360	WGS	GENOMIC	RANDOM
	SRX7614320	Resequencing data of peanut	Arachis hypogaea	HiSeq X Ten	Henan Academy of Agricultural Sciences	SRP243807	QTL Mapping of Web Blotch Resistance in Peanut	SRS6047858		1403.96	1	12385449	3715634700	L-WB6359	WGS	GENOMIC	RANDOM
	SRX7614319	Resequencing data of peanut	Arachis hypogaea	HiSeq X Ten	Henan Academy of Agricultural Sciences	SRP243807	QTL Mapping of Web Blotch Resistance in Peanut	SRS6047857		1440.41	1	11959557	3587867100	L-WB6358	WGS	GENOMIC	RANDOM
	SRX7614318	Resequencing data of peanut	Arachis hypogaea	HiSeq X Ten	Henan Academy of Agricultural Sciences	SRP243807	QTL Mapping of Web Blotch Resistance in Peanut	SRS6047856		1284.33	1	11808514	3542554200	L-WB6357	WGS	GENOMIC	RANDOM
	SRX7614317	Resequencing data of peanut	Arachis hypogaea	HiSeq X Ten	Henan Academy of Agricultural Sciences	SRP243807	QTL Mapping of Web Blotch Resistance in Peanut	SRS6047855		1446.73	1	11960039	3588011700	L-WB6356	WGS	GENOMIC	RANDOM
	SRX7614316	Resequencing data of peanut	Arachis hypogaea	HiSeq X Ten	Henan Academy of Agricultural Sciences	SRP243807	QTL Mapping of Web Blotch Resistance in Peanut	SRS6047854		1269.29	1	11748336	3524500800	L-WB6355	WGS	GENOMIC	RANDOM
	SRX7614315	Resequencing data of peanut	Arachis hypogaea	HiSeq X Ten	Henan Academy of Agricultural Sciences	SRP243807	QTL Mapping of Web Blotch Resistance in Peanut	SRS6047852		1420.75	1	12356626	3706987800	L-WB6354	WGS	GENOMIC	RANDOM
	SRX7614314	Resequencing data of peanut	Arachis hypogaea	HiSeq X Ten	Henan Academy of Agricultural Sciences	SRP243807	QTL Mapping of Web Blotch Resistance in Peanut	SRS6047853		1390.06	1	12389536	3716860800	L-WB6353	WGS	GENOMIC	RANDOM
	SRX7614313	Resequencing data of peanut	Arachis hypogaea	HiSeq X Ten	Henan Academy of Agricultural Sciences	SRP243807	QTL Mapping of Web Blotch Resistance in Peanut	SRS6047851		1423.45	1	11971141	3591342300	L-WB6352	WGS	GENOMIC	RANDOM
	SRX7614312	Resequencing data of peanut	Arachis hypogaea	HiSeq X Ten	Henan Academy of Agricultural Sciences	SRP243807	QTL Mapping of Web Blotch Resistance in Peanut	SRS6047850		1437.91	1	11954640	3586392000	L-WB6351	WGS	GENOMIC	RANDOM
	SRX7614311	Resequencing data of peanut	Arachis hypogaea	HiSeq X Ten	Henan Academy of Agricultural Sciences	SRP243807	QTL Mapping of Web Blotch Resistance in Peanut	SRS6047849		1413.94	1	11925848	3577754400	L-WB6216	WGS	GENOMIC	RANDOM
	SRX7614310	Resequencing data of peanut	Arachis hypogaea	HiSeq X Ten	Henan Academy of Agricultural Sciences	SRP243807	QTL Mapping of Web Blotch Resistance in Peanut	SRS6047848		34935.45	1	300267025	90080107500	L-WB6350	WGS	GENOMIC	RANDOM
	SRX7614309	Resequencing data of peanut	Arachis hypogaea	HiSeq X Ten	Henan Academy of Agricultural Sciences	SRP243807	QTL Mapping of Web Blotch Resistance in Peanut	SRS6047845		1432.61	1	11982944	3594883200	L-WB6349	WGS	GENOMIC	RANDOM
	SRX7614308	Resequencing data of peanut	Arachis hypogaea	HiSeq X Ten	Henan Academy of Agricultural Sciences	SRP243807	QTL Mapping of Web Blotch Resistance in Peanut	SRS6047846		1411.09	1	11949838	3584951400	L-WB6348	WGS	GENOMIC	RANDOM
	SRX7614307	Resequencing data of peanut	Arachis hypogaea	HiSeq X Ten	Henan Academy of Agricultural Sciences	SRP243807	QTL Mapping of Web Blotch Resistance in Peanut	SRS6047844		1442.62	1	11969153	3590745900	L-WB6347	WGS	GENOMIC	RANDOM
	SRX7614306	Resequencing data of peanut	Arachis hypogaea	HiSeq X Ten	Henan Academy of Agricultural Sciences	SRP243807	QTL Mapping of Web Blotch Resistance in Peanut	SRS6047843		1422.21	1	11964898	3589469400	L-WB6346	WGS	GENOMIC	RANDOM
	SRX7614305	Resequencing data of peanut	Arachis hypogaea	HiSeq X Ten	Henan Academy of Agricultural Sciences	SRP243807	QTL Mapping of Web Blotch Resistance in Peanut	SRS6047842		1373.26	1	12354610	3706383000	L-WB6345	WGS	GENOMIC	RANDOM
	SRX7614304	Resequencing data of peanut	Arachis hypogaea	HiSeq X Ten	Henan Academy of Agricultural Sciences	SRP243807	QTL Mapping of Web Blotch Resistance in Peanut	SRS6047841		1408.3	1	12336977	3701093100	L-WB6344	WGS	GENOMIC	RANDOM
	SRX7614303	Resequencing data of peanut	Arachis hypogaea	HiSeq X Ten	Henan Academy of Agricultural Sciences	SRP243807	QTL Mapping of Web Blotch Resistance in Peanut	SRS6047840		1439.29	1	11947470	3584241000	L-WB6343	WGS	GENOMIC	RANDOM
	SRX7614302	Resequencing data of peanut	Arachis hypogaea	HiSeq X Ten	Henan Academy of Agricultural Sciences	SRP243807	QTL Mapping of Web Blotch Resistance in Peanut	SRS6047839		1412.03	1	12394460	3718338000	L-WB6342	WGS	GENOMIC	RANDOM
	SRX7614301	Resequencing data of peanut	Arachis hypogaea	HiSeq X Ten	Henan Academy of Agricultural Sciences	SRP243807	QTL Mapping of Web Blotch Resistance in Peanut	SRS6047838		1429.75	1	11963367	3589010100	L-WB6341	WGS	GENOMIC	RANDOM
	SRX7614300	Resequencing data of peanut	Arachis hypogaea	HiSeq X Ten	Henan Academy of Agricultural Sciences	SRP243807	QTL Mapping of Web Blotch Resistance in Peanut	SRS6047837		1410.66	1	11959085	3587725500	L-WB6215	WGS	GENOMIC	RANDOM
	SRX7614299	Resequencing data of peanut	Arachis hypogaea	HiSeq X Ten	Henan Academy of Agricultural Sciences	SRP243807	QTL Mapping of Web Blotch Resistance in Peanut	SRS6047836		1423.34	1	11947242	3584172600	L-WB6340	WGS	GENOMIC	RANDOM
	SRX7614298	Resequencing data of peanut	Arachis hypogaea	HiSeq X Ten	Henan Academy of Agricultural Sciences	SRP243807	QTL Mapping of Web Blotch Resistance in Peanut	SRS6047835		1422.97	1	11973874	3592162200	L-WB6339	WGS	GENOMIC	RANDOM
	SRX7614297	Resequencing data of peanut	Arachis hypogaea	HiSeq X Ten	Henan Academy of Agricultural Sciences	SRP243807	QTL Mapping of Web Blotch Resistance in Peanut	SRS6047834		1415.02	1	12355731	3706719300	L-WB6338	WGS	GENOMIC	RANDOM
	SRX7614296	Resequencing data of peanut	Arachis hypogaea	HiSeq X Ten	Henan Academy of Agricultural Sciences	SRP243807	QTL Mapping of Web Blotch Resistance in Peanut	SRS6047833		1405.61	1	12388265	3716479500	L-WB6337	WGS	GENOMIC	RANDOM
	SRX7614295	Resequencing data of peanut	Arachis hypogaea	HiSeq X Ten	Henan Academy of Agricultural Sciences	SRP243807	QTL Mapping of Web Blotch Resistance in Peanut	SRS6047832		1393.22	1	12356892	3707067600	L-WB6336	WGS	GENOMIC	RANDOM
	SRX7614294	Resequencing data of peanut	Arachis hypogaea	HiSeq X Ten	Henan Academy of Agricultural Sciences	SRP243807	QTL Mapping of Web Blotch Resistance in Peanut	SRS6047831		1414.48	1	12380953	3714285900	L-WB6335	WGS	GENOMIC	RANDOM
	SRX7614293	Resequencing data of peanut	Arachis hypogaea	HiSeq X Ten	Henan Academy of Agricultural Sciences	SRP243807	QTL Mapping of Web Blotch Resistance in Peanut	SRS6047830		1426.75	1	11938226	3581467800	L-WB6334	WGS	GENOMIC	RANDOM
	SRX7614292	Resequencing data of peanut	Arachis hypogaea	HiSeq X Ten	Henan Academy of Agricultural Sciences	SRP243807	QTL Mapping of Web Blotch Resistance in Peanut	SRS6047829		1415.86	1	12362482	3708744600	L-WB6333	WGS	GENOMIC	RANDOM
	SRX7614291	Resequencing data of peanut	Arachis hypogaea	HiSeq X Ten	Henan Academy of Agricultural Sciences	SRP243807	QTL Mapping of Web Blotch Resistance in Peanut	SRS6047828		1436.41	1	11964575	3589372500	L-WB6332	WGS	GENOMIC	RANDOM
	SRX7614290	Resequencing data of peanut	Arachis hypogaea	HiSeq X Ten	Henan Academy of Agricultural Sciences	SRP243807	QTL Mapping of Web Blotch Resistance in Peanut	SRS6047826		1423.72	1	11945897	3583769100	L-WB6331	WGS	GENOMIC	RANDOM
	SRX7614289	Resequencing data of peanut	Arachis hypogaea	HiSeq X Ten	Henan Academy of Agricultural Sciences	SRP243807	QTL Mapping of Web Blotch Resistance in Peanut	SRS6047847		1402.15	1	12392560	3717768000	L-WB6214	WGS	GENOMIC	RANDOM
	SRX7614288	Resequencing data of peanut	Arachis hypogaea	HiSeq X Ten	Henan Academy of Agricultural Sciences	SRP243807	QTL Mapping of Web Blotch Resistance in Peanut	SRS6047825		1443.32	1	11946802	3584040600	L-WB6330	WGS	GENOMIC	RANDOM
	SRX7614287	Resequencing data of peanut	Arachis hypogaea	HiSeq X Ten	Henan Academy of Agricultural Sciences	SRP243807	QTL Mapping of Web Blotch Resistance in Peanut	SRS6047824		1432.12	1	11959955	3587986500	L-WB6329	WGS	GENOMIC	RANDOM
	SRX7614286	Resequencing data of peanut	Arachis hypogaea	HiSeq X Ten	Henan Academy of Agricultural Sciences	SRP243807	QTL Mapping of Web Blotch Resistance in Peanut	SRS6047823		1412.08	1	11974000	3592200000	L-WB6328	WGS	GENOMIC	RANDOM
	SRX7614285	Resequencing data of peanut	Arachis hypogaea	HiSeq X Ten	Henan Academy of Agricultural Sciences	SRP243807	QTL Mapping of Web Blotch Resistance in Peanut	SRS6047822		1430.29	1	11958913	3587673900	L-WB6327	WGS	GENOMIC	RANDOM
	SRX7614284	Resequencing data of peanut	Arachis hypogaea	HiSeq X Ten	Henan Academy of Agricultural Sciences	SRP243807	QTL Mapping of Web Blotch Resistance in Peanut	SRS6047821		1434.16	1	11965303	3589590900	L-WB6326	WGS	GENOMIC	RANDOM
	SRX7614283	Resequencing data of peanut	Arachis hypogaea	HiSeq X Ten	Henan Academy of Agricultural Sciences	SRP243807	QTL Mapping of Web Blotch Resistance in Peanut	SRS6047820		1430.92	1	11955961	3586788300	L-WB6325	WGS	GENOMIC	RANDOM
	SRX7614282	Resequencing data of peanut	Arachis hypogaea	HiSeq X Ten	Henan Academy of Agricultural Sciences	SRP243807	QTL Mapping of Web Blotch Resistance in Peanut	SRS6047818		1438.81	1	11942687	3582806100	L-WB6324	WGS	GENOMIC	RANDOM
	SRX7614281	Resequencing data of peanut	Arachis hypogaea	HiSeq X Ten	Henan Academy of Agricultural Sciences	SRP243807	QTL Mapping of Web Blotch Resistance in Peanut	SRS6047819		1410.36	1	11942992	3582897600	L-WB6323	WGS	GENOMIC	RANDOM
	SRX7614280	Resequencing data of peanut	Arachis hypogaea	HiSeq X Ten	Henan Academy of Agricultural Sciences	SRP243807	QTL Mapping of Web Blotch Resistance in Peanut	SRS6047827		1463.07	1	11949116	3584734800	L-WB6322	WGS	GENOMIC	RANDOM
	SRX7614278	Resequencing data of peanut	Arachis hypogaea	HiSeq X Ten	Henan Academy of Agricultural Sciences	SRP243807	QTL Mapping of Web Blotch Resistance in Peanut	SRS6047815		1406.93	1	12393530	3718059000	L-WB6213	WGS	GENOMIC	RANDOM
	SRX7614277	Resequencing data of peanut	Arachis hypogaea	HiSeq X Ten	Henan Academy of Agricultural Sciences	SRP243807	QTL Mapping of Web Blotch Resistance in Peanut	SRS6047814		1411.62	1	11954625	3586387500	L-WB6320	WGS	GENOMIC	RANDOM
	SRX7614276	Resequencing data of peanut	Arachis hypogaea	HiSeq X Ten	Henan Academy of Agricultural Sciences	SRP243807	QTL Mapping of Web Blotch Resistance in Peanut	SRS6047813		1425.17	1	11940977	3582293100	L-WB6319	WGS	GENOMIC	RANDOM
	SRX7614275	Resequencing data of peanut	Arachis hypogaea	HiSeq X Ten	Henan Academy of Agricultural Sciences	SRP243807	QTL Mapping of Web Blotch Resistance in Peanut	SRS6047812		1427.22	1	11930271	3579081300	L-WB6318	WGS	GENOMIC	RANDOM
	SRX7614274	Resequencing data of peanut	Arachis hypogaea	HiSeq X Ten	Henan Academy of Agricultural Sciences	SRP243807	QTL Mapping of Web Blotch Resistance in Peanut	SRS6047811		1416.67	1	11934743	3580422900	L-WB6317	WGS	GENOMIC	RANDOM
	SRX7614273	Resequencing data of peanut	Arachis hypogaea	HiSeq X Ten	Henan Academy of Agricultural Sciences	SRP243807	QTL Mapping of Web Blotch Resistance in Peanut	SRS6047810		1432.63	1	11944003	3583200900	L-WB6316	WGS	GENOMIC	RANDOM
	SRX7614272	Resequencing data of peanut	Arachis hypogaea	HiSeq X Ten	Henan Academy of Agricultural Sciences	SRP243807	QTL Mapping of Web Blotch Resistance in Peanut	SRS6047809		1430.94	1	11940253	3582075900	L-WB6315	WGS	GENOMIC	RANDOM
	SRX7614271	Resequencing data of peanut	Arachis hypogaea	HiSeq X Ten	Henan Academy of Agricultural Sciences	SRP243807	QTL Mapping of Web Blotch Resistance in Peanut	SRS6047808		1433.96	1	11931867	3579560100	L-WB6314	WGS	GENOMIC	RANDOM
	SRX7614270	Resequencing data of peanut	Arachis hypogaea	HiSeq X Ten	Henan Academy of Agricultural Sciences	SRP243807	QTL Mapping of Web Blotch Resistance in Peanut	SRS6047807		1427.77	1	11950704	3585211200	L-WB6313	WGS	GENOMIC	RANDOM
	SRX7614269	Resequencing data of peanut	Arachis hypogaea	HiSeq X Ten	Henan Academy of Agricultural Sciences	SRP243807	QTL Mapping of Web Blotch Resistance in Peanut	SRS6047806		1419.73	1	11960183	3588054900	L-WB6312	WGS	GENOMIC	RANDOM
	SRX7614268	Resequencing data of peanut	Arachis hypogaea	HiSeq X Ten	Henan Academy of Agricultural Sciences	SRP243807	QTL Mapping of Web Blotch Resistance in Peanut	SRS6047805		1431.97	1	12006293	3601887900	L-WB6311	WGS	GENOMIC	RANDOM
	SRX7614267	Resequencing data of peanut	Arachis hypogaea	HiSeq X Ten	Henan Academy of Agricultural Sciences	SRP243807	QTL Mapping of Web Blotch Resistance in Peanut	SRS6047804		1384.4	1	11918083	3575424900	L-WB6212	WGS	GENOMIC	RANDOM
	SRX7614266	Resequencing data of peanut	Arachis hypogaea	HiSeq X Ten	Henan Academy of Agricultural Sciences	SRP243807	QTL Mapping of Web Blotch Resistance in Peanut	SRS6047803		1431.27	1	11937676	3581302800	L-WB6310	WGS	GENOMIC	RANDOM
	SRX7614265	Resequencing data of peanut	Arachis hypogaea	HiSeq X Ten	Henan Academy of Agricultural Sciences	SRP243807	QTL Mapping of Web Blotch Resistance in Peanut	SRS6047802		1424.16	1	11936614	3580984200	L-WB6309	WGS	GENOMIC	RANDOM
	SRX7614264	Resequencing data of peanut	Arachis hypogaea	HiSeq X Ten	Henan Academy of Agricultural Sciences	SRP243807	QTL Mapping of Web Blotch Resistance in Peanut	SRS6047801		1402.14	1	12371845	3711553500	L-WB6308	WGS	GENOMIC	RANDOM
	SRX7614263	Resequencing data of peanut	Arachis hypogaea	HiSeq X Ten	Henan Academy of Agricultural Sciences	SRP243807	QTL Mapping of Web Blotch Resistance in Peanut	SRS6047800		1434.6	1	11914630	3574389000	L-WB6307	WGS	GENOMIC	RANDOM
	SRX7614262	Resequencing data of peanut	Arachis hypogaea	HiSeq X Ten	Henan Academy of Agricultural Sciences	SRP243807	QTL Mapping of Web Blotch Resistance in Peanut	SRS6047799		1433.75	1	11913177	3573953100	L-WB6306	WGS	GENOMIC	RANDOM
	SRX7614261	Resequencing data of peanut	Arachis hypogaea	HiSeq X Ten	Henan Academy of Agricultural Sciences	SRP243807	QTL Mapping of Web Blotch Resistance in Peanut	SRS6047798		1432.45	1	11907371	3572211300	L-WB6305	WGS	GENOMIC	RANDOM
	SRX7614260	Resequencing data of peanut	Arachis hypogaea	HiSeq X Ten	Henan Academy of Agricultural Sciences	SRP243807	QTL Mapping of Web Blotch Resistance in Peanut	SRS6047797		1410.4	1	11920628	3576188400	L-WB6304	WGS	GENOMIC	RANDOM
	SRX7614259	Resequencing data of peanut	Arachis hypogaea	HiSeq X Ten	Henan Academy of Agricultural Sciences	SRP243807	QTL Mapping of Web Blotch Resistance in Peanut	SRS6047796		1436.73	1	12012017	3603605100	L-WB6303	WGS	GENOMIC	RANDOM
	SRX7614258	Resequencing data of peanut	Arachis hypogaea	HiSeq X Ten	Henan Academy of Agricultural Sciences	SRP243807	QTL Mapping of Web Blotch Resistance in Peanut	SRS6047795		1416.83	1	11920963	3576288900	L-WB6302	WGS	GENOMIC	RANDOM
	SRX7614257	Resequencing data of peanut	Arachis hypogaea	HiSeq X Ten	Henan Academy of Agricultural Sciences	SRP243807	QTL Mapping of Web Blotch Resistance in Peanut	SRS6047817		1432.5	1	12024014	3607204200	L-WB6301	WGS	GENOMIC	RANDOM
	SRX7614256	Resequencing data of peanut	Arachis hypogaea	HiSeq X Ten	Henan Academy of Agricultural Sciences	SRP243807	QTL Mapping of Web Blotch Resistance in Peanut	SRS6047794		1394.63	1	11945630	3583689000	L-WB6211	WGS	GENOMIC	RANDOM
	SRX7614255	Resequencing data of peanut	Arachis hypogaea	HiSeq X Ten	Henan Academy of Agricultural Sciences	SRP243807	QTL Mapping of Web Blotch Resistance in Peanut	SRS6047793		1391.27	1	12321699	3696509700	L-WB6202	WGS	GENOMIC	RANDOM
	SRX7614254	Resequencing data of peanut	Arachis hypogaea	HiSeq X Ten	Henan Academy of Agricultural Sciences	SRP243807	QTL Mapping of Web Blotch Resistance in Peanut	SRS6047792		1383.5	1	11953276	3585982800	L-WB6201	WGS	GENOMIC	RANDOM
	SRX13820407	DNA Sequencing of Arachis panel	Arachis cardenasii	Illumina NovaSeq 6000	Hulse-KempLab	SRP355557	Arachis hypogaea, Arachis cardenasii and Arachis diogoi Raw sequence reads	SRS11700094		6428.99	1	70514681	21295433662	22.20	WGS	GENOMIC	unspecified
	SRX5286213	WGRS of Arachis species sample: ICG8216	Arachis cardenasii	Illumina HiSeq 2500	International Crops Research Institute for the Sem	SRP181806	Diverse accessions of Arachis genus	SRS4285846		4473.17	1	47441440	11809898223	ICG8216	WGS	GENOMIC	RANDOM
	SRX5286212	WGRS of Arachis species sample: ICG11560	Arachis cardenasii	Illumina HiSeq 2500	International Crops Research Institute for the Sem	SRP181806	Diverse accessions of Arachis genus	SRS4285845		3366.83	1	36055192	8971153090	ICG11560	WGS	GENOMIC	RANDOM
	SRX5874116	whole genome resequencing	Arachis cardenasii	Illumina HiSeq X Ten	Laboratory of Genetic Breeding	SRP199050	peanut cp genomes	SRS4797073		2671.15	1	22318118	6695435400	car	WGS	GENOMIC	size fractionation
A	DRX231922	HiSeq X Ten paired end sequencing of SAMD00244145	Arachis cardenasii	HiSeq X Ten	KAZUSA	DRP007634	WGRS for 10 peanuts to identify genome wide SNPs and CNVs	DRS202534		25556.69	1	208307716	62908930232		WGS	GENOMIC	RANDOM
	SRX5145833	DNA sequencing	Arachis cardenasii	Illumina HiSeq 2000	Henan Agricultural University	SRP133797	Arachis monticola isolate:PI 263393 Genome sequencing and assembly	SRS4156204		1605.14	1	13609659	4082897700	K62	WGS	GENOMIC	RANDOM
	SRX5574006	WGS of Arachis cardenasii sample GKP10017	Arachis cardenasii	Illumina HiSeq 4000	UGA	SRP189384	Arachis whole genome sequencing	SRS4536597		10296.08	1	168882168	24824039392	GKP10017_WGS	WGS	GENOMIC	RANDOM
	SRX5286214	WGRS of Arachis species sample: ICG11561	Arachis cardenasii	Illumina HiSeq 2500	International Crops Research Institute for the Sem	SRP181806	Diverse accessions of Arachis genus	SRS4285847		4613	1	48896879	12171028617	ICG11561	WGS	GENOMIC	RANDOM
	SRX5145863	DNA sequencing	Arachis correntina	Illumina HiSeq 2000	Henan Agricultural University	SRP133797	Arachis monticola isolate:PI 263393 Genome sequencing and assembly	SRS4156222		976.17	1	7910397	2373119100	K45	WGS	GENOMIC	RANDOM
	SRX5874118	whole genome resequencing	Arachis correntina	Illumina HiSeq X Ten	Laboratory of Genetic Breeding	SRP199050	peanut cp genomes	SRS4797075		696519	1	34739085	10421725500	corr	WGS	GENOMIC	size fractionation
A	SRX13820409	DNA Sequencing of Arachis panel	Arachis diogoi	Illumina NovaSeq 6000	Hulse-KempLab	SRP355557	Arachis hypogaea, Arachis cardenasii and Arachis diogoi Raw sequence reads	SRS11700096		6677.24	1	73026701	22054063702	23.20	WGS	GENOMIC	unspecified
	SRX5574065	WGS of Arachis hypogaea sample OF303	Arachis hypogaea	Illumina HiSeq 4000	UGA	SRP189384	Arachis whole genome sequencing	SRS4536656		1454.57	1	17604894	4436433288	OF303_WGS	WGS	GENOMIC	RANDOM
	SRX5574064	WGS of Arachis hypogaea ssp. fastigiata var. vulgaris sample Pl_602101_Ahv	Arachis hypogaea var. vulgaris	Illumina HiSeq 4000	UGA	SRP189384	Arachis whole genome sequencing	SRS4536655		1028.96	1	11940818	3009086136	Pl_602101_Ahv_WGS	WGS	GENOMIC	RANDOM
	SRX5574063	WGS of Arachis hypogaea ssp. fastigiata var. vulgaris sample Pl_602085_Ahv	Arachis hypogaea var. vulgaris	Illumina HiSeq 4000	UGA	SRP189384	Arachis whole genome sequencing	SRS4536654		898.38	1	11195115	2821168980	Pl_602085_Ahv_WGS	WGS	GENOMIC	RANDOM
	SRX5574062	WGS of Arachis hypogaea ssp. fastigiata var. fastigiata sample Pl_475859_Ahf	Arachis hypogaea subsp. fastigiata	Illumina HiSeq 4000	UGA	SRP189384	Arachis whole genome sequencing	SRS4536653		598.04	1	7419402	1869689304	Pl_475859_Ahf_WGS	WGS	GENOMIC	RANDOM
	SRX5574061	WGS of Arachis hypogaea ssp. hypogaea var. hirsuta sample Pl_576634_Ahi	Arachis hypogaea var. hirsuta	Illumina HiSeq 4000	UGA	SRP189384	Arachis whole genome sequencing	SRS4536652		682.67	1	8544206	2153139912	Pl_576634_Ahi_WGS	WGS	GENOMIC	RANDOM
	SRX5574060	WGS of Arachis hypogaea ssp. fastigiata var. fastigiata sample Pl_468346_Ahf	Arachis hypogaea subsp. fastigiata	Illumina HiSeq 4000	UGA	SRP189384	Arachis whole genome sequencing	SRS4536651		333.32	1	4203345	1059242940	Pl_468346_Ahf_WGS	WGS	GENOMIC	RANDOM
	SRX5574059	WGS of Arachis hypogaea ssp. fastigiata var. fastigiata sample Pl_493557_Ahf	Arachis hypogaea subsp. fastigiata	Illumina HiSeq 4000	UGA	SRP189384	Arachis whole genome sequencing	SRS4536650		614.7	1	7834340	1974253680	Pl_493557_Ahf_WGS	WGS	GENOMIC	RANDOM
	SRX5574058	WGS of Arachis hypogaea ssp. fastigiata var. fastigiata sample Pl_476052_Ahf	Arachis hypogaea subsp. fastigiata	Illumina HiSeq 4000	UGA	SRP189384	Arachis whole genome sequencing	SRS4536649		608.49	1	7597488	1914566976	Pl_476052_Ahf_WGS	WGS	GENOMIC	RANDOM
	SRX5574057	WGS of Arachis hypogaea ssp. fastigiata var. vulgaris sample Pl_497489_Ahv	Arachis hypogaea var. vulgaris	Illumina HiSeq 4000	UGA	SRP189384	Arachis whole genome sequencing	SRS4536648		1091.88	1	12927782	3257801064	Pl_497489_Ahv_WGS	WGS	GENOMIC	RANDOM
	SRX5574056	WGS of Arachis hypogaea ssp. fastigiata var. vulgaris sample Pl_494000_Ahv	Arachis hypogaea var. vulgaris	Illumina HiSeq 4000	UGA	SRP189384	Arachis whole genome sequencing	SRS4536647		564.6	1	7049385	1776445020	Pl_494000_Ahv_WGS	WGS	GENOMIC	RANDOM
	SRX5574055	WGS of Arachis hypogaea ssp. hypogaea var. hirsuta sample Pl_648239_Ahi	Arachis hypogaea var. hirsuta	Illumina HiSeq 4000	UGA	SRP189384	Arachis whole genome sequencing	SRS4536646		303.43	1	3559806	897071112	Pl_648239_Ahi_WGS	WGS	GENOMIC	RANDOM
	SRX5574054	WGS of Arachis hypogaea ssp. fastigiata var. vulgaris sample Pl_536191_Ahv	Arachis hypogaea var. vulgaris	Illumina HiSeq 4000	UGA	SRP189384	Arachis whole genome sequencing	SRS4536645		646.11	1	8013911	2019505572	Pl_536191_Ahv_WGS	WGS	GENOMIC	RANDOM
	SRX5574053	WGS of Arachis hypogaea sample OF299	Arachis hypogaea	Illumina HiSeq 4000	UGA	SRP189384	Arachis whole genome sequencing	SRS4536644		1964.41	1	24040999	6058331748	OF299_WGS	WGS	GENOMIC	RANDOM
	SRX5574052	WGS of Arachis hypogaea sample OF292	Arachis hypogaea	Illumina HiSeq 4000	UGA	SRP189384	Arachis whole genome sequencing	SRS4536643		897.18	1	10871220	2739547440	OF292_WGS	WGS	GENOMIC	RANDOM
	SRX5574051	WGS of Arachis hypogaea ssp. fastigiata var. aequatoriana sample Pl_648259_Ahe	Arachis hypogaea var. aequatoriana	Illumina HiSeq 4000	UGA	SRP189384	Arachis whole genome sequencing	SRS4536642		334.14	1	4172214	1051397928	Pl_648259_Ahe_WGS	WGS	GENOMIC	RANDOM
	SRX5574050	WGS of Arachis hypogaea ssp. fastigiata var. aequatoriana sample Pl_648255_Ahe	Arachis hypogaea var. aequatoriana	Illumina HiSeq 4000	UGA	SRP189384	Arachis whole genome sequencing	SRS4536641		294.77	1	3648108	919323216	Pl_648255_Ahe_WGS	WGS	GENOMIC	RANDOM
	SRX5574049	WGS of Arachis hypogaea sample Tifrunner_tr_bgi	Arachis hypogaea	Illumina HiSeq 4000	UGA	SRP189384	Arachis whole genome sequencing	SRS4536640		45308.89	1	344527165	67527324340	Tifrunner_tr_bgi_WGS	WGS	GENOMIC	RANDOM
	SRX5574048	WGS of Arachis hypogaea ssp. hypogaea var. hypogaea sample Pl_468213_Ahh	Arachis hypogaea var. hypogaea	Illumina HiSeq 4000	UGA	SRP189384	Arachis whole genome sequencing	SRS4536639		707.25	1	8452010	2129906520	Pl_468213_Ahh_WGS	WGS	GENOMIC	RANDOM
	SRX5574047	WGS of Arachis hypogaea ssp. hypogaea var. hypogaea sample Pl_468193_Ahh	Arachis hypogaea var. hypogaea	Illumina HiSeq 4000	UGA	SRP189384	Arachis whole genome sequencing	SRS4536638		971.53	1	11250951	2835239652	Pl_468193_Ahh_WGS	WGS	GENOMIC	RANDOM
	SRX5574046	WGS of Arachis hypogaea ssp. hypogaea var. hypogaea sample Grif_14068_Ahh	Arachis hypogaea var. hypogaea	Illumina HiSeq 4000	UGA	SRP189384	Arachis whole genome sequencing	SRS4536637		744.56	1	8758437	2207126124	Grif_14068_Ahh_WGS	WGS	GENOMIC	RANDOM
	SRX9622588	Arachis diogoi peanut chloroplast genome_clean data	Arachis diogoi	Illumina HiSeq 2000	Henan Agricultural University	SRP133797	Arachis monticola isolate:PI 263393 Genome sequencing and assembly	SRS7824136		1650.86	1	13236814	3971044200	K50	WGS	GENOMIC	RANDOM
A	SRX5145827	DNA sequencing	Arachis diogoi	Illumina HiSeq 2000	Henan Agricultural University	SRP133797	Arachis monticola isolate:PI 263393 Genome sequencing and assembly	SRS4156200		1650.86	1	13236814	3971044200	K50	WGS	GENOMIC	RANDOM
	SRX5286210	WGRS of Arachis species sample: ICG8138	Arachis duranensis	Illumina HiSeq 2500	International Crops Research Institute for the Sem	SRP181806	Diverse accessions of Arachis genus	SRS4285843		4456.57	1	47637666	11855884545	ICG8138	WGS	GENOMIC	RANDOM
A	SRX5574003	WGS of Arachis duranensis sample PI468323	Arachis duranensis	Illumina HiSeq 4000	UGA	SRP189384	Arachis whole genome sequencing	SRS4536594		33485.48	1	284222248	85161988330	PI468323_WGS	WGS	GENOMIC	RANDOM	identical to assembly
	SRX5286211	WGRS of Arachis species sample: ICG8123	Arachis duranensis	Illumina HiSeq 2500	International Crops Research Institute for the Sem	SRP181806	Diverse accessions of Arachis genus	SRS4285844		3160.49	1	33703636	8390237248	ICG8123	WGS	GENOMIC	RANDOM
	SRX5574018	WGS of Arachis duranensis sample Dur_V14167	Arachis duranensis	Illumina HiSeq 4000	UGA	SRP189384	Arachis whole genome sequencing	SRS4536609		283.06	1	3500415	882104580	Dur_V14167_WGS	WGS	GENOMIC	RANDOM
	SRX2701519	DNA-seq of A.duranensis: leaf	Arachis duranensis	Illumina HiSeq 2000	University of Georgia	SRP102938	mRNA-seq, small RNA-seq and genome sequencing of peanut species	SRS2095429		283.06	1	3500415	882104580	Adur_DNA	WGS	GENOMIC	RANDOM
	SRX5574038	WGS of Arachis hypogaea ssp. fastigiata var. vulgaris sample Pl_536195_Ahv	Arachis hypogaea var. vulgaris	Illumina HiSeq 4000	UGA	SRP189384	Arachis whole genome sequencing	SRS4536629		634.98	1	7830546	1973297592	Pl_536195_Ahv_WGS	WGS	GENOMIC	RANDOM
	SRX5574037	WGS of Arachis hypogaea ssp. fastigiata var. fastigiata sample Grif_13795_Ahf	Arachis hypogaea subsp. fastigiata	Illumina HiSeq 4000	UGA	SRP189384	Arachis whole genome sequencing	SRS4536628		302.87	1	3773073	950814396	Grif_13795_Ahf_WGS	WGS	GENOMIC	RANDOM
	SRX5574036	WGS of Arachis hypogaea ssp. fastigiata var. fastigiata sample Grif_14465_Ahf	Arachis hypogaea subsp. fastigiata	Illumina HiSeq 4000	UGA	SRP189384	Arachis whole genome sequencing	SRS4536627		293.51	1	3601561	907593372	Grif_14465_Ahf_WGS	WGS	GENOMIC	RANDOM
	SRX5574035	WGS of Arachis hypogaea sample Tifguard_S1	Arachis hypogaea	Illumina HiSeq 4000	UGA	SRP189384	Arachis whole genome sequencing	SRS4536626		892.53	1	15061265	2274083026	Tifguard_S1_WGS	WGS	GENOMIC	RANDOM
	SRX5574034	WGS of Arachis hypogaea ssp. fastigiata var. aequatoriana sample Pl_628536_Ahe	Arachis hypogaea var. aequatoriana	Illumina HiSeq 4000	UGA	SRP189384	Arachis whole genome sequencing	SRS4536625		599.06	1	9074364	1854567540	Pl_628536_Ahe_WGS	WGS	GENOMIC	RANDOM
	SRX5574033	WGS of Arachis hypogaea ssp. fastigiata var. aequatoriana sample Pl_628538_Ahe	Arachis hypogaea var. aequatoriana	Illumina HiSeq 4000	UGA	SRP189384	Arachis whole genome sequencing	SRS4536624		1143.98	1	14646337	3690876924	Pl_628538_Ahe_WGS	WGS	GENOMIC	RANDOM
	SRX5574032	WGS of Arachis hypogaea ssp. fastigiata var. peruviana sample Pl_540833_Ahp	Arachis hypogaea var. peruviana	Illumina HiSeq 4000	UGA	SRP189384	Arachis whole genome sequencing	SRS4536623		1001.84	1	11855582	2987606664	Pl_540833_Ahp_WGS	WGS	GENOMIC	RANDOM
	SRX5574031	WGS of Arachis hypogaea ssp. fastigiata var. peruviana sample Pl_590455_Ahp	Arachis hypogaea var. peruviana	Illumina HiSeq 4000	UGA	SRP189384	Arachis whole genome sequencing	SRS4536622		578.23	1	7100623	1789356996	Pl_590455_Ahp_WGS	WGS	GENOMIC	RANDOM
	SRX5574030	WGS of Arachis hypogaea ssp. fastigiata var. peruviana sample Grif_14452_Ahp	Arachis hypogaea var. peruviana	Illumina HiSeq 4000	UGA	SRP189384	Arachis whole genome sequencing	SRS4536621		860.33	1	10558306	2660693112	Grif_14452_Ahp_WGS	WGS	GENOMIC	RANDOM
	SRX5574029	WGS of Arachis hypogaea ssp. fastigiata var. peruviana sample Pl_502053_Ahp	Arachis hypogaea var. peruviana	Illumina HiSeq 4000	UGA	SRP189384	Arachis whole genome sequencing	SRS4536620		813.1	1	10065009	2536382268	Pl_502053_Ahp_WGS	WGS	GENOMIC	RANDOM
	SRX5574028	WGS of Arachis hypogaea ssp. fastigiata var. aequatoriana sample Grif_14051_Ahe	Arachis hypogaea var. aequatoriana	Illumina HiSeq 4000	UGA	SRP189384	Arachis whole genome sequencing	SRS4536619		633.7	1	7924795	1997048340	Grif_14051_Ahe_WGS	WGS	GENOMIC	RANDOM
	SRX5574027	WGS of Arachis hypogaea ssp. fastigiata var. aequatoriana sample Pl_497624_Ahe	Arachis hypogaea var. aequatoriana	Illumina HiSeq 4000	UGA	SRP189384	Arachis whole genome sequencing	SRS4536618		560.91	1	7050287	1776672324	Pl_497624_Ahe_WGS	WGS	GENOMIC	RANDOM
	SRX5574026	WGS of Arachis hypogaea ssp. fastigiata var. peruviana sample Pl_628569_Ahp	Arachis hypogaea var. peruviana	Illumina HiSeq 4000	UGA	SRP189384	Arachis whole genome sequencing	SRS4536617		487.27	1	6038769	1521769788	Pl_628569_Ahp_WGS	WGS	GENOMIC	RANDOM
	SRX5574025	WGS of Arachis hypogaea ssp. fastigiata var. peruviana sample Pl_628594_Ahp	Arachis hypogaea var. peruviana	Illumina HiSeq 4000	UGA	SRP189384	Arachis whole genome sequencing	SRS4536616		946.62	1	11653676	2936726352	Pl_628594_Ahp_WGS	WGS	GENOMIC	RANDOM
	SRX5574004	WGS of Arachis duranensis sample PI475883	Arachis duranensis	Illumina HiSeq 4000	UGA	SRP189384	Arachis whole genome sequencing	SRS4536595		26109.63	1	217162614	65148784200	PI475883_WGS	WGS	GENOMIC	RANDOM
	SRX5145876	DNA sequencing	Arachis duranensis	Illumina HiSeq 2000	Henan Agricultural University	SRP133797	Arachis monticola isolate:PI 263393 Genome sequencing and assembly	SRS4156229		2010.65	1	16964018	5089205400	K48	WGS	GENOMIC	RANDOM
	SRX5874119	whole genome resequencing	Arachis duranensis	Illumina HiSeq X Ten	Laboratory of Genetic Breeding	SRP199050	peanut cp genomes	SRS4797076		1500.34	1	13516782	4055034600	du	WGS	GENOMIC	size fractionation
	SRX5574001	WGS of Arachis duranensis sample V14167	Arachis duranensis	Illumina HiSeq 4000	UGA	SRP189384	Arachis whole genome sequencing	SRS4536592		136429.14	1	624249253	313373125006	V14167_WGS	WGA	GENOMIC	RANDOM
	SRX5574007	WGS of Arachis duranensis sample Dura-Marcio V14167	Arachis duranensis	NextSeq 500	UGA	SRP189384	Arachis whole genome sequencing	SRS4536598		1089.56	1	7621411	2292967000	Dura-Marcio V14167_WGS	WGS	GENOMIC	RANDOM
D	SRX15154171	WGS of GKSSc30099	Arachis glandulifera	Illumina MiSeq	IBONE	SRP373606	Genome sequencing of Arachis	SRS12896407		391.93	1	2793807	634476406	GKSSc30099	WGS	GENOMIC	RANDOM	3 reads
	SRX15154169	WGS of KG30029	Arachis helodes	Illumina MiSeq	IBONE	SRP373606	Genome sequencing of Arachis	SRS12896405		504.17	1	3529189	813115719	KG30029	WGS	GENOMIC	RANDOM
A	SRX5874120	whole genome resequencing	Arachis helodes	Illumina HiSeq X Ten	Laboratory of Genetic Breeding	SRP199050	peanut cp genomes	SRS4797077		2700.71	1	22808790	6842637000	hel	WGS	GENOMIC	size fractionation
	SRX5574016	WGS of Arachis hypogaea ssp. hypogaea var. hypogaea sample Pl_476059_Ahh	Arachis hypogaea var. hypogaea	Illumina HiSeq 4000	UGA	SRP189384	Arachis whole genome sequencing	SRS4536607		468.8	1	5570649	1403803548	Pl_476059_Ahh_WGS	WGS	GENOMIC	RANDOM
	SRX5574015	WGS of Arachis hypogaea ssp. hypogaea var. hypogaea sample Pl_497606_Ahh	Arachis hypogaea var. hypogaea	Illumina HiSeq 4000	UGA	SRP189384	Arachis whole genome sequencing	SRS4536606		1096.64	1	13324460	3357763920	Pl_497606_Ahh_WGS	WGS	GENOMIC	RANDOM
	SRX5574014	WGS of Arachis hypogaea ssp. hypogaea var. hypogaea sample Pl_501274_Ahh	Arachis hypogaea var. hypogaea	Illumina HiSeq 4000	UGA	SRP189384	Arachis whole genome sequencing	SRS4536605		552.92	1	6617082	1667504664	Pl_501274_Ahh_WGS	WGS	GENOMIC	RANDOM
	SRX5574013	WGS of Arachis hypogaea ssp. hypogaea var. hirsuta sample Pl_501297_Ahi	Arachis hypogaea var. hirsuta	Illumina HiSeq 4000	UGA	SRP189384	Arachis whole genome sequencing	SRS4536604		950.75	1	11882890	2994488280	Pl_501297_Ahi_WGS	WGS	GENOMIC	RANDOM
	SRX5574012	WGS of Arachis hypogaea ssp. hypogaea var. hirsuta sample Pl_576613_Ahi	Arachis hypogaea var. hirsuta	Illumina HiSeq 4000	UGA	SRP189384	Arachis whole genome sequencing	SRS4536603		631.22	1	7704170	1941450840	Pl_576613_Ahi_WGS	WGS	GENOMIC	RANDOM
	SRX5574011	WGS of Arachis hypogaea ssp. hypogaea var. hirsuta sample Pl_576614_Ahi	Arachis hypogaea var. hirsuta	Illumina HiSeq 4000	UGA	SRP189384	Arachis whole genome sequencing	SRS4536602		835.13	1	10590919	2668911588	Pl_576614_Ahi_WGS	WGS	GENOMIC	RANDOM
	SRX9622589	Arachis helodes peanut chloroplast genome_clean data	Arachis helodes	Illumina HiSeq 2000	Henan Agricultural University	SRP133797	Arachis monticola isolate:PI 263393 Genome sequencing and assembly	SRS7824137		-173610	1	11524953	3457485900	K52	WGS	GENOMIC	RANDOM
	SRX5145872	DNA sequencing	Arachis helodes	Illumina HiSeq 2000	Henan Agricultural University	SRP133797	Arachis monticola isolate:PI 263393 Genome sequencing and assembly	SRS4156225		-173610	1	11524953	3457485900	K52	WGS	GENOMIC	RANDOM
A	SRX5286219	WGRS of Arachis species sample: ICG8190	Arachis hoehnei	Illumina HiSeq 2500	International Crops Research Institute for the Sem	SRP181806	Diverse accessions of Arachis genus	SRS4285852		4656.55	1	47803627	11900010764	ICG8190	WGS	GENOMIC	RANDOM
	SRX5286217	WGRS of Arachis species sample: ICG13232	Arachis hoehnei	Illumina HiSeq 2500	International Crops Research Institute for the Sem	SRP181806	Diverse accessions of Arachis genus	SRS4285850		3120.44	1	34040321	8461283300	ICG13232	WGS	GENOMIC	RANDOM
	SRX5874121	whole genome resequencing	Arachis hoehnei	Illumina HiSeq X Ten	Laboratory of Genetic Breeding	SRP199050	peanut cp genomes	SRS4797078		2827.68	1	23614380	7084314000	hoe	WGS	GENOMIC	size fractionation
	SRX5145873	DNA sequencing	Arachis hoehnei	Illumina HiSeq 2000	Henan Agricultural University	SRP133797	Arachis monticola isolate:PI 263393 Genome sequencing and assembly	SRS4156226		1142.91	1	8503432	2551029600	K53	WGS	GENOMIC	RANDOM
	SRX5574005	WGS of Arachis ipaensis sample Ipa_K30076	Arachis ipaensis	Illumina HiSeq 4000	UGA	SRP189384	Arachis whole genome sequencing	SRS4536596		771.4	1	9723244	2450257488	Ipa_K30076_WGS	WGS	GENOMIC	RANDOM
	SRX2701518	DNA-seq of A.ipaensis: leaf	Arachis ipaensis	Illumina HiSeq 2000	University of Georgia	SRP102938	mRNA-seq, small RNA-seq and genome sequencing of peanut species	SRS2095428		771.4	1	9723244	2450257488	Aipa_DNA	WGS	GENOMIC	RANDOM
	SRX5286216	WGRS of Arachis species sample: ICG8206	Arachis ipaensis	Illumina HiSeq 2500	International Crops Research Institute for the Sem	SRP181806	Diverse accessions of Arachis genus	SRS4285849		5567.72	1	58986573	14683949320	ICG8206	WGS	GENOMIC	RANDOM
	SRX5574008	WGS of Arachis ipaensis sample Ipa-Marcio K30076	Arachis ipaensis	NextSeq 500	UGA	SRP189384	Arachis whole genome sequencing	SRS4536599		2201.75	1	15380911	4627171778	Ipa-Marcio K30076_WGS	WGS	GENOMIC	RANDOM
	SRX5145875	DNA sequencing	Arachis ipaensis	Illumina HiSeq 2000	Henan Agricultural University	SRP133797	Arachis monticola isolate:PI 263393 Genome sequencing and assembly	SRS4156228		1337.91	1	11112303	3333690900	K60	WGS	GENOMIC	RANDOM
	SRX5574000	WGS of Arachis ipaensis sample K30076	Arachis ipaensis	Illumina HiSeq 4000	UGA	SRP189384	Arachis whole genome sequencing	SRS4536591		130226.91	5	609514068	305976062136	K30076_WGS	WGA	GENOMIC	RANDOM
	SRX5549670	whole-genome sequencing of peanut: resistant cultivar Yuanza 9102	Arachis hypogaea	Illumina NovaSeq 6000	Oil Crops Research Institute of the Chinese Academ	SRP189027	Next generation sequencing identified genomic region and diagnostic markers for resistance to bacterial wilt in peanut (Arachis hypogaea L.)	SRS4515237		26666.77	1	228446507	68990845114	RP	WGS	GENOMIC	size fractionation
	SRX5549669	whole-genome sequencing of peanut: susceptile cultivar Xuzhou 68-4	Arachis hypogaea	Illumina NovaSeq 6000	Oil Crops Research Institute of the Chinese Academ	SRP189027	Next generation sequencing identified genomic region and diagnostic markers for resistance to bacterial wilt in peanut (Arachis hypogaea L.)	SRS4515236		31474.73	1	272350100	82249730200	SP	WGS	GENOMIC	size fractionation
	SRX5549668	whole-genome sequencing of peanut: pool of 15 resistant RILs	Arachis hypogaea	Illumina NovaSeq 6000	Oil Crops Research Institute of the Chinese Academ	SRP189027	Next generation sequencing identified genomic region and diagnostic markers for resistance to bacterial wilt in peanut (Arachis hypogaea L.)	SRS4515235		36880.3	1	364813413	95477199585	RB	WGS	GENOMIC	size fractionation
	SRX5549667	whole-genome sequencing of peanut: pool of 15 susceptible RILs	Arachis hypogaea	Illumina NovaSeq 6000	Oil Crops Research Institute of the Chinese Academ	SRP189027	Next generation sequencing identified genomic region and diagnostic markers for resistance to bacterial wilt in peanut (Arachis hypogaea L.)	SRS4515234		43241.15	1	369856909	111696786518	SB	WGS	GENOMIC	size fractionation
	SRX5529864	WGRS of Arachis species sample: ICG2857	Arachis hypogaea	Illumina HiSeq 2500	International Crops Research Institute for the Sem	SRP188603	Resequencing of Arachis species	SRS4496151		8210.82	1	89100107	22180327379	ICG2857	WGS	GENOMIC	RANDOM
	SRX5574017	WGS of [Arachis ipaensis x Arachis duranensis] sample IpaDur_2n1_B4	Arachis ipaensis x Arachis duranensis	Illumina HiSeq 4000	UGA	SRP189384	Arachis whole genome sequencing	SRS4536608		879.17	1	11482196	2893513392	IpaDur_2n1_B4_WGS	WGS	GENOMIC	RANDOM
	SRX5529862	WGRS of Arachis species sample: ICG12276	Arachis hypogaea	Illumina HiSeq 2500	International Crops Research Institute for the Sem	SRP188603	Resequencing of Arachis species	SRS4496150		11728.73	1	119425372	29723857658	ICG12276	WGS	GENOMIC	RANDOM
	SRX5529861	WGRS of Arachis species sample: ICG12235	Arachis hypogaea	Illumina HiSeq 2500	International Crops Research Institute for the Sem	SRP188603	Resequencing of Arachis species	SRS4496147		9268.87	1	98328545	24477359179	ICG12235	WGS	GENOMIC	RANDOM
	SRX5529860	WGRS of Arachis species sample: ICG2381	Arachis hypogaea	Illumina HiSeq 2500	International Crops Research Institute for the Sem	SRP188603	Resequencing of Arachis species	SRS4496148		14685.2	1	147694162	36769102168	ICG2381	WGS	GENOMIC	RANDOM
	SRX5529859	WGRS of Arachis species sample: ICG12672	Arachis hypogaea	Illumina HiSeq 2500	International Crops Research Institute for the Sem	SRP188603	Resequencing of Arachis species	SRS4496146		10650.6	1	111729814	27812545157	ICG12672	WGS	GENOMIC	RANDOM
	SRX5529858	WGRS of Arachis species sample: ICG10479	Arachis hypogaea	Illumina HiSeq 2500	International Crops Research Institute for the Sem	SRP188603	Resequencing of Arachis species	SRS4496144		11809.62	1	124828590	31074759759	ICG10479	WGS	GENOMIC	RANDOM
	SRX5529857	WGRS of Arachis species sample: ICG6703	Arachis hypogaea	Illumina HiSeq 2500	International Crops Research Institute for the Sem	SRP188603	Resequencing of Arachis species	SRS4496145		10092.84	1	106923917	26615581321	ICG6703	WGS	GENOMIC	RANDOM
	SRX5529856	WGRS of Arachis species sample: ICG11219	Arachis hypogaea	Illumina HiSeq 2500	International Crops Research Institute for the Sem	SRP188603	Resequencing of Arachis species	SRS4496143		12732.91	1	133809220	33299759726	ICG11219	WGS	GENOMIC	RANDOM
	SRX5529855	WGRS of Arachis species sample: ICG15190	Arachis hypogaea	Illumina HiSeq 2500	International Crops Research Institute for the Sem	SRP188603	Resequencing of Arachis species	SRS4496141		9166.38	1	100911143	25113646423	ICG15190	WGS	GENOMIC	RANDOM
	SRX5529854	WGRS of Arachis species sample: ICG4527	Arachis hypogaea	Illumina HiSeq 2500	International Crops Research Institute for the Sem	SRP188603	Resequencing of Arachis species	SRS4496140		7888.54	1	86966732	21646530354	ICG4527	WGS	GENOMIC	RANDOM
	SRX5529853	WGRS of Arachis species sample: ICG9777	Arachis hypogaea	Illumina HiSeq 2500	International Crops Research Institute for the Sem	SRP188603	Resequencing of Arachis species	SRS4496142		10694.16	1	108554594	27019789432	ICG9777	WGS	GENOMIC	RANDOM
	SRX5529852	WGRS of Arachis species sample: ICG8490	Arachis hypogaea	Illumina HiSeq 2500	International Crops Research Institute for the Sem	SRP188603	Resequencing of Arachis species	SRS4496139		13138.89	1	135392781	33706292733	ICG8490	WGS	GENOMIC	RANDOM
	SRX5529851	WGRS of Arachis species sample: ICG9842	Arachis hypogaea	Illumina HiSeq 2500	International Crops Research Institute for the Sem	SRP188603	Resequencing of Arachis species	SRS4496138		9270-11-01	1	101634322	25297047300	ICG9842	WGS	GENOMIC	RANDOM
	SRX5529850	WGRS of Arachis species sample: ICG9037	Arachis hypogaea	Illumina HiSeq 2500	International Crops Research Institute for the Sem	SRP188603	Resequencing of Arachis species	SRS4496137		11801.6	1	117860384	29337394035	ICG9037	WGS	GENOMIC	RANDOM
	SRX5529849	WGRS of Arachis species sample: ICG12000	Arachis hypogaea	Illumina HiSeq 2500	International Crops Research Institute for the Sem	SRP188603	Resequencing of Arachis species	SRS4496136		16052.92	1	168465905	41934077534	ICG12000	WGS	GENOMIC	RANDOM
	SRX5529848	WGRS of Arachis species sample: ICG5286	Arachis hypogaea	Illumina HiSeq 2500	International Crops Research Institute for the Sem	SRP188603	Resequencing of Arachis species	SRS4496135		11441.34	1	122373281	30462189611	ICG5286	WGS	GENOMIC	RANDOM
	SRX5529847	WGRS of Arachis species sample: ICG8760	Arachis hypogaea	Illumina HiSeq 2500	International Crops Research Institute for the Sem	SRP188603	Resequencing of Arachis species	SRS4496134		7560.58	1	82686282	20576440128	ICG8760	WGS	GENOMIC	RANDOM
[truncated: 1,550 more rows]

## Sheet: Lines from VIR collection
Lines from VIR collection
No.	VIR catalogue No.	Name	Origin
1	168	Local	China
2	416	Deur199	Argentina
3	555	Local	India
4	626	Natal Runner T.M.V.3	Australia
5	751	Spanish Bunch	Portugal
6	939	Tatui	Brazil
[truncated: 3 more rows]
