# Supplementary material for: Evolutionary Fate of the Opine Synthesis Genes in the Arachis L. Genomes
Source: Biology (Basel). 2024 Aug 9;13(8):601. doi: 10.3390/biology13080601 (PMC11351324; doi:10.3390/biology13080601)
Supplement: Supplementary file 1 [file biology-13-00601-s001.zip › Table S3.txt]

>SRX5145827_Arachis_diogoi.1__A
TTGTAAAATTGCTAGAAGTCCGATGAGGTGTCACTCTAAATTTAACTGAATGACAATGGG
TTGCTCTTAGTCCACAGTCTCTATAGTTAATAAAATTATCTGCTTTGTCTCAAAGGTGCT
CTTCCAAACGGCGCTGCCAACTTCCCCGAGCCTATCCCGGTACTGCGGCAATATCTCACC
GAGAACCGGAGTTTCAATGTCTTCAGTCACCCGTCCGTACTGGACAATGATCTTGTTTCC
TGTCGCCTGTGAATACCGAATGCGTCCGACCGGAGCATCACATTGACGCTCCTTCACATG
CACGGGTGCAGTGCTAACCACAGGCGCCCATGCATACATGGATTCACCGCTCACCACCGC
GTGATCTTGAATAATACTAAAAGGCAGCTCCCTCAACACATCCTCGCACAGCTCTGGATT
TTCCTTGGTTGCCAACGTGGCAACCACACAGATGCCCAATGGCTGCCACGTCAGACGAAC
CTTTCTTCCGTCGGCCACATGGACTCGACGAGAAAGATCCGGATCCGCGGGTGTGGCGAT
CGAGGCGGTGGTGTAACTGTAAGTCAGATGCTTTCCAATGTTCCAAGGGAAGTAATGAAA
CAACCACGCTGCGAGACGGTTAAGGTAGGCCAAGAACGTACGGACGGCTTTGACGGCCTC
TTCGCGGGTTGTGGCAGTGGGGAGCTGCTTGGTCAATGCAGCGGCCAGCGCCGCCATCTC
TTGGAAGCCGCTGTAGCGAAGAAAGCTGGAGAAGGTGTAGTCGAAACGGTGGACGAGGGC
GCAGCACTGGTCCAAAGAGAAACGCTCGTCTTCAAAGGTGTTCAAGAGAGAGTACCAGGT
GCAGGTGGAATGGTCGCGGATCATGCCGTTGACGAAATCCCAGGTGGTGAAGTACTGGTT
GTTTGTACCGACGGGAAGGCCGCCGGTGCGGATGCGTTTGACCTCTTTGGGTTCGGTGGT
GAGAATTGCATCGGTGGCGGCCTTAACGGCGGTTACGAGCTCAGACAAGTTGGAGAAGGA
GGTGGACA
>SRX5145827_Arachis_diogoi.2__A
TTGTAAAATTGCTAGAAGTCCGATGAGGTGTCACTCTAAATTTAACTGAATGACAATGGG
TTGCTCTTAGTCCACAGTCTCTATAGTTAATAAAATTATCTGCTTTGTCTCAAAGGTGCT
CTTCCAAACGGCGCTGCCAACTTCCCCGAGCCTATCCCGGTACTGCGGCAATATCTCACC
GAGAACCGGAGTTTCAATGTCTTCAGTCACCCGTCCGTACTGGACAATGATCTTGTTTCC
TGTCGCCTGTGAATACCGAATGCGTCCGACCGGAGCATCACATTGACGCTCCTTCACATG
CACGGGTGCAGTGCTAACCACAGGCGCCCATGCATACATGGATTCACCGCTCACCACCGC
GTGATCTTGAATAATACTAAAAGGCAGCTCCCTCAACACATCCTCGCACAGCTCTGGATT
TTCCTTGGTTGCCAACGTGGCAACCACACCGATGCCCAATGGCTGCCACGTCAGACGAAC
CTTTCTTCCGTCGGCCACGTGGACTCGACGAGAAAGATCCGGATCCGCGGGTGTGGCGAT
CGAGGCAGTGGTGTAACTGTAAGTCAGATGCTTTCCTATGTTCCAAGGGAAGTAATGAAA
CAACCACGCTGCGAGACGGTTAAGGTAGGCCAAGAACGTACGGACGGCTTTCACGGCCTC
TTCGCGGGTTTTGGCAGTGGGGAGATGCTTGGTCAATGCAGCGGCCAGCACCGCCATCTC
TTGGAAGCCGCTGTAGCGAAGAAAGTTGGAGAAGGTGTAGTCGAAACGGTGGACGAGGGC
GCAGCACTGGTCCAAAGAGAAACGCTCGTCTTCAAAGGTGTTCAAGAGAGAGTACCAGGT
GCAGGTGGAATGGTCGCGGATCATGCCGTTGACGAAATCCCAGGTGGTGAAGTACTGGTT
GTTTGTACCGACGGGAAGGCCGCCGGTGCGGATGCGTTTGACCTCTTTGGGTTCGGTGGT
GAGAATTGCATCGGTGGCGGCCTTAACGGCGGTTACGAGCTCAGACAAGTTGGAGAAGGA
GGTGGACA
>SRX5145828_ Arachis_appresipila.PR
GTCACTCTAAATTTAACTGAATGACAATGGGTTGCTCTTAGTCCACAGTCTCTATAGTTAATAAAATTAT
CTGCTTTGTCTCAAAAGTGCTCTTCCAAACGGCGCTGCCAACTTCCCCGAGCCTATCCCGGTACTGCGGC
AATATCTCACCCAGAACCGGAGTTTCAATGTCTTCAGTCACCCGTCCGTACTGGACAATGATCTTGTTTC
CTGTCGCCTGTGAATACCGAATGCGTCCGACCGGAGCATCACATTGACGCTCCTTCACATGCACGGGTGC
AGTGCTAACCACAGGCGCCCATGCATACATGGATTCACCGCTCACCACCGCGTGATCTTGAATAATACTA
AAAGGCAGCTCCCTCAACACATCCTCGCACAGCTCTGGATTTTCCTTGGTTGCCAACGTGGCAACCACAC
AGATGCCCAATGGCTGCCACGTCAGACGAACCTTTCTTCCGTCGGCCACATGGACTCGACGAGAAAGATC
CGGATCCGCGGGTGTGGAGATCGAGGCGGTGGTGTAACTGTAAGTCAGATGCTTTCCTATGTTCCAAGGG
AAGTAATGAAACAACCACGCTGCGAGACGGTTAAGGTAGGCCAAGAACGTACGCACGGCTTTGACGGCCT
CTTCGCGGGTTGTGGCGGTGGGAAGATGCTTGGTCAATGCAGCGGCCAGCGCCGCCATCTCTTGGAAGCC
GCTGTAGCGAAGAAAGTTGGAGAAGGTGTAGTCGAAGCGGTGGACGAGGGCGCAGCACTGGTCCAAAGAG
AAACGCTCGTCTTCAAAGGTGTTCAAGAGAGAGTACCAGGTGCAGGTGGAATGGTCGCGGATCATGCCGT
TGACGAAATCCCAGGTGGTGAAGTACTGGTTGTTTGTACCGACGGGAAGGCCGCCGGTGCGGATGCGTTT
GACCTCTTTGGGTTCGGTGGTGAGAATTGCATCGGTGGCGGCCTTAACGGCGGTTACGAGGTCAGACAAG
TTGGAGAAGGAGGTGGACA
>SRX5145834_Arachis_macedonii__EX
GTAAAATTGCTAGAAGTCCCATGAGGTGTCACTCTAAATTTAACTGAATGACAAT*GGTTGCTCTTAGTC
CACAGTCTCTATAGTTAATAAAATTATCTGCTTTGTCTCAAAGGTGCTCTTCCAAACGGCGCTGCCAACT
TCCCCGAGCCTATCCCGGTACTGCGGCAATATCTCACCGAGAACCGGAGTTTCAATGTCTTCAGTCACCC
GTCCGTACTGGACAATGATCTTGTTTCCTGTCGCCTGTGAATACCGAATGCGTCCGACCGGAGCATCACA
TTGACGCTCCTTCACATGCACGGGTGCAGTGCTAACCACAGGCGCCCATGCATACATGGATTCACCGCTC
ACCACCGCGTGATCTTGAATAATACTAAAAGGCAGCTCCCTCAACACATCCTCGCACAGCTCTGGATTTT
CCTTGGTTGCCAACGTGGCAACCACACAGATGCCCAATGGCTGCCACGTCAGACGAACCTTTCTTCCGTC
GGCCACATGGACTCGACGAGAAAGATCCGGATCCGCGGGTGTGGCGATCGAGGCAGTGGTGTAACTGTAA
GTCAGATGCTTTCCTATGTTCCAAGGGAAGTAATGAAACAACCACGCTGCGAGACGGTTAAGGTAGGCCA
AGAACGTACGGACGGCTTTGACGGCCTCTTCGCGGGTTGTGGCAGTGGGGAGATGCTTGGTCAATGCAGC
GGCCAGCACCGCCATCTCTTGGAAGCCGCTGTAGCGAAGAAAGTTGGAGAAGGTGTAGTCGAAGCGGTGG
ACGAGGGCGCAGCACTGGTCCAAAGAGAAACGCTCGTCTTCAAAGGTGTTCAAGAGAGAGTACCAGGTGC
AGGTGGAATGGTCGCGGATCATGCCGTTGACGAAATCCCAGGTGGTGAAGTACTGGTTGTTTGTACCGAC
GGGAAGGCCGCCGGTGCGGATGCGTTTGACCTCTTTGGGTTCAGTGGTGAGAATTGCATCGGTGGCGGCC
TTAACGGCGGTTACGAGCTCAGACAAGTTGGAGAATGAGGTGGACA
>SRX5286217_Arachis_hoehnei__A
GTAAAATTGCTAGAAGTCCGATGAGGTGTCACTCTAAATTTAACTGAATGACAATGGGTTGCTCTTAGTC
CACAGTCTCTATAGTTAATAAAATTATCTGCTTTGTCTCAAAAGTGCTCTTCCAAACGGCGCTGCCAACT
TCCCCGAGCCTATCCCGGTACTGCGGCAATATCTCACCGAGAACCGGAGTTTCAATGTCTTCAGTCACCC
GTCCGTACTGGACAATGATCTTGTTTCCTGTCGCCTGTGAATACCGAATGCGTCCGACCGGAGCATCACA
TTGACGCTCCTTCACATGCACGGGTGCAGTGCTAACCACAGGCGCCCATGCATACATGGATTCACCGCTC
ACCACCGCGTGATCTTGAATAATACTAAAAGGCAGCTCCCTCAACACATCCTCGCACAGCTCTGGATTTT
CCTTGGTTGCCAACGTGGCAACCACACCGATGCCCAATGGCTGCCACGTCAGACGAACCTTTCTTCCGTC
GGCCACGTGGACTCGACGAGAAAGATCCGGATCCGCGGGTGTGGCGATCGAGGCGGTGGTGTAACTGTAA
GTCAGATGCTTTCCTATGTTCCAAGGGAAGTAATGAAACAACCACGCTGCGAGACGGTTAAGGTAGGCCA
AGAACGTACGGACGGCTTTCACGGCCTCTTCGCGGGTTTTGGCAGTGGGGAGATGCTTGGTCAATGCAGC
GGCCAGCACCGCCATCTCTTGGAAGCCGCTGTAGCGAAGAAAGTTGGAGAAGGTGTAGTCGAAACGGTGG
ACGAGGGCGCAGCACTGGTCCAAAGAGAAACGCTCGTCTTCAAAGGTGTTCAAGAGAGAGTACCAGGTGC
AGGTGGAATGGTCGCGGATCATGCCGTTGACGAAATCCCAGGTGGTGAAGTACTGGTTGTTTGTACCGAC
GGGAAGGCCGCCGGTGCGGATGCGTTTGACCTCTTTGGGTTCGGTGGTGAGAATTGCATCGGTGGCGGCC
TTAACGGCGGTTACGAGCTCAGACAAGTTGGAGAAGGAGGTGGACA
>SRX5286218_Arachis_stenophylla.1__E
TTGTAAAATTGCTAGAAGTCCGATGAGGTGTCACTCTAAATTTAACTGAATGACAATGGG
TTGCTCTTAGGCCACAGTCTCTATAGTTAATAAAATTATCTGCTTTGTCTCAAAGGTGCT
CTTCCAAACGGCGCTGCCAACTTCCCCGAGCCTATCCCGGTACTGGGGCAATATCTCACC
GAGAACCGGAGTTTCAATGTCTTCAGTCACCCGTCCGTACTGGACAATGATCTTGTTTCC
CGTCGCCTGTGAATACCGAATGCGTCCGACCGGAGCATCACATTGACGCTCCTTCACATG
TACGGGTGCAGTGCTAACCACAGGCGCCCATGCATACATGGATTCACCGCTCACCACCGC
GTGATCTTGAATAATACTAAAAGGCAGCTCCCTCAACACATCCTCGCACAGCTCTGGATT
TTCCTTGGTTGCAAACGTGGCAACCACACTGATGCCCAATGGCTGCCACGTCAGACGAAC
CTTTCTTCCGTCGGCCACGTGGACTCGACGAGAAAGATCCGGATCCGC*GGTGTGGCGAA
CGAGGCGGTGGTGTAACTGTAAGTCAGATGCTTTCCAATGTTCCAAGGGAAGTAATGAAA
CAACCACGCTGCGAGACGGTTAAGGTAGGCCAAGAACGTACGGACGGCTTTGACGGCCTC
TTCGCGGGTTGTGGCAGTGGGGAGATGCTTGGTCAATGCAGCGGCCAACGCCGCCATCTC
TTGGAAGCCGCTGTAGCGAAGAAAGTTGGAGAAGGTGTAGTCGAAGCGGTGGACGAGGGC
GCAGCACTGGTCCAAAGAGAAATGCTCGTCTTCAAAGGTGATCAAGAGAGAGTACCAGGT
GCAGGTGGAATGGTCGCGGATCATGCCGTTGACGAAATCCCAGGTGGTGAAGTACTGGTT
GTTTGTACCAACGGGAAGGCCGCCGGTGCGGATGCGTTTGACCTCTTTGGGTTCGGTGGT
GAGAATTGCATCGGTGGCGGCCTTAATGGCGGTTACGAGCTCAGACAAGTTGGAGAAGGA
GGTGGACA
>SRX5286218_Arachis_stenophylla.2
TTGTAAAATTGCTAGAAGTCCGATGAGGTGTCACTCTAAATTTAACTGAATGACAATGGG
TTGCTCTTAGGCCACAGTCTCTATAGTTAATAAAATTATCTGCTTTGTCTCAAAGGTGCT
CTTCCAAACGGCGCTGCCAACTTCCCCGAGCCTATCCCGGTACTGCAGCAATATCTCACC
GAGAATCGGAGTTTCAATGTCTTCAGTCACCCGTCCGTACTGGACAATGATCTTGTTTCC
TGTCGCCTGTGAATACCGAATGCGTCCGACCGGAGCATCACATTGACGCTCCTTCACATG
GACCGGCGCAGTGCTAACCACAGGCGCCCATGCATACATGGATTCACCGCTCACCACCGC
GTGATCTTGAATAATACTAAAAGGCAGCTCCCTCAACACATCCTCGCACAGCTCTGGATT
TTCCTTGGTTGCAAACGTGGCAACCACACTGATGCCCAATGGCTGCCACGTCAGACGAAC
CTTTCTTCCGTCGGCCACGTGGACTCGACGAGAAAGATCTGTGCGTGTTGCGACCGCGTC
GGTGGTGTAGCTGTAGGTCAGATGCTTTCCAATGTTCCAAGGGAAGTAATGAAACGACCA
TGCCGCGAGACGGTTTATGTATGCCAAGAACGTACGGACGGCTTTGACGGCCTCTTCGCG
GGTTGTGGCAGTGGGGAGATGCTTGGTCAATGCAGCGGCCAACGCCGCCATCTCTTGGAA
GCCGCTGTAGCGAAGAAAGTTGGTGACGGAGTAGTCGAAACGGGAGACGAGGGCGCAGCA
CTGGTCCAAAGAGAAATGCTCGTCTTCAAAGGTTTTCAAGAGAGAATACCAGGTGTACGC
GGAATGGTCGCGGATCATGCCGTTGACGAAATCCCAGGTGGTGAAGTATTGGCTGTTTGT
ACCGACGGGAAGGCCGCCGCTGCGGATGTGTTTAATCTCCTTTGGTTCGGTGGTGAGAAT
TGCATCGGTGGCGGCCTTAATGGCACGTACGAGCTCGGGCAAGTTGGAGAAGGAGGTGGA
CA
>SRX5286219_Arachis_hoehnei__A
AAAATATCTAGAAGTCCCATGAGGTGTCACTCTAAATTTAACTGAATGACAATGGGTTGCTCTTAGTCCA
CAGTCTCTATAGTTAATAAAATTATGTGCTTTGTCTCAAAGGTGCTCTTCCAAACGGCGCTGCCAACTTC
CCCGAGCCTATCCCGGTACTGCGGCAATATCTCACCGAGAACCGGAGTTTCAATGTCTTCAGTCACCCGT
CCGTACTGGACAATGATCTTGTTTCCCGTCGCCTGTGAATACCGAATGCGTCCGACCGGAGCATCACATT
GACGCTCCTTCACATGCACGGGTGCAGTGCTAACCACAGGCGCCCATGCATACATGGATTCACCGCTCAC
CACCGCGTGATCTTGAATAATACTAAAAGGCAGCTCCCTCAACACATCCTCGCACAGTTCTGGATTTTCC
TTGGTTGCCAACGTGGCAACCACACAGATGCCCAATGGCTGCCACGTCAGACGAACCTTTCTTCCGTCGG
CCACATGGACTCGACGAGAAAGATCCGGATCCGCGGGTGTGGCGATCGAGGCGGTGGTGTAACTGTAAGT
CAGATGCTTTCCAATGTTCCAAGGGAAGTAATGAAACAACCACGCTGCGAGACGGTTAAGGTAGGCCAAG
AACGTACGGACGGCTTTGACGGCCTCTTCGCGGGTTGTGGCAGTGGGGAGCTGCTTGGTCAATGCAGCGG
CCAGCGCCGCCATCTCTTGGAAGCCGCTGTAGCGAAGAAAGTTGGAGAAGGTGTAGTCGAAGCGGTGGAC
GAGGGCGCAGCACTGGTCCAAAGAGAAACGCTCGTCTTCAAAGGTGTTCAAGAGAGAGTACCAGGTGCAG
GTGGAATGGTCGCGGATCATGCCGTTGACGAAATCCCAGGTGGTGAAGTACTGGTTGTTTGTACCGACGG
GAAGTCCGCCGGTGCGGATGCGTTTGACCTCTTTGGGTTCGGTGGTGAGAATTGCATCGGTGGCGGCCTT
AACGGCGGTTACGAGCTCAGACAAGTTGGAGAAGGAGGTGGACA
>SRX5574002_Arachis_valida1__B
TTGTAAAATTGCTAGAAGTCCGATGAGGTGTCACTCTAAATTTAACTGAATGACAATGGG
TTGCTCTTAGTCCACAGTCTCTATAGTTAATAAAATTATCTGCTTTGTCTCAAAGGTGCT
CTTCCAAACGGCGCTGCCAACTTCCCCGAGCCTATCCCGGTACTGCAGCAATATCTCACC
GAGAATCGGAGTTTCAATGTCTTCAGTCACCCGTCCGTACTGGACAATGATCTTGTTTCC
CGTCGCCTGTGAATACCGAATGCGTCCGACCGGAGCATCACATTGACGCTCCTTCACATG
CACGGGTGCAGTGCTAACCACAGGCGCCCATGCATACATGGATTCACCGCTCACCACCGC
GTGATCTTGAATAATACTAAAAGGCAGCTCCCTCAACACATCCTCGCACAGCTCTGGATT
TTCCTTGGTTGCCAACGTGGCAACCACACCGATGCCCAATGGCTGCCACGTCAGACGAAC
CTTTCTTCCGTCGGCCACGTGGACTCGACGAGAAAGATCCGGATCCGCGGGTGTGGCGAT
CGAGGCAGTGGTGTAACTGTAAGTCAGATGCTTTCCAATGTTCCAAGGGAAGTAATGAAA
CAACCACGCTGCGAGACGGTTAAGGTAGGCCAAGAACGTACGGACGGCTTTCACTGCCTC
TTCGCGGGTTTTGGCAGTGGGGAGATGCTTGGTCAATGCAGCGGCCAGCACCGCCATCTC
TTGGAAGCCGCTGTAGCGAAGAAAGTTGGAGAAGGTGTAGTCGAAGCGGTGGACGAGGGC
GCAGCACTGGTCCAAAGAGAAACGCTCGTCTTCAAAGGTGTTCAAGAGAGAGTACCAGGT
GCAGGTGGAATGGTCGCGGATCATGCCGTTGACGAAATCCCAGGTGGTGAAGTACTGGTT
GTTTGTACCGACGGGAAGGCCGCCGGTGCGGATGCGTTTGACCTCTTTGGGTTCGGTGGT
GAGAATTGCATCGGTGGCGGCCTTAACGGCGGTTACGAGCTCAGACAAGTTGGAGAAGGA
GGTGGACA
>SRX5574002_Arachis_valida2__B
TTGTAAAATTGCTAGAAGTCCGATGAGGTGTCACTCTAAATTTAACTGAATGACAATGGG
TTGCTCTTAGTCCACAGTCTCTATAGTTAATAAAATTATCTGCTTTGTCTCAAAGGTGCT
CTTCCAAACGGCGCTGCCAACTTCCCCGAGCCTATCCCGGTACTGCAGCAATATCTCACC
GAGAATCGGAGTTTCAATGTCTTCAGTCACCCGTCCGTACTGGACAATGATCTTGTTTCC
CGTCGCCTGTGAATACCGAATGCGTCCGACCGGAGCATCACATTGACGCTCCTTCACATG
CACGGGTGCAGTGCTAACCACAGGCGCCCATGCATACATGGATTCACCGCTCACCACCGC
GTGATCTTGAATAATACTAAAAGGCAGCTCCCTCAACACATCCTCGCACAGCTCTGGATT
TTCCTTTGTTGCCAACGTGGCAACCACACAGATGCCCAATGGCTGCCACGTCAGACGAAC
CTTTCTTCCGTCGGCCACGTGGACTCGACGAGAAAGATCCGGATCCGCGGGTGTGGCGAT
CGAGGCAGTGGTGTAACTGTAAGTCAGATGCTTTCCAATGTTCCAAGGGAAGTAATGAAA
CAACCACGCTGCGAGACGGTTAAGGTAGGCCAAGAACGTACGGACGGCTTTCACTGCCTC
TTCGCGGGTTTTGGCAGTGGGGAGATGCTTGGTCAATGCAGCGGCCAGCACCGCCATCTC
TTGGAAGCCGCTGTAGCGAAGAAAGTTGGAGAAGGTGTAGTCGAAGCGGTGGACGAGGGC
GCAGCACTGGTCCAAAGAGAAACGCTCGTCTTCAAAGGTGTTCAAGAGAGAGTACCAGGT
GCAGGTGGAATGGTCGCGGATCATGCCGTTGACGAAATCCCAGGAGGTGAAGTACTGGTT
GTTTGTACCGACGGGAAGGCTGCCGGTGCGGATGCGTTTGACCTCTTTGGGTTCGGTGGT
GAGAATTGCATCGGTGGCGGCCTTAACGGCGGTTACGAGCTCAGACAAGTTGGAGAAGGA
GGTGGACA
>SRX5874114_Arachis_paraguariensis__E
TTGTAAAATTGCTAGAAGTCCNATGAGGTGTCACTCTAAATTTAACTGAATGACAATGGGTTGCTCTTAG
TCCACAGTCTCTATAGTTAATAAAATTATCTGCTTTNTCTCAAAGGTGCTCTTCCAAACGGCGCTGCCAA
CTTCCCCGAGCCTATCCCGGTACTGCGGCAATATCTCACCGAGAATCGGAGTNTCAATGTCTTCAGTCAC
CCGTCCGTACTGGACAATGATCTTGTTTCCTGTCGCCTGTGAATACCGAATGCGTCCGACCGGAGCATCA
CATTGACGCTCCTTCACATGCACGGGTGCAGTGCTAACCACAGGCGCCCATGCATACATGGATTCACCGC
TCACCACCGCGTGATCTTGAATAATACTAAAAGGCAGCTCCCTCAACACATCCTCGCACAGCTCTGGATT
TTCCTTGGTTGCCAACGTGGCAACCACACAGATGCCCAATGGCTGCCACGTCAGACGAACCTTTCTTCCG
TCGGCCACGTGGACTCGACGAGAAAGATCCGGATCCGCGGGTGTGGGGATCGAGGCGGTGGTGTAACTGT
AAGTCAGATGCTTTCCAATGTTCCAAGGGAAGTAATGAAACAACCACGCTGCGAGACGGTTAAGGTAGGC
CAAGAACGTACGGACGGCTTTCACTGCCTCTTCGCGGGTTTTGGCAGTGGGGAGATGCTTGGTCAATGCA
GCGGCCAGCACCGCCATCTCTTGGAAGCCGCTGTAGCGAAGAAAGTTGGAGAAGGTGTAGTCGAAGCGGT
GGACGAGGGCGCAGCACTGGTCCAAAGAGAAACNCTCGTCTTCAAAGGTGTTCAAGAGAGAGTACCAGGT
GCAGGTGGAATGGTCGCGGATCATGCCGTTGACGAAATCCCAGGTGGTGAAGTACTGGTTGTTTGTACCG
ACGGGAAGGCCGCCGGTGCGGATGCGTTTGACCTCTTTGGGTTCGGTGGTGAGAATTGCATCGGTGGCGG
CCTTAACGGCGGTTACGAGCTCAGACAAGTTGGAGAAGGAGGTGGACA
>SRX5874120_Arachis_helodes1_D
TTGTAAAATTGCTAGAAGTCCGGTTCGGTTTCACTCTAAATTTAACTGAATGACAATGGG
TTGCTCTTAGTCCACAGTCTCTATAGTTAATAAAATTATCTGCTTTGTCTCAAAGGTGCT
CTTCCAAACGGCGCTACCAACTTCCCCGAGCCTATCCCGGTACTGCGGCAATATCTCACC
GAGAATCGGAGTTTCAATGTCTTCAGTCACCCGTCCGTACTGGACAATGATCTTGTTTCC
CGTCGCCTGTGAATACCGAATGCGTCCGACCGGAGCATCACATTGACGCTCCTTCACATG
CACGGGTGCAGTGCTAACCACAGGCGCCCATGCATACATGGATTCACCGCTCACCACCGC
GTGATCTTGAATAATACTAAAAGGCAGCTCCCTCAACACATCCTCGCACAGCTCTGGATT
TTCCTTTGTTGCCAACGTGGCAACCACACAGATGCCCAATGGCTGCCACGTCAGACGAAC
CTTTCTTCCGTCGGCCACGTGGACTCGACGAGAAAGATCCGGATCCGCGGGTGTGGCGAT
CGAGGCAGTGGTGTAACTGTAAGTCAGATGCTTTCCAATGTTCCAAGGGAAGTAATGAAA
CAACCACGCTGCGAGACGGTTAAGGTAGGCCAAGAACGTACGGACGGCTTTGACGGCCTC
TTCGCGGGTTGTGGCAGTGGGGAGATGATTGGTCAATGCAGCGGCCAGCACCGCCATCTC
TTGGAAGCCGCTGTAGCTAAGAAAGTTGGAGAAGGTGTAGTCGAAGCGGTGGACGAGGGC
GCAGCACTGGTCCAAAGAGAAATGCTCGTCTTCAAAGGTGATCAAGAGAGAGTACCAGGT
GCAGGTGGAATAGTCGCGGATCATGCCGTTGACGAAATCCCAGGTGGTGAAGTACTGGTT
GTTTGTACCGACGGGAAGGCCGCCGGTGCGGATGCGTTTGACCTCTTTGGGTTCGGTGGT
GAGAATTGCATCGGTGGCGGCCTTAATGGCGGTTACGAGCTCAGACAAGTTGGAGAAGGA
GGTGGACA
>SRX5874120_Arachis_helodes2__D
TTGTAAAATTGCTAGAAGTCCGGTTCGGTTTCACTCTAAATTTAACTGAACGGCAATCGG
TTGCTCTTAGTCCATAGTCTCTATAGTTAAAAGAATTATCTGCTTTGTCTCAAAGGTGCT
CTTCCAAACGGCGTTGCTAACTTTCCCGAGCTTATCCCGGTGCTGCGGCAATATCTCACC
GAGAATCGGAGTTTCAATGTCTTCAGTCACCCGTCCGTACTGGACAATGATCTTGTTTCC
CGTCGCCTGTGAATACCGAATGCGTCCGACCGGAGCATCACATTGACGCTCCTTCACATG
CACGGGTGCAGTGCTAACCACAGGCGCCCATGCATACATGGATTCACCGCTCACCACCGC
GTGATCTTGAATAATACTAAAAGGCAGCTCCCTCAACACATCCTCGCACAGCTCTGGATT
TTCCTTTGTTGCCAACGTGGCAACCACACAGATGCCCAATGGCTGCCACGTCAGACGAAC
CTTTCTTCCGTCGGCCACGTGGACTCGACGAGAAAGATCCGGATCCGCGGGTGTGGCGAT
CGAGGCAGTGGTGTAACTGTAAGTCAGATGCTTTCCAATGTTCCAAGGGAAGTAATGAAA
CAACCACGCTGCGAGACGGTTAAGGTAGGCCAAGAACGTACGGACGGCTTTGACGGCCTC
TTCGCGGGTTGTGGCAGTGGGGAGATGATTGGTCAATGCAGCGGCCAGCACCGCCATCTC
TTGGAAGCCGCTGTAGCTAAGAAAGTTGGAGAAGGTGTAGTCGAAGCGGTGGACGAGGGC
GCAGCACTGGTCCAAAGAGAAATGCTCGTCTTCAAAGGTGATCAAGAGAGAGTACCAGGT
GCAGGTGGAATAGTCGCGGATCATGCCGTTGACGAAATCCCAGGTGGTGAAGTACTGGTT
GTTTGTACCGACGGGAAGGCCGCCGGTGCGGATGCGTTTGACCTCTTTGGGTTCGGTGGT
GAGAATTGCATCGGTGGCGGCCTTAATGGCGGTTACGAGCTCAGACAAGTTGGAGAAGGA
GGTGGACA
>SRX5874123_Arachis_villosa__A
GTAAAATTGCTAGAAGTCCGATGAGGTGTCACTCTAAATTTAACTGAATGACAATGGGTTGCTCTTAGTC
CACAGTCTCTATAGTTAATAAAATTATCTGCTTTGTCTCAAAAGTGCTCTTCCAAACGGCGCTGCCAACT
TCCCCGAGCCTATCCCGGTACTGCGGCAATATCTCACCCAGAACCGGAGTTTCAATGTCTTCAGTCACCC
GTCCGTACTGGACAATGATCTTGTTTCCTGTCGCCTGTGAATACCGAATGCGTCCGACCGGAGCATCACA
TTGACGCTCCTTCACATGCACGGGTGCAGTGCTAACCACAGGCGCCCATGCATACATGGATTCACCGCTC
ACCACCGCGTGATCTTGAATAATACTAAAAGGCAGCTCCCTCAACACATCCTCGCACAGCTCTGGATTTT
CCTTGGTTGCCAACGTGGCAACCACACAGATGCCCAATGGCTGCCACGTCAGACGAACCTTTCTTCCGTC
GGCCACATGGACTCGACGAGAAAGATCCGGATCCGCGGGTGTGGAGATCGAGGCGGTGGTGTAACTGTAA
GTCAGATGCTTTCCTATGTTCCAAGGGAAGTAATGAAACAACCACGCTGCGAGACGGTTAAGGTAGGCCA
AGAACGTACGCACGGCTTTGACGGCCTCTTCGCGGGTTGTGGCGGTGGGAAGATGCTTGGTCAATGCAGC
GGCCAGCGCCGCCATCTCTTGGAAGCCGCTGTAGCGAAGAAAGTTGGAGAAGGTGTAGTCGAAGCGGTGG
ACGAGGGCGCAGCACTGGTCCAAAGAGAAACGCTCGTCTTCAAAGGTGTTCAAGAGAGAGTACCAGGTGC
AGGTGGAATGGTCGCGGATCATGCCGTTGACGAAATCCCAGGTGGTGAAGTACTGGTTGTTTGTACCGAC
GGGAAGGCCGCCGGTGCGGATGCGTTTGACCTCTTTGGGTTCGGTGGTGAGAATTGCATCGGTGGCGGCC
TTAACGGCGGTTACGAGGTCAGACAAGTTGGAGAAGGAGGTGGACA
>SRX9622586_Arachis_appressipila__PR
GTCACTCTAAATTTAACTGAATGACAATGGGTTGCTCTTAGTCCACAGTCTCTATAGTTAATAAAATTAT
CTGCTTTGTCTCAAAAGTGCTCTTCCAAACGGCGCTGCCAACTTCCCCGAGCCTATCCCGGTACTGCGGC
AATATCTCACCCAGAACCGGAGTTTCAATGTCTTCAGTCACCCGTCCGTACTGGACAATGATCTTGTTTC
CTGTCGCCTGTGAATACCGAATGCGTCCGACCGGAGCATCACATTGACGCTCCTTCACATGCACGGGTGC
AGTGCTAACCACAGGCGCCCATGCATACATGGATTCACCGCTCACCACCGCGTGATCTTGAATAATACTA
AAAGGCAGCTCCCTCAACACATCCTCGCACAGCTCTGGATTTTCCTTGGTTGCCAACGTGGCAACCACAC
AGATGCCCAATGGCTGCCACGTCAGACGAACCTTTCTTCCGTCGGCCACATGGACTCGACGAGAAAGATC
CGGATCCGCGGGTGTGGAGATCGAGGCGGTGGTGTAACTGTAAGTCAGATGCTTTCCTATGTTCCAAGGG
AAGTAATGAAACAACCACGCTGCGAGACGGTTAAGGTAGGCCAAGAACGTACGCACGGCTTTGACGGCCT
CTTCGCGGGTTGTGGCGGTGGGAAGATGCTTGGTCAATGCAGCGGCCAGCGCCGCCATCTCTTGGAAGCC
GCTGTAGCGAAGAAAGTTGGAGAAGGTGTAGTCGAAGCGGTGGACGAGGGCGCAGCACTGGTCCAAAGAG
AAACGCTCGTCTTCAAAGGTGTTCAAGAGAGAGTACCAGGTGCAGGTGGAATGGTCGCGGATCATGCCGT
TGACGAAATCCCAGGTGGTGAAGTACTGGTTGTTTGTACCGACGGGAAGGCCGCCGGTGCGGATGCGTTT
GACCTCTTTGGGTTCGGTGGTGAGAATTGCATCGGTGGCGGCCTTAACGGCGGTTACGAGGTCAGACAAG
TTGGAGAAGGAGGTGGACA
>SRX9622591_ Arachis_rigonii_PR
GTAAAATTGCTAGAAGTCCGATGAGGTGTCACTCTAAATTTAACTGAATGACAATGGGTTGCTCTTAGTC
CACAGTCTCTATAGTTAATAAAATTATCTGCTTTGTCTCAAAAGTGCTCTTCCAAACGGCGCTGCCAACT
TCCCCGAGCCTATCCCGGTACTGCGGCAATATCTCACCCAGAACCGGAGTTTCAATGTCTTCAGTCACCC
GTCCGTACTGGACAATGATCTTGTTTCCTGTCGCCTGTGAATACCGAATGCGTCCGACCGGAGCATCACA
TTGACGCTCCTTCACATGCACGGGTGCAGTGCTAACCACAGGCGCCCATGCATACATGGATTCACCGCTC
ACCACCGCGTGATCTTGAATAATACTAAAAGGCAGCTCCCTCAACACATCCTCGCACAGCTCTGGATTTT
CCTTGGTTGCCAACGTGGCAACCACACAGATGCCCAATGGCTGCCACGTCAGACGAACCTTTCTTCCGTC
GGCCACATGGACTCGACGAGAAAGATCCGGATCCGCGGGTGTGGAGATCGAGGCGGTGGTGTAACTGTAA
GTCAGATGCTTTCCTATGTTCCAAGGGAAGTAATGAAACAACCACGCTGCGAGACGGTTAAGGTAGGCCA
AGAACGTACGCACGGCTTTGACGGCCTCTTCGCGGGTTGTGGCGGTGGGAAGATGCTTGGTCAATGCAGC
GGCCAGCGCCGCCATCTCTTGGAAGCCGCTGTAGCGAAGAAAGTTGGAGAAGGTGTAGTCGAAGCGGTGG
ACGAGGGCGCAGCACTGGTCCAAAGAGAAACGCTCGTCTTCAAAGGTGTTCAAGAGAGAGTACCAGGTGC
AGGTGGAATGGTCGCGGATCATGCCGTTGACGAAATCCCAGGTGGTGAAGTACTGGTTGTTTGTACCGAC
GGGAAGGCCGCCGGTGCGGATGCGTTTGACCTCTTTGGGTTCGGTGGTGAGAATTGCATCGGTGGCGGCC
TTAACGGCGGTTACGAGGTCAGACAAGTTGGAGAAGGAGGTGGACA
>SRX11087450_Arachis_pintoi_C
TAAATTTAACTGAATGACAATCTGTTGTTCTTAGTCCACAGTCTCTATAGTTAATAGAATTATCTGCTTT
GTCTCGAAGGTGCTCTTCCAAACAGCGTTGCCAACTTCCCCGAGCTTATCCCGGTACTGCGGCAATATCT
CACCGAGAACCGGAGTTTCAATGTCTTCAGTCACCCGTCCGTACTGGACAATGATCTTGTTTCCCGTCGC
CTGTGAATACCGAATGCGTCCGATTGGAGCATCACATTGACGCTCCTTTACATGCACAGGCGCAGTGCTA
ACCACAGGCGCCCATGCATACATGGATTCACCGCTCACCACCGCGTGATCTTGAATAATACTAAAAGGCA
GCTCCCTCAACACATCCTCGCACAGCTCTGGATTTTCCTTGGTTGCCAACGTGGCAACCACACTGATGCC
CAATGGCTGCCACGTCAGACGAACCTTTCTTCCGTCGGCCACGTGGACTCGACGAGAAAGATCCGGATCG
GCGGGTGTGGCGACCGTGGCGGTGGTGTAACTGTAAGTCAGATGCTTTCCAATGTTCCAAGGGAAGTAAT
GAAACAACCACGCAGCGAGACGGTTAAGGTAGGCCAAGAACGTACGGACGGCTTTGACGGCCTCTTCGCG
GGTTGTGGCTGTGGGGAGATGCTTGGTCAATGCAGCGGCCAGCGCCGCCATCTCTTGGAAGCCGCTGTAG
CGAAGAAAGTTGGTGAAGGTGTAGTCGAAGCGGTGGACGAGGGCGCAGCACTGGTCCAAAGAGAAACGCT
CGTCTTCAAAGGTGTTCAAGAGAGAGTACCAGGTGCAGGTGGAATGGTCGCGGATCATGCCGTTGACGAA
ATCCCAGGTGGTGAAGTACTGGTTGTTTGTACCGACGGGAAGGCCGCCGGTGCGGATGCGTTTGACCTCT
TTGGGTTCGGTGGTGAGAATTGCATCGGTGGCGGCCTTAACGGCGGTTACGAGCTCAGACAAGTTGGAGA
AGGAGGTGGACA
>SRX13820409_Arachis_diogoi__A
GTAAAATTGCTAGAAGTCCGATGAGGTGTCACTCTAAATTTAACTGAATGACAATGGGTTGCTCTTAGTC
CACAGTCTCTATAGTTAATAAAATTATCTGCTTTGTCTCAAAAGTGCTCTTCCAAACGGCGCTGCCAACT
TCCCCGAGCCTATCCCGGTACTGCGGCAATATCTCACCGAGAACCGGAGTTTCAATGTCTTCAGTCACCC
GTCCGTACTGGACAATGATCTTGTTTCCTGTCGCCTGTGAATACCGAATGCGTCCGACCGGAGCATCACA
TTGACGCTCCTTCACATGCACGGGTGCAGTGCTAACCACAGGCGCCCATGCATACATGGATTCACCGCTC
ACCACCGCGTGATCTTGAATAATACTAAAAGGCAGCTCCCTCAACACATCCTCGCACAGCTCTGGATTTT
CCTTGGTTGCCAACGTGGCAACCACACCGATGCCCAATGGCTGCCACGTCAGACGAACCTTTCTTCCGTC
GGCCACGTGGACTCGACGAGAAAGATCCGGATCCGCGGGTGTGGCGATCGAGGCAGTGGTGTAACTGTAA
GTCAGATGCTTTCCTATGTTCCAAGGGAAGTAATGAAACAACCACGCTGCGAGACGGTTAAGGTAGGCCA
AGAACGTACGGACGGCTTTCACGGCCTCTTCGCGGGTTTTGGCAGTGGGGAGATGCTTGGTCAATGCAGC
GGCCAGCACCGCCATCTCTTGGAAGCCGCTGTAGCGAAGAAAGTTGGAGAAGGTGTAGTCGAAACGGTGG
ACGAGGGCGCAGCACTGGTCCAAAGAGAAACGCTCGTCTTCAAAGGTGTTCAAGAGAGAGTACCAGGTGC
AGGTGGAATGGTCGCGGATCATGCCGTTGACGAAATCCCAGGTGGTGAAGTACTGGTTGTTTGTACCGAC
GGGAAGTCCGCCGGTGCGGATGCGTTTGACCTCTTTGGGTTCGGTGGTGAGAATTGCATCGGTGGCGGCC
TTAACGGCGGTTACGAGCTCAGACAAGTTGGAGAAGGAGGTGGACA
>SRX5286220_Arachis_magna__B
CTGGACAATGATCTTGTTTCCCGTCGCCTGTGAATACCGAATGCGTCCGACCGGAGCATCACATTGACGC
TCCTTCACATGCACGGGTNCAGTGCTAACCACAGGCGCCCATGCATACATGGATTCACCGCTCACCACCG
CGTGATCTTGAATAATACTAAAAGGCAGCTCCCTCAACACATCCTCGCACAGCTCTGGATTTTCCTTGGT
TGCCAACGTGGCAACCNNNNNNNNNNNNNNNNNNNNNNNNNNNNNNNNNNNNNNNNNNNNNNNNNNNNNN
NNNNNNNNNNNNNNNNNNNNNNNNNNNNNNNNNNNNNNNNNNNNNNCGGTGGTGTAACTGTAAGTCAGAT
GCTTTCCAATGTTCCAAGGGAAGTAATGAAACAACCACGCTGCGAGACGGTTAAGGTAGGCCAAGAACGT
ACGGACGGCTTTGNNNNNNNNNNNNNNNNNNNNNNNNNNNNNNNNNNGCTTGGTCAATGCAGCGGCCAGC
ACCGCCATCTCTTGGAAGCCGCTGTAGCGAAGAAAGTTGGAGAAGGTGTAGTCGAAGCGGTGGACGAGGG
CGCAGCACTGGTCCAAAGAGAAACGCTCGTCTTCAAAGGTGTTCAAGAGAGAGTACCAGGTGCAGGTGGA
ATGGTCGCGGATCATGCCGTTGACGAAATCCCAGGTGGTGAAGTACTGGTTGTTTGTACCGACGGGAAGG
CCGCCGGTGCGGATGCGTTTGACCTCTTTGGGTTCGGTGGTGAGAATTGCATCGGTGGCGGCCTTAACGG
CGGTTACGAGCTCAGACAAGTTGGAGAAGGAGGNGGACA
>SRX5286221_Arachis_batizocoi__B_K
CGATGAGGTGTCACTCTAAATTTAACTGAATGACAATGGGTTGCTCTTAGTCCACAGTCTCTATAGTTAA
TAAAATTATCTGCTTTGTCTCAAAGGTGCTCTTCCAAACGGCGCTGCCAACTTCCCCGAGCCTATCCCGG
TACTGNNNNNNNNNNNNNNNNNNNNNNNNNNNNNNNNNNNNNNNNNNNNCTCGTCCGTACTGGACAATGA
TCTTGTTTCCTGTCGCCTGTGAATACCGAATGCGTCCGACCGGAGCATCACATTGACGCTCCTTCACATG
CACGGGTGCAGTGCTAACCATAGGCGCCCATGCATACATGGATTCACCGCTCACCACCGCGTGATCTTGA
ATAATACTAAAAGGCAGCTCCCTCAACACATCCTCGCACAGCTCTGGATTTTCCTTGGTTGCCAACGTGG
CAACCACACAGATGCCCAATGGCTGCCACGTCAGACGAACCTTTCTTCCGTCGGCCACGTGGACTCGACG
AGAAAGATCCGGATCCGCGGGTGTGGGGANNNNNNNNNNNNNNNNNNNNNNNNNNNNNNNNNNNNNNNNN
NNNNNNNNNNNNNNNNNNNNNNNNNNNNNNNNNNNNNNNNNNNNNNNNNNNNNNNNNNNNNNNNNNNNNN
NNNNNNNNNNNNNNNNNNNNNNNNNNNNNNNNNNNNNNNNNNNNNNNNNNNNNNNNNNNNNNNNNNNNNN
NNNNNNNNCGCTGTAGCGAAGAAAGTTGGAGAAGGTGTAGTCGAAGCGGTGGACGAGGGCGCAGCACTGG
TCCAAAGAGAAACGCTCGTCTTCAAAGGTGTTCAAGAGAGAGTACCAGGTGCAGGTGGAATGGTCGCGGA
TCATGCCGTTGACGAAATCCCAGGTGGTGAAGTACTGGTTGTTTGTACCGACGGGAAGGCCGCCGGTGCG
GATGCGTTTGACCTCTTTGGGTTCGGTGGTGAGAATTGCATCGGTGGCGGCCTTAACGGCGGTTACGAGC
TCAGACAAGTTGGAGAAGGAGGTGGACA
>SRX5286222_Arachis_batizocoi__B_K
AGCCCGATGAGGTGTCACTCTAAATTTAACTGAATGACAATGGGTTGCTCTTAGTCCACAGTCTCTATAG
TTAATAAAATTATCTGCTTTGTCTCAAAGGTGCTCTTCCAAACGGCGCTGCCAACTTCCCCGAGCCTATC
CCGGTACTGCGGCAATATCTCACCGAGANNNNNNNNNNNNNNNNNNNNNGTCACTCGTCCGTACTGGACA
ATGATCTTGTTTCCTGTCGCCTGTGAATACCGAATGCGTCCGACCGGAGCATCACATTGACGCTCCTTCA
CATGCACGGGTGCAGTGCTAACCATAGGCGCCCATGCATACATGGATTCACCGCTCACCACCGCGTGATC
TTGAATAATACTAAAAGGCAGCTCCCTCAACACATCCTCGCACAGCTCTGGATTTTCCTTGGTTGCCAAC
GTGGCAACCACACAGATGCCCAATGGCTGCNNNNNNNNNNNNNNNNNNNNNNNNNNNNNNNNNNNNNNNN
NNNNNNNNNNNNNNNNNNNNNNNNNNNNNNNNNNNNNNNNNNNGGTGTAACTGTAAGTCAGATGCTTTCC
TATGTTCCAAGGGAAGTAATGAAACAACCACGCTGCGAGACGGTTAAGGTAGGCCAAGAACGTACGGACG
GCTTNNNNNNNNNNNNNNNNNNNNNNNNNNNNNNNNNNNNNNNNNNNNNNNNNNNNNNNNNNNNNCGCCA
TCTCTTGGAAGCCGCTGTAGCGAAGAAAGTTGGAGAAGGTGTAGTCGAAGCGGTGGACGAGGGCGCAGCA
CTGGTCCAAAGAGAAACGCTCGTCTTCAAAGGTGTTCAAGAGAGAGTACCAGGTGCAGGTGGAATGGTCG
CGGATCATGCCGTTGACGAAATCCCAGGTGGTGAAGTACTGGTTGTTTGTACCGACGGGAAGGCCGCCGG
TGCGGATGCGTTTGACCTCTTTGGGTTCGGTGGTGAGAATTGCATCGGTGGCGGCCTTAACGGCGGTTAC
GAGCTCAGACAAGTTGGAGAAGGAGGTG
>SRX5573999_1Arachis_magna__B
ACAATGATCTTGTTTCCCGTCGCCTGTGAATACCGAATGCGTCCGACCGGAGCATCACATTGACNCTCCT
TCACATGCACGGGTGCAGTGCTAACCACAGGCGCCCATGCATACATGGATTCACCGCTCACCACCGCGTG
ATCTTGAATAATACTAAAAGGCAGCTCCCTCAACACATCCTCGCACAGCTCTGGATTTTCCTTGGTTNNN
NNNNNNNNNNNNNNNNNNNNNNNNNNNNNNNNNNNNNNNNNNNNNNNNNNNNNNNNNNNNNNNNNNNNNN
NNNNNNNNNNNNNNNNNNNNNNNNNNNNNNNNNNNNNNNNNNNGGTGGTGTAACTGTAAGTCAGATGCTT
TCCAATGTTCCAAGGGAAGTAATGAAACAACCACGCTGCGAGACGGTTAAGGTAGGCCAAGAACGTACGG
ACGGCTTTGANNNNNNNNNNNNNNNNNNNNNNNNNNNNNNNNNNNNNGGTCAATGCAGCGGCCAGCACCG
CCATCTCTTGGAAGCCGCTGTAGCGAAGAAAGTTGGAGAAGGTGTAGTCGAAGCGGTGGACGAGGGCGCA
GCACTGGTCCAAAGAGAAACGCTCGTCTTCAAAGGTGTTCAAGAGAGAGTACCAGGTGCAGGTGGAATGG
TCGCGGATCATGCCGTTGACGAAATCCCAGGTGGTGAAGTACTGGTTGTTTGTACCGACGGGAAGGCNGC
CGGTGCGGATGCGTTTGACCTCTTTGGGTTCGGTGGTGAGAATTGCATCGGTGGCGGCCTTAACGGCGGT
TACGAGCTCAGACAAGTTGGAG
>JADQCP010000007.1 Arachis cardenasii scaffold_14_A
GAGGTGTCACTCTAAATTTAACTGAATGACAATGGGTTGCTCTTAGTCCACAGTCTCTATAGTTAATAAA
ATTATCTGCTTTGTCTCAAAGGTGCTCTTCCAAACGGCGCTGCCAACTTCCCCGAGCCTATCCCGGTACT
GCGGCAATATCTCACCGAGAACCGGAGTTTCAATGTCTTCAGTCACCCGTCCGTACTGGACAATGATCTT
GTTTCCTGTCGCCTGTGAATACCGAATGCGTCCGACCGGAGCATCACATTGACGCTCCTTCACATGCACG
GGTGCAGTGCTAACCACAGGCGCCCATGCATACATGGATTCACCGCTCACCACCGCGTGATCTTGAATAA
TACTAAAAGGCAGCTCCCTTAACACATCCTCGCACAGCTCTGGATTTTCCTTGGTTGCCAACGTGGCAAC
CACACAGATGCCCAATGGCTGCCACGTCAGACGAACCTTTCTTCCGTCGGCCACATGGACTCGACGAGAA
AGATCCGGATCCGCGGGTGTGGCGATCGAGGCGGTGGTGTAACTGTAAATCAGATGCTTTCCAATGTTCC
AAGGGAAGTAATGAAACAACCACGCTGCGAGACGGTTAAGGTAGGCCAAGAACGTACGGACGGCTTTGAC
GGCCTCTTCGCGGGTTGTGGCGGTGGGAAGATGCTTGGTCAATGCAGCGGCCAGCGCCGCCATCTCTTGG
AAGCCGCTGTAGCGAAGAAAGTTGGAGAAGGTGTAGTCGAAGCGGTGGACGAGGGCGCAGCACTGGTCCA
AGGAGAAACGCTCGTCTTCAAAGGTGTTCAAGAGAGAGTACCAGGTGCAGGTGGAATGGTCGCGGATCAT
GCCGTTGACGAAATCCCAGGTGGTGAAGTACTGGTTGTTTGTACCGACGGGAAGGCCGCCGGTGCGGATG
CGTTTGACCTCTTTGGGTTCGGTGGTGAGAATTGCATCGGTGGCGGCCTTAACGGCGGTTACGAGCTCAG
ACAAGTTGGAGAAGGAG

>A. hypogaea genome A, line 416/OL840909.1
GGAGTATAAGGGATCACGGATGATATTATACTTTTCTCAAGAAACAGAAAGAAGTTTTGT
AAAATTGCTAGAAGTCCGATGAGGTGTCACTCTAAATTTAACTGAATGACAATGGGTTGC
TCTTAGTCCACAGTCTCTATAGTTAATAAAATTATCTGCTTTGTCTCAAAGGTGCTCTTC
CAAACGGCGCTGCCAACTTCCCCGAGCCAATCCCGGTACTGCAGCAATATCTCACCGAGA
ATCGGAGTTTCAATGTCTTCAGTCACCCGTCCGTACTGGACAATGATCTTGTTTCCTGTC
GCCTGTGAATACCGAATGCGTCCGACCGGAGCATCACATTGACGCTCCTTCACATGCACG
GGTGCAGTGCTAACCACAGGCGCCCATGCATACATGGATTCACCGCTCACCACCGCGTGA
TCTTGAATAATACTAAAAGGCAGCTCCCTCAACACATCCTCGCACAGCTCTGGATTTTCC
TTTGTTGCCAACGTGGCAACCACACAGATGCCCAATGGCTGCCACGTCAGACGAACCTTT
CTTCCGTCGGCCACGTGGACTCGACGAGAAAGATCCGGATCCGCGGGTGTGGGGATCGAG
GCGGTGGTGTAACTGTAAGTCAGATGCTTTCCAATGTTCCAAGGGAAGTAATGAAACAAC
CACGCTGCGAGACGGTTAAGGTAGGCCAAGAACGTACGGACGGCTTTCACTGCCTCTTCG
CGGGTTTTGGCAGTGGGGAGATGCTTGGTCAATGCAGCGGCCAGCACCGCCATCTCTTGG
AAGCCGCTGTAGCGAAGAAAGTTGGAGAAGGTGTAGTCGAAGCGGTGGACGAGGGCGCAG
CACTGGTCCAAAGAGAAACGCTCGTCTTCAAAGGTGTTCAAGAGAGAGTaCCAGGTGCAG
GTGGAATGGTCGCGGATCATGCCGTTGACGAAATCCCAGGTGGTGAAGTACTGGTTGTTT
GTACCGACGGGAAGGCCGCCGGTGCGGATGCGTTTGACCTCTTTGGGTTCGGTGGTGAGA
ATTGCAtTACGAGCTCAGACAAGTTGGAGAAGGAG
>A. hypogaea genome A, line 555/OL840910.1
CCCCCCAACGATGATCTCATAGAGTTAATAATTAAGGATCGCGATGATATTATACTTTTC
TCAAGAAACAGAAAGAAGTTTTGTAAAATTGCTAGAAGTCCGATGAGGTGTCACTCTAAA
TTTAACTGAATGACAATGGGTTGCTCTTAGTCCACAGTCTCTATAGTTAATAAAATTATC
TGCTTTGTCTCAAAGGTGCTCTTCCAAACGGCGCTGCCAACTTCCCCGAGCCTATCCCGG
TACTGCAGCAATATCTCACCGAGAATCGGAGTTTCAATGTCTTCAGTCACCCGTCCGTAC
TGGACAATGATCTTGTTTCCTGTCGCCTGTGAATACCGAATGCGTCCGACCGGAGCATCA
CATTGACGCTCCTTCACATGCACGGGTGCAGTGCTAACCACAGGCGCCCATGCATACATG
GATTCACCGCTCACCACCGCGTGATCTTGAATAATACTAAAAGGCAGCTCCCTCAACACA
TCCTCGCACAGCTCTGGATTTTCCTTTGTTGCCAACGTGGCAACCACACAGATGCCCAAT
GGCTGCCACGTCAGACGAACCTTTCTTCCGTCGGCCACGTGGACTCGACGAGAAAGATCC
GGATCCGCGGGTGTGGCGATCGAGGCAGTGGTGTAACTGT AAGTCAGATGCTTTCCAAT
GTTCCAAGGGAAGTAATGAAACAACCACGCTGCGAGACGGTTAAGGTAGGCCAAGAACGT
ACGGACGGCTTTCACTGCCTCTTCGCGGGTTTTGGCAGTGGGGAGATGCTTGGTCAATGC
AGCGGCCAGCACCGCCATCTCTTGGAAGCCGCTGTAGCGAAGAAAGTTGGAGAAGTTGTA
GTCGAAGCGGTGGACGAGGGCGCAGCACTGGTCCAAAGAGAAACGCTCGTCTTCAAAGGT
GTTCAAGAGAGAGTACCAGGTGCAGGTGGAATGGTCGCGGATCATGCCGTTGACGAAATC
CCAGGTGGTGAAGTACTGGTTGTTTGTACCGACGGGAAGGCCGCCGGTGCGGATGCGTTT
GACCTCTTTGGGTTCGGTGGTGAGAATTGCATCGGTGGCGGCCTTAACGGCGGTTACGAG
CTCAGACAAGTTGGAGAAGGAGGTGGACA
>A. hypogaea genome A, line 1157/ OR905615.1
CTCAAAGGTGCTCTTCCAAACGGCGCTGCCAACTTCCCCGAGCCTATCCCGGTACTGCAG
CAATATCTCACCGAGAATCGGAGTTTCAATGTCTTCAGTCACCCGTCCGTACTGGACAAT
GATCTTGTTTCCTGTCGCCTGTGAATACCGAATGCGTCCGACCGGAGCATCACATTGACG
CTCCTTCACATGCACGGGTGCAGTGCTAACCACAGGCGCCCATGCATACATGGATTCACC
GCTCACCACCGCGTGATCTTGAATAATACTAAAAGGCAGCTCCCTCAACACATCCTCGCA
CAGCTCTGGATTTTCCTTTGTTGCCAACGTGGCAACCACACAGATGCCCAATGGCTGCCA
CGTCAGACGAACCTTTCTTCCGTCGGCCACGTGGACTCGACGAGAAAGATCCGGATCCGC
GGGTGTGGGGATCGAGGCGGTGGTGTAACTGTAAGTCAGATGCTTTCCAATGTTCCAAGG
GAAGTAATGAAACAACCACGCTGCGAGACGGTTAAGGTAGGCCAAGAACGTACGGACGGC
TTTCACTGCCTCTTCGCGGGTTTTGGCAGTGGGGAGATGCTTGGTCAATGCAGCGGCCAG
CACCGCCATCTCTTGGAAGCCGCTGTAGCGAAGAAAGTTGGAGAAGGTGTAGTCGAAGCG
GTGGACGAGGGCGCAGCACTGGTCCAAAGAGAAACGCTCGTCTTCAAAGGTGTTCAAGAG
AGAGTACCAGGTGCAGGTGGAATGGTCGCGGATCATGCCGTTGACGAAATCCAATGGTCG
CGGATCATGCCGTTGACGAAATCCCAGGGTGGTGAAGTACTGGTTGTTTGTACCGACGGG
AAGGCCGCCGGTGCGGATGCGTTTGACCTCTTTGGGTTCGGTGGTGAGAATTGCATCGGT
GGGGGCCTTAACGGCGGTTACGAGCTCAGACAAGTTGGAGAAG
>A. hypogaea genome A, line 1905/ OR905616.1
CTTTGTCTCAAAGGTGCTCTTCCAAACGGCGCTGCCAACTTCCCCCGAGCCTATCCCGGT
ACTGCAGCAATATCTCCACCGAGAATCGGAGTTTCAATGTCTTCAGTCACCCGTCCGTAC
TGGACAATGATCTTGTTTCCTGTCGCCTGTGAATACCGAATGCGTCCGACCGGAGCATCA
CATTGACGCTCCTTCACATGCACGGGTGCAGTGCTAACCACAGGCGCCCATGCATACATG
GATTCACCGCTCACCACCGCGTGATCTTGAATAATACTAAAAGGCAGCTCCCTCAACACA
TCCTCGCACAGCTCTGGATTTTCCTTTGTTGCCAACGTGGCAACCACACAGATGCCCAAT
GGCTGCCACGTCAGACGAACCTTTCTTCCGTCGGCCACGTGGACTCGACGAGAAAGATCC
GGATCCGCGGGTGTGGGGATCGAGGCGGTGGTGTAACTGTAAGTCAGATGCTTTCCAATG
TTCCAAGGGAAGTAATGAAACAACCACGCTGCGAGACGGTTAAGGTAGGCCAAGAACGTA
CGGACGGCTTTCACTGCCTCTTCGCGGGTTTTGGCAGTGGGGAGATGCTTGGTCAATGCA
GCGGCCAGCACCGCCATCTCTTGGAAGCCGCTGTAGCGAAGAAAGTTGGAGAAGGTGTAG
TCGAAGCGGTGGACGAGGGCGCAGCACTGGTCCAAAGAGAAACGCTCGTCTTCAAAGGTG
TTCAAGAGAGAGTACCAGGTGCAGGTGGAATGGTCGCGGATCATGCCGTTGACGAAATCC
CAGGTGGTGAAGTTACTGTTG
> A. hypogaea genome A_SRX2105352..H2
TTGTAAAATTGCTAAAAGTCCGATGAGGTGTCACTCTAAATTTAACTCGATGACAATGGG
TTGCTCTTAGTCCACAGTCTCTATAGTTAATAAAATTATCTGCTTTGTCTCAAAGGTGCT
CTTTCAAACGGCGCTGCCAACTTCCCCGAGCCTATCCCGGTACTGCGGCAATATCTCACC
GAGAACCGGAGTTTCAATGTCTTCAGTCACCCGTCCGTACTGGACAATGATCTTGTTTCC
TGTCGCCTGTGAATACCGAATGCGTCCGACCGGAGCATCACATTGACGCTCCTTCACATG
CACGGGTGCAGTGCTAACCACAGGCGCCCATGCATACATGGATTCACCGCTCACCACCGC
GTGATCTTGAATAATACTAAAAGGCAGCTCCCTCAACACATCCTCGCACAGCTCTGGATT
TTCCTTTGTTGCCAACGTGGCAACCACACAGATGCCCAATGGCTGCCACGTCAGACGAAC
CTTTCTTCCGTCGGCCACGTGGACTCGACGAGAAAGATCCGGATCCGCGGGTGTGGGGAT
CGAGGCGGTGGTGTAGCTGTAAGTCAGATGCTTTCCAATGTTCCAAGGAAAGTGATGAAA
CGACCATGCCGCGAGACGGTTTATGTATGCCAAAAATGCGCGGACGGCTTTGACAGCCTC
TTCGCGGGTGGTGGCAGCGGGAAGATGCTTGCTGACTGCGGCGGCTAGGGCAGCCATTTC
TTGGAAGCCGCTGTAGCGAAGAAAGTTGGAGAAGGTGTAGTCGAAGCGGTGGACGAGGGC
GCAGCACTGGTCCAAAGAGAAACGCTCGTCTTCAAAGGTGTTCAAGAGAGAGTACCAGGT
GCAGGTGGAATGGTCGCGGATCATGCCGTTGACGAAATCCCAGGTGGTGAAGTACTGGTT
GTTTGTACCGACGGGAAGGCCGCCGGTGCGGATGCGTTTGGCCTCTTTGGGTTCGGTGGT
GAGAATTGCATCGGTGGCGGCCTTAACGGCGGTTACGAGCTCAGACAAGTTGGAGAAGGA
GGTGGACA
> A. hypogaea A. hypogaea  genome A_SRX2105351..H1
TTGTAAAATTGCTAGAAGTCCGATGAGGTGTCACTCTAAATTTAACTGAATGACAATGGG
TTGCTCTTAGTCCACAGTCTCTATAGTTAATAAAATTATCTGCTTTGTCTCAAAGGTGCT
CTTCCAAACGGCGCTGCCAACTTCCCCGAGCCTATCCCGGTACTGCAGCAATATCTCACC
GAGAATCGGAGTTTCAATGTCTTCAGTCACCCGTCCGTACTGGACAATGATCTTGTTTCC
TGTCGCCTGTGAATACCGAATGCGTCCGACCGGAGCATCACATTGACGCTCCTTCACATG
CACGGGTGCAGTGCTAACCACAGGCGCCCATGCATACATGGATTCACCGCTCACCACCGC
GTGATCTTGAATAATACTAAAAGGCAGCTCCCTCAACACATCCTCGCACAGCTCTGGATT
TTCCTTTGTTGCCAACGTGGCAACCACACAGATGCCCAATGGCTGCCACGTCAGACGAAC
CTTTCTTCCGTCGGCCACGTGGACTCGACGAGAAAGATCCGGATCCGCGGGTGTGGCGAT
CGAGGCGGTGGTGTAACTGTAAGTCAGATGCTTTCCAATGTTCCAAGGGAAGTAATGAAA
CAACCACGCTGCGAGACGGTTAAGGTAGGCCAAGAACGTACGGACGGCTTTCACTGCCTC
TTCGCGGGTTTTGGCAGTGGGGAGATGCTTGGTCAATGCAGCGGCCAGCACCGCCATCTC
TTGGAAGCCGCTGTAGCGAAGAAAGTTGGAGAAGGTGTAGTCGAAGCGGTGGACGAGGGC
GCAGCACTGGTCCAAAGAGAAACGCTCGTCTTCAAAGGTGTTCAAGAGAGAGTACCAGGT
GCAGGTGGAATGGTCGCGGATCATGCCGTTGACGAAATCCCAGGTGGTGAAGTACTGGTT
GTTTGTACCGACGGGAAGGCCGCCGGTGCGGATGCGTTTGACCTCTTTGGGTTCGGTGGT
GAGAATTGCATCGGTGGCGGCCTTAACGGCGGTTACGAGCTCAGACAAGTTGGAGAAGGA
GGTGGACA
> A. hypogaea  genome A_SRX2105351..H2
TTGTAAAATTGCTAAAAGTCCGATGAGGTGTCACTCTAAATTTAACTCGATGACAATGGG
TTGCTCTTAGTCCACAGTCTCTATAGTTAATAAAATTATCTGCTTTGTCTCAAAGGTGCT
CTTTCAAACGGCGCTGCCAACTTCCCCGAGCCTATCCCGGTACTGCGGCAATATCTCACC
GAGAACCGGAGTTTCAATGTCTTCAGTCACCCGTCCGTACTGGACAATGATCTTGTTTCC
TGTCGCCTGTGAATACCGAATGCGTCCGACCGGAGCATCACATTGACGCTCCTTCACATG
CACGGGTGCAGTGCTAACCACAGGCGCCCATGCATACATGGATTCACCGCTCACCACCGC
GTGATCTTGAATAATACTAAAAGGCAGCTCCCTCAACACATCCTCGCACAGCTCTGGATT
TTCCTTTGTTGCCAACGTGGCAACCACACAGATGCCCAATGGCTGCCACGTCAGACGAAC
CTTTCTTCCGTCGGCCACGTGGACTCGACGAGAAAGATCCGGATCCGCGGGTGTGGGGAG
CGAGGCGGTAGTGTAGCTGTAAGTCAGATGCTTTCCAATGTTCCAAGGAAAGTGATGAAA
CGACCATGCCGCGAGACGGTTTATGTATGCCAAAAATGCGCGGACGGCTTTGACAGCCTC
TTCGCGGGTGGTGGCAGCGGGAAGATGCTTGCTGACTGCGGCGGCTAGGGCAGCCATTTC
TTGGAAGCCGCTGTAGCGAAGAAAGTTGGAGAAGGTGTAGTCGAAGCGGTGGACGAGGGC
GCAGCACTGGTCCAAAGAGAAACGCTCGTCTTCAAAGGTGTTCAAGAGAGAGTACCAGGT
GCAGGTGGAATGGTCGCGGATCATGCCGTTGACGAAATCCCAGGTGGTGAAGTACTGGTT
GTTTGTACCGACGGGAAGGCCGCCGGTGCGGATGCGTTTGACCTCTTTGGGTTCGGTGGT
GAGAATTGCATCGGTGGCGGCCTTAACGGCGGTTACGAGCTCAGACAAGTTGGAGAAGGA
GGTGGACA
> A. hypogaea  genome A_SRX2105350..H1
TTGTAAAATTGCTAAAAGTCCGATGAGGTGTCACTCTAAATTTAACTCGATGACAATGGG
TTGCTCTTAGTCCACAGTCTCTATAGTTAATAAAATTATCTGCTTTGTCTCAAAGGTGCT
CTTTCAAACGGCGCTGCCAACTTCCCCGAGCCTATCCCGGTACTGCGGCAATATCTCACC
GAGAACCGGAGTTTCAATGTCTTCAGTCACCCGTCCGTACTGGACAATGATCTTGTTTCC
TGTCGCCTGTGAATACCGAATGCGTCCGACCGGAGCATCACATTGACGCTCCTTCACATG
CACGGGTGCAGTGCTAACCACAGGCGCCCATGCATACATGGATTCACCGCTCACCACCGC
GTGATCTTGAATAATACTAAAAGGCAGCTCCCTCAACACATCCTCGCACAGCTCTGGATT
TTCCTTTGTTGCCAACGTGGCAACCACACAGATGCCCAATGGCTGCCACGTCAGACGAAC
CTTTCTTCCGTCGGCCACGTGGACTCGACGAGAAAGATCCGGATCCGCGGGTGTGGGGAT
CGAGGCGGTGGTGTAGCTGTAAGTCAGATGCTTTCCAATGTTCCAAGGAAAGTGATGAAA
CGACCATGCCGCGAGACGGTTTATGTATGCCAAAAACGTACGGACGGCTTTGACAGCCTC
TTCGCGGGTTTTGGCAGTGGGGAGATGCTTGGTCAATGCAGCGGCCAGCACCGCCATTTC
TTGGAAGCCGCTGTAGCGAAGAAAGTTGGAGAAGGTGTAGTCGAAGCGGTGGACGAGGGC
GCAGCACTGGTCCAAAGAGAAACGCTCGTCTTCAAAGGTGTTCAAGAGAGAGTACCAGGT
GCAGGTGGAATGGTCGCGGATCATGCCGTTGACGAAATCCCAGGTGGTGAAGTACTGGTT
GTTTGTACCGACGGGAAGGCCGCCGGTGCGGATGCGTTTGACCTCTTTGGGTTCGGTGGT
GAGAATTGCATCGGTGGCGGCCTTAACGGCGGTTACGAGCTCAGACAAGTTGGAGAAGGA
GGTGGACA
> A. hypogaea  genome A_SRX2105348..H2
TTGTAAAATTGCTAAAAGTCCGATGAGGTGTCACTCTAAATTTAACTCGATGACAATGGG
TTGCTCTTAGTCCACAGTCTCTATAGTTAATAAAATTATCTGCTTTGTCTCAAAGGTGCT
CTTTCAAACGGCGCTGCCAACTTCCCCGAGCCTATCCCGGTACTGCGGCAATATCTCACC
GAGAACCGGAGTTTCAATGTCTTCAGTCACCCGTCCGTACTGGACAATGATCTTGTTTCC
TGTCGCCTGTGAATACCGAATGCGTCCGACCGGAGCATCACATTGACGCTCCTTCACATG
CACGGGTGCAGTGCTAACCACAGGCGCCCATGCATACATGGATTCACCGCTCACCACCGC
GTGATCTTGAATAATACTAAAAGGCAGCTCCCTCAACACATCCTCGCACAGCTCTGGATT
TTCCTTTGTTGCCAACGTGGCAACCACACAGATGCCCAATGGCTGCCACGTCAGACGAAC
CTTTCTTCCGTCGGCCACGTGGACTCGACGAGAAAGATCCGGATCCGCGGGTGTGGGGAT
CGAGGCGGTGGTGTAACTGTAAGTCAGATGCTTTCCAATGTTCCAAGGGAAGTAATGAAA
CAACCACGCTGCGAGACGGTTAAGGTAGGCCAAGAACGTACGGACGGCTTTCACTGCCTC
TTCGCGGGTTTTGGCAGTGGGGAGATGCTTGGTCAATGCAGCGGCCAGCACCGCCATTTC
TTGGAAGCCGCTGTAGCGAAGAAAGTTGGAGAAGGTGTAGTCGAAGCGGTGGACGAGGGC
GCAGCACTGGTCCAAAGAGAAACGCTCGTCTTCAAAGGTGTTCAAGAGAGAGTACCAGGT
GCAGGTGGAATGGTCGCGGATCATGCCGTTGACGAAATCCCAGGTGGTGAAGTACTGGTT
GTTTGTACCGACGGGAAGGCCGCCGGTGCGGATGCGTTTGACCTCTTTGGGTTCGGTGGT
GAGAATTGCATCGGTGGCGGCCTTAACGGCGGTTACGAGCTCAGACAAGTTGGAGAAGGA
GGTGGACA
> A. hypogaea  genome A_SRX2105347..H2
TTGTAAAATTGCTAAAAGTCCGATGAGGTGTCACTCTAAATTTAACTCGATGACAATGGG
TTGCTCTTAGTCCACAGTCTCTATAGTTAATAAAATTATCTGCTTTGTCTCAAAGGTGCT
CTTTCAAACGGCGCTGCCAACTTCCCCGAGCCTATCCCGGTACTGCGGCAATATCTCACC
GAGAACCGGAGTTTCAATGTCTTCAGTCACCCGTCCGTACTGGACAATGATCTTGTTTCC
TGTCGCCTGTGAATACCGAATGCGTCCGACCGGAGCATCACATTGACGCTCCTTCACATG
CACGGGTGCAGTGCTAACCACAGGCGCCCATGCATACATGGATTCACCGCTCACCACCGC
GTGATCTTGAATAATACTAAAAGGCAGCTCCCTCAACACATCCTCGCACAGCTCTGGATT
TTCCTTTGTTGCCAACGTGGCAACCACACAGATGCCCAATGGCTGCCACGTCAGACGAAC
CTTTCTTCCGTCGGCCACGTGGACTCGACGAGAAAGATCCGGATCCGCGGGTGTGGCGAT
CGCGGCGGTAGTGTAGCTGTAAGTCAGATGCTTTCCAATGTTCCAAGGAAAGTGATGAAA
CGACCATGCCGCGAGACGGTTTATGTATGCCAAAAATGCGCGGACGGCTTTGACAGCCTC
TTCGCGGGTGGTGGCAGCGGGAAGATGCTTGCTGACTGCGGCGGCTAGGGCAGCCATTTC
TTGGAAGCCGCTGTAGCGAAGAAAGTTGGAGAAGGTGTAGTCGAAGCGGTGGACGAGGGC
GCAGCACTGGTCCAAAGAGAAACGCTCGTCTTCAAAGGTGTTCAAGAGAGAGTACCAGGT
GCAGGTGGAATGGTCGCGGATCATGCCGTTGACGAAATCCCAGGTGGTGAAGTACTGGTT
GTTTGTACCGACGGGAAGGCCGCCGGTGCGGATGCGTTTGACCTCTTTGGGTTCGGTGGT
GAGAATTGCATCGGTGGCGGCCTTAACGGCGGTTACGAGCTCAGACAAGTTGGAGAAGGA
GGTGGACA
> A. hypogaea  genome A_SRX2105346..H1
TTGTAAAATTGCTAAAAGTCCGATGAGGTGTCACTCTAAATTTAACTCGATGACAATGGG
TTGCTCTTAGTCCACAGTCTCTATAGTTAATAAAATTATCTGCTTTGTCTCAAAGGTGCT
CTTTCAAACGGCGCTGCCAACTTCCCCGAGCCTATCCCGGTACTGCGGCAATATCTCACC
GAGAACCGGAGTTTCAATGTCTTCAGTCACCCGTCCGTACTGGACAATGATCTTGTTTCC
TGTCGCCTGTGAATACCGAATGCGTCCGACCGGAGCATCACATTGACGCTCCTTCACATG
CACGGGTGCAGTGCTAACCACAGGCGCCCATGCATACATGGATTCACCGCTCACCACCGC
GTGATCTTGAATAATACTAAAAGGCAGCTCCCTCAACACATCCTCGCACAGCTCTGGATT
TTCCTTTGTTGCCAACGTGGCAACCACACAGATGCCCAATGGCTGCCACGTCAGACGAAC
CTTTCTTCCGTCGGCCACGTGGACTCGACGAGAAAGATCCGGATCCGCGGGTGTGGGGAT
CGAGGCGGTGGTGTAACTGTAAGTCAGATGCTTTCCAATGTTCCAAGGAAAGTGATGAAA
CGACCATGCCGCGAGACGGTTTATGTATGCCAAAAACGTACGGACGGCTTTGACAGCCTC
TTCGCGGGTTTTGGCAGTGGGGAGATGCTTGGTCAATGCAGCGGCCAGCACCGCCATTTC
TTGGAAGCCGCTGTAGCGAAGAAAGTTGGAGAAGGTGTAGTCGAAGCGGTGGACGAGGGC
GCAGCACTGGTCCAAAGAGAAACGCTCGTCTTCAAAGGTGTTCAAGAGAGAGTACCAGGT
GCAGGTGGAATGGTCGCGGATCATGCCGTTGACGAAATCCCAGGTGGTGAAGTACTGGTT
GTTTGTACCGACGGGAAGGCCGCCGGTGCGGATGCGTTTGACCTCTTTGGGTTCGGTGGT
GAGAATTGCATCGGTGGCGGCCTTAACGGCGGTTACGAGCTCAGACAAGTTGGAGAAGGA
GGTGGACA

> A. hypogaea  genome A SRX2105345..H2
TTGTAAAATTGCTAAAAGTCCGATGAGGTGTCACTCTAAATTTAACTCGATGACAATGGG
TTGCTCTTAGTCCACAGTCTCTATAGTTAATAAAATTATCTGCTTTGTCTCAAAGGTGCT
CTTTCAAACGGCGCTGCCAACTTCCCCGAGCCTATCCCGGTACTGCGGCAATATCTCACC
GAGAACCGGAGTTTCAATGTCTTCAGTCACCCGTCCGTACTGGACAATGATCTTGTTTCC
TGTCGCCTGTGAATACCGAATGCGTCCGACCGGAGCATCACATTGACGCTCCTTCACATG
CACGGGTGCAGTGCTAACCACAGGCGCCCATGCATACATGGATTCACCGCTCACCACCGC
GTGATCTTGAATAATACTAAAAGGCAGCTCCCTCAACACATCCTCGCACAGCTCTGGATT
TTCCTTTGTTGCCAACGTGGCAACCACACAGATGCCCAATGGCTGCCACGTCAGACGAAC
CTTTCTTCCGTCGGCCACGTGGACTCGACGAGAAAGATCCGGATCCGCGGGTGTGGGGAT
CGAGGCGGTGGTGTAGCTGTAAGTCAGATGCTTTCCAATGTTCCAAGGAAAGTGATGAAA
CGACCATGCCGCGAGACGGTTTATGTATGCCAAAAATGCGTACGGACGGCTTTGACAGCC
TCTTCGCGGGTGGTGGCAGCGGGAAGATGCTTGCTGACTGCGGCGGCTAGGGCAGCCATT
TCTTGGAAGCCGCTGTAGCGAAGAAAGTTGGAGAAGGTGTAGTCGAAGCGGTGGACGAGG
GCGCAGCACTGGTCCAAAGAGAAACGCTCGTCTTCAAAGGTGTTCAAGAGAGAGTACCAG
GTGCAGGTGGAATGGTCGCGGATCATGCCGTTGACGAAATCCCAGGTGGTGAAGTACTGG
TTGTTTGTACCGACGGGAAGGCCGCCGGTGCGGATGCGTTTGACCTCTTTGGGTTCGGTG
GTGAGAATTGCATCGGTGGCGGCCTTAACGGCGGTTACGAGCTCAGACAAGTTGGAGAAG
GAGGTGGACA

> A. hypogaea  genome A_SRX2105344..H1
TTGTAAAATTGCTAAAAGTCCGATGAGGTGTCACTCTAAATTTAACTCGATGACAATGGG
TTGCTCTTAGTCCACAGTCTCTATAGTTAATAAAATTATCTGCTTTGTCTCAAAGGTGCT
CTTTCAAACGGCGCTGCCAACTTCCCCGAGCCTATCCCGGTACTGCGGCAATATCTCACC
GAGAACCGGAGTTTCAATGTCTTCAGTCACCCGTCCGTACTGGACAATGATCTTGTTTCC
TGTCGCCTGTGAATACCGAATGCGTCCGACCGGAGCATCACATTGACGCTCCTTCACATG
CACGGGTGCAGTGCTAACCACAGGCGCCCATGCATACATGGATTCACCGCTCACCACCGC
GTGATCTTGAATAATACTAAAAGGCAGCTCCCTCAACACATCCTCGCACAGCTCTGGATT
TTCCTTTGTTGCCAACGTGGCAACCACACAGATGCCCAATGGCTGCCACGTCAGACGAAC
CTTTCTTCCGTCGGCCACGTGGACTCGACGAGAAAGATCCGGATCCGCGGGTGTGGGGAT
CGAGGCGGTAGTGTAACTGTAAGTCAGATGCTTTCCAATGTTCCAAGGGAAGTAATGAAA
CAACCACGCTGCGAGACGGTTAAGGTAGGCCAAGAACGTACGGACGGCTTTCACTGCCTC
TTCGCGGGTTTTGGCAGTGGGGAGATGCTTGGTCAATGCAGCGGCCAGCACCGCCATCTC
TTGGAAGCCGCTGTAGCGAAGAAAGTTGGAGAAGGTGTAGTCGAAGCGGTGGACGAGGGC
GCAGCACTGGTCCAAAGAGAAACGCTCGTCTTCAAAGGTGTTCAAGAGAGAGTACCAGGT
GCAGGTGGAATGGTCGCGGATCATGCCGTTGACGAAATCCCAGGTGGTGAAGTACTGGTT
GTTTGTACCGACGGGAAGGCCGCCGGTGCGGATGCGTTTGACCTCTTTGGGTTCGGTGGT
GAGAATTGCATCGGTGGCGGCCTTAACGGCGGTTACGAGCTCAGACAAGTTGGAGAAGGA
GGTGGACA
> A. hypogaea  genome A_SRX2105344..H2
TTGTAAAATTGCTAGAAGTCCGATGAGGTGTCACTCTAAATTTAACTGAATGACAATGGG
TTGCTCTTAGTCCACAGTCTCTATAGTTAATAAAATTATCTGCTTTGTCTCAAAGGTGCT
CTTCCAAACGGCGCTGCCAACTTCCCCGAGCCTATCCCGGTACTGCAGCAATATCTCACC
GAGAATCGGAGTTTCAATGTCTTCAGTCACCCGTCCGTACTGGACAATGATCTTGTTTCC
TGTCGCCTGTGAATACCGAATGCGTCCGACCGGAGCATCACATTGACGCTCCTTCACATG
CACGGGTGCAGTGCTAACCACAGGCGCCCATGCATACATGGATTCACCGCTCACCACCGC
GTGATCTTGAATAATACTAAAAGGCAGCTCCCTCAACACATCCTCGCACAGCTCTGGATT
TTCCTTTGTTGCCAACGTGGCAACCACACAGATGCCCAATGGCTGCCACGTCAGACGAAC
CTTTCTTCCGTCGGCCACGTGGACTCGACGAGAAAGATCCGGATCCGCGGGTGTGGGGAT
CGAGGCGGTGGTGTAGCTGTAAGTCAGATGCTTTCCAATGTTCCAAGGAAAGTGATGAAA
CGACCATGCCGCGAGACGGTTTATGTATGCCAAAAATGCGCGGACGGCTTTGACAGCCTC
TTCGCGGGTGGTGGCAGCGGGAAGATGCTTGGTCAATGCAGCGGCCAGCACCGCCATTTC
TTGGAAGCCGCTGTAGCGAAGAAAGTTGGAGAAGGTGTAGTCGAAGCGGTGGACGAGGGC
GCAGCACTGGTCCAAAGAGAAACGCTCGTCTTCAAAGGTGTTCAAGAGAGAGTACCAGGT
GCAGGTGGAATGGTCGCGGATCATGCCGTTGACGAAATCCCAGGTGGTGAAGTACTGGCT
GTTTGTGCCGACCGGAAGGCCGCCGCTGTGGATGTGTTTGATCTCCTTTGGTTCGGTGGT
GAGAATTGCATCGGTGGCGGCCTTAACGGCGGTTACGAGCTCAGACAAGTTGGAGAAGGA
GGTGGACA
> A. hypogaea  genome A_SRX2105343..H1
TTGTAAAATTGCTAAAAGTCCGATGAGGTGTCACTCTAAATTTAACTCGATGACAATGGG
TTGCTCTTAGTCCACAGTCTCTATAGTTAATAAAATTATCTGCTTTGTCTCAAAGGTGCT
CTTTCAAACGGCGCTGCCAACTTCCCCGAGCCTATCCCGGTACTGCGGCAATATCTCACC
GAGAACCGGAGTTTCAATGTCTTCAGTCACCCGTCCGTACTGGACAATGATCTTGTTTCC
TGTCGCCTGTGAATACCGAATGCGTCCGACCGGAGCATCACATTGACGCTCCTTCACATG
CACGGGTGCAGTGCTAACCACAGGCGCCCATGCATACATGGATTCACCGCTCACCACCGC
GTGATCTTGAATAATACTAAAAGGCAGCTCCCTCAACACATCCTCGCACAGCTCTGGATT
TTCCTTTGTTGCCAACGTGGCAACCACACAGATGCCCAATGGCTGCCACGTCAGACGAAC
CTTTCTTCCGTCGGCCACGTGGACTCGACGAGAAAGATCCGGATCCGCGGGTGTGGGGAT
CGAGGCGGTGGTGTAGCTGTAAGTCAGATGCTTTCCAATGTTCCAAGGAAAGTGATGAAA
CGACCATGCCGCGAGACGGTTTATGTATGCCAAAAATGCGCGGACGGCTTTGACAGCCTC
TTCGCGGGTTTTGGCAGTGGGGAGATGCTTGGTCAATGCAGCGGCCAGCAGCCATTTCTT
GGAAGCCGCTGTAGCGAAGAAAGTTGGAGAAGGTGTAGTCGAAGCGGTGGACGAGGGCGC
AGCACTGGTCCAAAGAGAAACGCTCGTCTTCAAAGGTGTTCAAGAGAGAGTACCAGGTGC
AGGTGGAATGGTCGCGGATCATGCCGTTGACGAAATCCCAGGTGGTGAAGTATTGGCTGT
TTGTGCCGACCGGAAGGCCGCCGCTGTGGATGTGTTTGATCTCCTTTGGTTCGGTGGTGA
GAATTGCATCGGTGGCGGCCTTAACGGCGGTTACGAGCTCAGACAAGTTGGAGAAGGAGG
TGGACA
> A. hypogaea  genome A_SRX2105340..H2
TTGTAAAATTGCTAAAAGTCCGATGAGGTGTCACTCTAAATTTAACTCGATGACAATGGG
TTGCTCTTAGTCCACAGTCTCTATAGTTAATAAAATTATCTGCTTTGTCTCAAAGGTGCT
CTTTCAAACGGCGCTGCCAACTTCCCCGAGCCTATCCCGGTACTGCGGCAATATCTCACC
GAGAACCGGAGTTTCAATGTCTTCAGTCACCCGTCCGTACTGGACAATGATCTTGTTTCC
TGTCGCCTGTGAATACCGAATGCGTCCGACCGGAGCATCACATTGACGCTCCTTCACATG
CACGGGTGCAGTGCTAACCACAGGCGCCCATGCATACATGGATTCACCGCTCACCACCGC
GTGATCTTGAATAATACTAAAAGGCAGCTCCCTCAACACATCCTCGCACAGCTCTGGATT
TTCCTTTGTTGCCAACGTGGCAACCACACAGATGCCCAATGGCTGCCACGTCAGACGAAC
CTTTCTTCCGTCGGCCACGTGGACTCGACGAGAAAGATCCGGATCCGCGGGTGTGGGGAT
CGAGGCAGTGGTGTAGCTGTAAGTCAGATGCTTTCCAATGTTCCAAGGAAAGTGATGAAA
CGACCATGCCGCGAGACGGTTGAGGTAGGCCAAGAACGTACTGACGGCTTTCACTGCCTC
TTCGCGGGTTTTGGCAGTGGGGAGATGCTTGGTCAATGCAGCGGCCAGCACCGCCATTTC
TTGGAAGCCGCTGTAGCGAAGAAAGTTGGAGAAGGTGTAGTCGAAGCGGTGGACGAGGGC
GCAGCACTGGTCCAAAGAGAAACGCTCGTCTTCAAAGGTGTTCAAGAGAGAGTACCAGGT
GCAGGTGGAATGGTCGCGGATCATGCCGTTGACGAAATCCCAGGTGGTGAAGTACTGGTT
GTTTGTACCGACGGGAAGGCCGCCGGTGCGGATGCGTTTGACCTCTTTGGGTTCGGTGGT
GAGAATTGCATCGGTGGCGGCCTTAACGGCGGTTACGAGCTCAGACAAGTTGGAGAAGGA
GGTGGACA
> A. hypogaea  genome A_SRX2105339..H1
TTGTAAAATTGCTAAAAGTCCGATGAGGTGTCACTCTAAATTTAACTCGATGACAATGGG
TTGCTCTTAGTCCACAGTCTCTATAGTTAATAAAATTATCTGCTTTGTCTCAAAGGTGCT
CTTTCAAACGGCGCTGCCAACTTCCCCGAGCCTATCCCGGTACTGCGGCAATATCTCACC
GAGAACCGGAGTTTCAATGTCTTCAGTCACCCGTCCGTACTGGACAATGATCTTGTTTCC
TGTCGCCTGTGAATACCGAATGCGTCCGACCGGAGCATCACATTGACGCTCCTTCACATG
CACGGGTGCAGTGCTAACCACAGGCGCCCATGCATACATGGATTCACCGCTCACCACCGC
GTGATCTTGAATAATACTAAAAGGCAGCTCCCTCAACACATCCTCGCACAGCTCTGGATT
TTCCTTTGTTGCCAACGTGGCAACCACACAGATGCCCAATGGCTGCCACGTCAGACGAAC
CTTTCTTCCGTCGGCCACGTGGACTCGACGAGAAAGATCCGGATCCGCGGGTGTGGGGAT
CGAGGCGGTGGTGTAACTGTAAGTCAGATGCTTTCCAATGTTCCAAGGAAAGTGATGAAA
CGACCATGCCGCGAGACGGTTAAGGTAGGCCAAGAACGTACGGACGGCTTTGACAGCCTC
TTCGCGGGTGGTGGCAGCGGGAAGATGCTTGCTGACTGCGGCGGCTAGGGCAGCCATTTC
TTGGAAGCCGCTGTAGCGAAGAAAGTTGGAGAAGGTGTAGTCGAAGCGGTGGACGAGGGC
GCAGCACTGGTCCAAAGAGAAACGCTCGTCTTCAAAGGTGTTCAAGAGAGAGTACCAGGT
GCAGGTGGAATGGTCGCGGATCATGCCGTTGACGAAATCCCAGGTGGTGAAGTACTGGTT
GTTTGTACCGACGGGAAGGCCGCCGGTGCGGATGCGTTTGACCTCTTTGGGTTCGGTGGT
GAGAATTGCATCGGTGGCGGCCTTAACGGCGGTTACGAGCTCAGACAAGTTGGAGAAGGA
GGTGGACA
> A. hypogaea  genome A_SRX2105338..H2
TTGTAAAATTGCTAAAAGTCCGATGAGGTGTCACTCTAAATTTAACTCGATGACAATGGG
TTGCTCTTAGTCCACAGTCTCTATAGTTAATAAAATTATCTGCTTTGTCTCAAAGGTGCT
CTTTCAAACGGCGCTGCCAACTTCCCCGAGCCTATCCCGGTACTGCGGCAATATCTCACC
GAGAACCGGAGTTTCAATGTCTTCAGTCACCCGTCCGTACTGGACAATGATCTTGTTTCC
TGTCGCCTGTGAATACCGAATGCGTCCGACCGGAGCATCACATTGACGCTCCTTCACATG
CACGGGTGCAGTGCTAACCACAGGCGCCCATGCATACATGGATTCACCGCTCACCACCGC
GTGATCTTGAATAATACTAAAAGGCAGCTCCCTCAACACATCCTCGCACAGCTCTGGATT
TTCCTTTGTTGCCAACGTGGCAACCACACAGATGCCCAATGGCTGCCACGTCAGACGAAC
CTTTCTTCCGTCGGCCACGTGGACTCGACGAGAAAGATCCGGATCCGCGGGTGTGGGGAT
CGAGGCGGTAGTGTAGCTGTAAGTCAGATGCTTTCCAATGTTCCAAGGAAAGTGATGAAA
CGACCATGCCGCGAGACGGTTTATGTATGCCAAAAATGCGCGGACGGCTTTGACAGCCTC
TTCGCGGGTGGTGGCAGCGGGAAGATGCTTGCTGACTGCGGCGGCTAGGGCAGCCATTTC
TTGGAAGCCGCTGTAGCGAAGAAAGTTGGAGAAGGTGTAGTCGAAGCGGTGGACGAGGGC
GCAGCACTGGTCCAAAGAGAAACGCTCGTCTTCAAAGGTGTTCAAGAGAGAGTACCAGGT
GCAGGTGGAATGGTCGCGGATCATGCCGTTGACGAAATCCCAGGTGGTGAAGTACTGGTT
GTTTGTACCGACGGGAAGGCCGCCGGTGCGGATGCGTTTGACCTCTTTGGGTTCGGTGGT
GAGAATTGCATCGGTGGCGGCCTTAACGGCGGTTACGAGCTCAGACAAGTTGGAGAAGGA
GGTGGACA
> A. hypogaea  genome A_SRX2105337..H1
TTGTAAAATTGCTAAAAGTCCGATGAGGTGTCACTCTAAATTTAACTCGATGACAATGGG
TTGCTCTTAGTCCACAGTCTCTATAGTTAATAAAATTATCTGCTTTGTCTCAAAGGTGCT
CTTTCAAACGGCGCTGCCAACTTCCCCGAGCCTATCCCGGTACTGCGGCAATATCTCACC
GAGAACCGGAGTTTCAATGTCTTCAGTCACCCGTCCGTACTGGACAATGATCTTGTTTCC
TGTCGCCTGTGAATACCGAATGCGTCCGACCGGAGCATCACATTGACGCTCCTTCACATG
CACGGGTGCAGTGCTAACCACAGGCGCCCATGCATACATGGATTCACCGCTCACCACCGC
GTGATCTTGAATAATACTAAAAGGCAGCTCCCTCAACACATCCTCGCACAGCTCTGGATT
TTCCTTTGTTGCCAACGTGGCAACCACACAGATGCCCAATGGCTGCCACGTCAGACGAAC
CTTTCTTCCGTCGGCCACGTGGACTCGACGAGAAAGATCCGGATCCGCGGGTGTGGGGAT
CGAGGCGGTGGTGTAGCTGTAAGTCAGATGCTTTCCAATGTTCCAAGGAAAGTGATGAAA
CGACCATGCCGCGAGACGGTTGAGGTAGGCCAAGAACGTACGGACGGCTTTGACAGCCTC
TTCGCGGGTGGTGGCAGCGGGAAGATGCTTGCTGACTGCGGCGGCTAGGGCAGCCATTTC
TTGGAAGCCGCTGTAGCGAAGAAAGTTGGAGAAGGTGTAGTCGAAGCGGTGGACGAGGGC
GCAGCACTGGTCCAAAGAGAAACGCTCGTCTTCAAAGGTGTTCAAGAGAGAGTACCAGGT
GCAGGTGGAATGGTCGCGGATCATGCCGTTGACGAAATCCCAGGTGGTGAAGTACTGGTT
GTTTGTACCGACGGGAAGGCCGCCGGTGCGGATGCGTTTGACCTCTTTGGGTTCGGTGGT
GAGAATTGCATCGGTGGCGGCCTTAACGGCGGTTACGAGCTCAGACAAGTTGGAGAAGGA
GGTGGACA
> A. hypogaea  genome A_SRX2105336..H1
TTGTAAAATTGCTAAAAGTCCGATGAGGTGTCACTCTAAATTTAACTCGATGACAATGGG
TTGCTCTTAGTCCACAGTCTCTATAGTTAATAAAATTATCTGCTTTGTCTCAAAGGTGCT
CTTTCAAACGGCGCTGCCAACTTCCCCGAGCCTATCCCGGTACTGCGGCAATATCTCACC
GAGAATCGGAGTTTCAATGTCTTCAGTCACCCGTCCGTACTGGACAATGATCTTGTTTCC
TGTCGCCTGTGAATACCGAATGCGTCCGACCGGAGCATCACATTGACGCTCCTTCACATG
CACGGGTGCAGTGCTAACCACAGGCGCCCATGCATACATGGATTCACCGCTCACCACCGC
GTGATCTTGAATAATACTAAAAGGCAGCTCCCTCAACACATCCTCGCACAGCTCTGGATT
TTCCTTTGTTGCCAACGTGGCAACCACACAGATGCCCAATGGCTGCCACGTCAGACGAAC
CTTTCTTCCGTCGGCCACGTGGACTCGACGAGAAAGATCCGGATCCGCGGGTGTGGGGAT
CGAGGCGGTGGTGTAACTGTAAGTCAGATGCTTTCCAATGTTCCAAGGGAAGTAATGAAA
CAACCACGCTGCGAGACGGTTAAGGTAGGCCAAGAACGTACGGACGGCTTTCACTGCCTC
TTCGCGGGTTTTGGCAGTGGGGAGATGCTTGGTCAATGCAGCGGCCAGCACCGCCATCTC
TTGGAAGCCGCTGTAGCGAAGAAAGTTGGAGAAGGTGTAGTCGAAGCGGTGGACGAGGGC
GCAGCACTGGTCCAAAGAGAAACGCTCGTCTTCAAAGGTGTTCAAGAGAGAGTACCAGGT
GCAGGTGGAATGGTCGCGGATCATGCCGTTGACGAAATCCCAGGTGGTGAAGTACTGGTT
GTTTGTACCGACGGGAAGGCCGCCGGTGCGGATGCGTTTGACCTCTTTGGGTTCGGTGGT
GAGAATTGCATCGGTGGCGGCCTTAACGGCGGTTACGAGCTCAGACAAGTTGGAGAAGGA
GGTGGACA
> A. hypogaea  genome A_SRX2105335..H1
TTGTAAAATTGCTAAAAGTCCGATGAGGTGTCACTCTAAATTTAACTCGATGACAATGGG
TTGCTCTTAGTCCACAGTCTCTATAGTTAATAAAATTATCTGCTTTGTCTCAAAGGTGCT
CTTTCAAACGGCGCTGCCAACTTCCCCGAGCCTATCCCGGTACTGCGGCAATATCTCACC
GAGAACCGGAGTTTCAATGTCTTCAGTCACCCGTCCGTACTGGACAATGATCTTGTTTCC
TGTCGCCTGTGAATACCGAATGCGTCCGACCGGAGCATCACATTGACGCTCCTTCACATG
CACGGGTGCAGTGCTAACCACAGGCGCCCATGCATACATGGATTCACCGCTCACCACCGC
GTGATCTTGAATAATACTAAAAGGCAGCTCCCTCAACACATCCTCGCACAGCTCTGGATT
TTCCTTTGTTGCCAACGTGGCAACCACACAGATGCCCAATGGCTGCCACGTCAGACGAAC
CTTTCTTCCGTCGGCCACGTGGACTCGACGAGAAAGATCCGGATCCGCGGGTGTGGGGAT
CGAGGCGGTGGTGTAGCTGTAAGTCAGATGCTTTCCAATGTTCCAAGGAAAGTGATGAAA
CGACCATGCCGCGAGACGGTTTATGTATGCCAAAAATGCGCGGACGGCTTTGACAGCCTC
TTCGCGGGTGGTGGCAGCGGGAAGATGCTTGGTCAATGCAGCGGCCAGCACCGCCATTTC
TTGGAAGCCGCTGTAGCGAAGAAAGTTGGAGAAGGTGTAGTCGAAGCGGTGGACGAGGGC
GCAGCAGATCATGCCGTTGACGAAATCCCAGGTGGTGAAGTACTGGTTGTTTGTACCGAC
GGGAAGGCCGCCGGTGCGGATGCGTTTGACCTCTTTGGGTTCGGTGGTGAGAATTGCATC
GGTGGCGGCCTTAACGGCGGTTACGAGCTCAGACAAGTTGGAGAAGGAGGTGGACA
> A. hypogaea  genome A_SRX2105335..H2
TTGTAAAATTGCTAGAAGTCCGATGAGGTGTCACTCTAAATTTAACTGAATGACAATGGG
TTGCTCTTAGTCCACAGTCTCTATAGTTAATAAAATTATCTGCTTTGTCTCAAAGGTGCT
CTTCCAAACGGCGCTGCCAACTTCCCCGAGCCTATCCCGGTACTGCAGCAATATCTCACC
GAGAATCGGAGTTTCAATGTCTTCAGTCACCCGTCCGTACTGGACAATGATCTTGTTTCC
TGTCGCCTGTGAATACCGAATGCGTCCGACCGGAGCATCACATTGACGCTCCTTCACATG
CACGGGTGCAGTGCTAACCACAGGCGCCCATGCATACATGGATTCACCGCTCACCACCGC
GTGATCTTGAATAATACTAAAAGGCAGCTCCCTCAACACATCCTCGCACAGCTCTGGATT
TTCCTTTGTTGCCAACGTGGCAACCACACAGATGCCCAATGGCTGCCACGTCAGACGAAC
CTTTCTTCCGTCGGCCACGTGGACTCGACGAGAAAGATCCGGATCCGCGGGTGTGGGGAT
CGAGGCGGTGGTGTAACTGTAAGTCAGATGCTTTCCAATGTTCCAAGGGAAGTAATGAAA
CAACCACGCTGCGAGACGGTTAAGGTAGGCCAAGAACGTACGGACGGCTTTCACTGCCTC
TTCGCGGGTTTTGGCAGTGGGGAGATGCTTGGTCAATGCAGCGGCCAGCAGCCATCTCTT
GGAAGCCGCTGTAGCGAAGAAAGTTGGAGAAGGTGTAGTCGAAGCGGTGGACGAGGGCGC
AGCACTGGTCCAAAGAGAAACGCTCGTCTTCAAAGGTGTTCAAGAGAGAGTACCAGGTGC
AGGTGGAATGGTCGCGGATCATGCCGTTGACGAAATCCCAGGTGGTGAAGTACTGGTTGT
TTGTGCCGACCGGAAGGCCGCCGCTGTGGATGTGTTTGATCTCCTTTGGTTCGGTGGTGA
GAATTGCATCGGTGGCGGCCTTAACGGCGGTTACGAGCTCAGACAAGTTGGAGAAGGAGG
TGGACA
> A. hypogaea  genome A_SRX2105334..H1
TTGTAAAATTGCTAAAAGTCCGATGAGGTGTCACTCTAAATTTAACTCGATGACAATGGG
TTGCTCTTAGTCCACAGTCTCTATAGTTAATAAAATTATCTGCTTTGTCTCAAAGGTGCT
CTTTCAAACGGCGCTGCCAACTTCCCCGAGCCTATCCCGGTACTGCGGCAATATCTCACC
GAGAACCGGAGTTTCAATGTCTTCAGTCACCCGTCCGTACTGGACAATGATCTTGTTTCC
TGTCGCCTGTGAATACCGAATGCGTCCGACCGGAGCATCACATTGACGCTCCTTCACATG
CACGGGTGCAGTGCTAACCACAGGCGCCCATGCATACATGGATTCACCGCTCACCACCGC
GTGATCTTGAATAATACTAAAAGGCAGCTCCCTCAACACATCCTCGCACAGCTCTGGATT
TTCCTTTGTTGCCAACGTGGCAACCACACAGATGCCCAATGGCTGCCACGTCAGACGAAC
CTTTCTTCCGTCGGCCACGTGGACTCGACGAGAAAGATCCGGATCCGCGGGTGTGGGGAT
CGAGGCGGTGGTGTAGCTGTAAGTCAGATGCTTTCCAATGTTCCAAGGAAAGTGATGAAA
CAACCACGCTGCGAGACGGTTAAGGTAGGCCAAGAACGTACGGACGGCTTTCACTGCCTC
TTCGCGGGTTTTGGCAGTGGGGAGATGCTTGGTCAATGCAGCGGCCAGCACCGCCATCTC
TTGGAAGCCGCTGTAGCGAAGAAAGTTGGAGAAGGTGTAGTCGAAGCGGTGGACGAGGGC
GCAGCACTGGTCCAAAGAGAAACGCTCGTCTTCAAAGGTGTTCAAGAGAGAGTACCAGGT
GCAGGTGGAATGGTCGCGGATCATGCCGTTGACGAAATCCCAGGTGGTGAAGTACTGGTT
GTTTGTACCGACGGGAAGGCCGCCGGTGCGGATGTGTTTGATCTCCTTTGGTTCGGTGGT
GAGAATTGCATCGGTGGCGGCCTTAACGGCGGTTACGAGCTCAGACAAGTTGGAGAAGGA
GGTGGACA
> A. hypogaea  genome A_SRX2105333..H1
TTGTAAAATTGCTAAAAGTCCGATGAGGTGTCACTCTAAATTTAACTCGATGACAATGGG
TTGCTCTTAGTCCACAGTCTCTATAGTTAATAAAATTATCTGCTTTGTCTCAAAGGTGCT
CTTTCAAACGGCGCTGCCAACTTCCCCGAGCCTATCCCGGTACTGCGGCAATATCTCACC
GAGAACCGGAGTTTCAATGTCTTCAGTCACCCGTCCGTACTGGACAATGATCTTGTTTCC
TGTCGCCTGTGAATACCGAATGCGTCCGACCGGAGCATCACATTGACGCTCCTTCACATG
CACGGGTGCAGTGCTAACCACAGGCGCCCATGCATACATGGATTCACCGCTCACCACCGC
GTGATCTTGAATAATACTAAAAGGCAGCTCCCTCAACACATCCTCGCACAGCTCTGGATT
TTCCTTTGTTGCCAACGTGGCAACCACACAGATGCCCAATGGCTGCCACGTCAGACGAAC
CTTTCTTCCGTCGGCCACGTGGACTCGACGAGAAAGATCCGGATCCGCGGGTGTGGGGAT
CGAGGCGGTGGTGTAACTGTAAGTCAGATGCTTTCCAATGTTCCAAGGGAAGTAATGAAA
CAACCACGCTGCGAGACGGTTAAGGTAGGCCAAGAACGTACGGACGGCTTTCACTGCCTC
TTCGCGGGTTTTGGCAGTGGGGAGATGCTTGGTCAATGCAGCGGCCAGCACCGCCATCTC
TTGGAAGCCGCTGTAGCGAAGAAAGTTGGAGAAGGTGTAGTCGAAGCGGTGGACGAGGGC
GCAGCACTGGTCCAAAGAGAAACGCTCGTCTTCAAAGGTGTTCAAGAGAGAGTACCAGGT
GCAGGTGGAATGGTCGCGGATCATGCCGTTGACGAAATCCCAGGTGGTGAAGTACTGGTT
GTTTGTACCGACGGGAAGGCCGCCGGTGCGGATGCGTTTGACCTCTTTGGGTTCGGTGGT
GAGAATTGCATCGGTGGCGGCCTTAACGGCGGTTACGAGCTCAGACAAGTTGGAGAAGGA
GGTGGACA
>A. hypogaea  genome A_SRX2105333..H2
TTGTAAAATTGCTAGAAGTCCGATGAGGTGTCACTCTAAATTTAACTGAATGACAATGGG
TTGCTCTTAGTCCACAGTCTCTATAGTTAATAAAATTATCTGCTTTGTCTCAAAGGTGCT
CTTCCAAACGGCGCTGCCAACTTCCCCGAGCCTATCCCGGTACTGCAGCAATATCTCACC
GAGAATCGGAGTTTCAATGTCTTCAGTCACCCGTCCGTACTGGACAATGATCTTGTTTCC
TGTCGCCTGTGAATACCGAATGCGTCCGACCGGAGCATCACATTGACGCTCCTTCACATG
CACGGGTGCAGTGCTAACCACAGGCGCCCATGCATACATGGATTCACCGCTCACCACCGC
GTGATCTTGAATAATACTAAAAGGCAGCTCCCTCAACACATCCTCGCACAGCTCTGGATT
TTCCTTTGTTGCCAACGTGGCAACCACACAGATGCCCAATGGCTGCCACGTCAGACGAAC
CTTTCTTCCGTCGGCCACGTGGACTCGACGAGAAAGATCCGGATCCGCGGGTGTGGGGAT
CGAGGCGGTGGTGTAACTGTAAGTCAGATGCTTTCCAATGTTCCAAGGGAAGTAATGAAA
CAACCACGCTGCGAGACGGTTAAGGTAGGCCAAGAACGTACGGACGGCTTTCACTGCCTC
TTCGCGGGTTTTGGCAGTGGGGAGATGCTTGGTCAATGCAGCGGCCAGCACCGCCATCTC
TTGGAGGCCGCTGTAGCGAAGAAAGTTGGAGAAGGTGTAGTCGAAGCGGTGGACGAGGGC
GCAGCAGATCATGCCATTGACAAAATCCCAGGTGGTGAAGTATTGGCTGTTTGTGCCGAC
CGGAAGGCCGCCGCTGTGGATGTGTTTGATCTCCTTTGGTTCGGTGGTGAGAATTGCATC
GGTGGCGGCCTTAACGGCGGTTACGAGCTCAGACAAGTTGGAGAAGGAGGTGGACA
> Allele A, found in 12 accessions of A. hypogaea genome A
 TTGTAAAATTGCTAGAAGTCCGATGAGGTGTCACTCTAAATTTAACTGAATGACAATGGG
TTGCTCTTAGTCCACAGTCTCTATAGTTAATAAAATTATCTGCTTTGTCTCAAAGGTGCT
CTTCCAAACGGCGCTGCCAACTTCCCCGAGCCTATCCCGGTACTGCAGCAATATCTCACC
GAGAATCGGAGTTTCAATGTCTTCAGTCACCCGTCCGTACTGGACAATGATCTTGTTTCC
TGTCGCCTGTGAATACCGAATGCGTCCGACCGGAGCATCACATTGACGCTCCTTCACATG
CACGGGTGCAGTGCTAACCACAGGCGCCCATGCATACATGGATTCACCGCTCACCACCGC
GTGATCTTGAATAATACTAAAAGGCAGCTCCCTCAACACATCCTCGCACAGCTCTGGATT
TTCCTTTGTTGCCAACGTGGCAACCACACAGATGCCCAATGGCTGCCACGTCAGACGAAC
CTTTCTTCCGTCGGCCACGTGGACTCGACGAGAAAGATCCGGATCCGCGGGTGTGGGGAT
CGAGGCGGTGGTGTAACTGTAAGTCAGATGCTTTCCAATGTTCCAAGGGAAGTAATGAAA
CAACCACGCTGCGAGACGGTTAAGGTAGGCCAAGAACGTACGGACGGCTTTCACTGCCTC
TTCGCGGGTTTTGGCAGTGGGGAGATGCTTGGTCAATGCAGCGGCCAGCACCGCCATCTC
TTGGAAGCCGCTGTAGCGAAGAAAGTTGGAGAAGGTGTAGTCGAAGCGGTGGACGAGGGC
GCAGCACTGGTCCAAAGAGAAACGCTCGTCTTCAAAGGTGTTCAAGAGAGAGTACCAGGT
GCAGGTGGAATGGTCGCGGATCATGCCGTTGACGAAATCCCAGGTGGTGAAGTACTGGTT
GTTTGTACCGACGGGAAGGCCGCCGGTGCGGATGCGTTTGACCTCTTTGGGTTCGGTGGT
GAGAATTGCATCGGTGGCGGCCTTAACGGCGGTTACGAGCTCAGACAAGTTGGAGAAGGA
GGTGGACA
>Allele B, found in 3 accessions of A. hypogaea genome A
CGATGATATTATACTTTTCTCAAGAAACAGAAAGAAGTTTTGTAAAATTGCTAGAAGTCC
GATGAGGTGTCACTCTAAATTTAACTGAATGACAATGGGTTGCTCTTAGTCCACAGTCTC
TATAGTTAATAAAATTATCTGCTTTGTCTCAAAGGTGCTCTTCCAAACGGCGCTGCCAAC
TTCCCCGAGCCTATCCCGGTACTGCAGCAATATCTCACCGAGAATCGGAGTTTCAATGTC
TTCAGTCACCCGTCCGTACTGGACAATGATCTTGTTTCCTGTCGCCTGTGAATACCGAAT
GCGTCCGACCGGAGCATCACATTGACGCTCCTTCACATGCACGGGTGCAGTGCTAACCAC
AGGCGCCCATGCATACATGGATTCACCGCTCACCACCGCGTGATCTTGAATAATACTAAA
AGGCAGCTCCCTCAACACATCCTCGCACAGCTCTGGATTTTCCTTTGTTGCCAACGTGGC
AACCACACAGATGCCCAATGGCTGCCACGTCAGACGAACCTTTCTTCCGTCGGCCACGTG
GACTCGACGAGAAAGATCCGGATCCGCGGGTGTGGCGATCGAGGCAGTGNTGTAACTGTA
AGTCAGATGCTTTCCAATGTTCCAAGGGAAGTAATGAAACAACCACGCTGCGAGACGGTT
AAGGTAGGCCAAGAACGTACGGACGGCTTTCACTGCCTCTTCGCGGGTTTTGGCAGTGGG
GAGATGCTTGGTCAATGCAGCGGCCAGCACCGCCATCTCTTGGAAGCCGCTGTAGCGAAG
AAAGTTGGAGAAGGTGTAGTCGAAGCGGTGGACGAGGGCGCAGCACTGGTCCAAAGAGAA
ACGCTCGTCTTCAAAGGTGTTCAAGAGAGAGTACCAGGTGCAGGTGGAATGGTCGCGGAT
CATGCCGTTGACGAAATGCCAGGTGGTGAAGTACTGGTTGTTTGTACCGACGGGAAGGCC
GCCGGTGCGGATGCGTTTGACCTCTTTGGGTTCGGTGGTGAGAMTTGCATCGGTGGCGGC
CTTAACGGCGGTTACGAGCTCAGACAAGTTGGAGAAGGAG
> Allele C, found in 3 accessions of A. hypogaea genome A
TTGTAAAATTGCTAGAAGTCCGATGAGGTGTCACTCTAAATTTAACTGAATGACAATGGG
TTGCTCTTAGTCCACAGTCTCTATAGTTAATAAAATTATCTGCTTTGTCTCAAAGGTGCT
CTTCCAAACGGCGCTGCCAACTTCCCCGAGCCTATCCCGGTACTGCAGCAATATCTCACC
GAGAATCGGAGTTTCAATGTCTTCAGTCACCCGTCCGTACTGGACAATGATCTTGTTTCC
TGTCGCCTGTGAATACCGAATGCGTCCGACCGGAGCATCACATTGACGCTCCTTCACATG
CACGGGTGCAGTGCTAACCACAGGCGCCCATGCATACATGGATTCACCGCTCACCACCGC
GTGATCTTGAATAATACTAAAAGGCAGCTCCCTCAACACATCCTCGCACAGCTCTGGATT
TTCCTTTGTTGCCAACGTGGCAACCACACAGATGCCCAATGGCTGCCACGTCAGACGAAC
CTTTCTTCCGTCGGCCACGTGGACTCGACGAGAAAGATCCGGATCCGCGGGTGTGGGGAT
CGAGGCGGTGGTGTAACTGTAAGTCAGATGCTTTCCAATGTTCCAAGGGAAGTAATGAAA
CAACCACGCTGCGAGACGGTTGAGGTAGGCCAAGAACGTACTGACGGCTTTCACTGCCTC
TTCGCGGGTTTTGGCAGTGGGGAGATGCTTGGTCAATGCAGCGGCCAGCACCGCCATCTC
TTGGAAGCCGCTGTAGCGAAGAAAGTTGGAGAAGGTGTAGTCGAAGCGGTGGACGAGGGC
GCAGCACTGGTCCAAAGAGAAACGCTCGTCTTCAAAGGTGTTCAAGAGAGAGTACCAGGT
GCAGGTGGAATGGTCGCGGATCATGCCGTTGACGAAATCCCAGGTGGTGAAGTACTGGTT
GTTTGTACCGACGGGAAGGCCGCCGGTGCGGATGCGTTTGACCTCTTTGGGTTCGGTGGT
GAGAATTGCATCGGTGGCGGCCTTAACGGCGGTTACGAGCTCAGACAAGTTGGAGAAGGA
GGTGGACA
>Allele D, found in 2 accessions of A. hypogaea genome A
TTGTAAAATTGCTAAAAGTCCGATGAGGTGTCACTCTAAATTTAACTCGATGACAATGGG
TTGCTCTTAGTCCACAGTCTCTATAGTTAATAAAATTATCTGCTTTGTCTCAAAGGTGCT
CTTTCAAACGGCGCTGCCAACTTCCCCGAGCCTATCCCGGTACTGCGGCAATATCTCACC
GAGAACCGGAGTTTCAATGTCTTCAGTCACCCGTCCGTACTGGACAATGATCTTGTTTCC
TGTCGCCTGTGAATACCGAATGCGTCCGACCGGAGCATCACATTGACGCTCCTTCACATG
CACGGGTGCAGTGCTAACCACAGGCGCCCATGCATACATGGATTCACCGCTCACCACCGC
GTGATCTTGAATAATACTAAAAGGCAGCTCCCTCAACACATCCTCGCACAGCTCTGGATT
TTCCTTTGTTGCCAACGTGGCAACCACACAGATGCCCAATGGCTGCCACGTCAGACGAAC
CTTTCTTCCGTCGGCCACGTGGACTCGACGAGAAAGATCCGGATCCGCGGGTGTGGCGAT
CGAGGCAGTGGTGTAGCTGTAAGTCAGATGCTTTCCAATGTTCCAAGGAAAGTGATGAAA
CGACCATGCCGCGAGACGGTTTATGTATGCCAAAAATGCGCGGACGGCTTTGACAGCCTC
TTCGCGGGTTTTGGCAGTGGGGAGATGCTTGGTCAATGCAGCGGCCAGCACCGCCATCTC
TTGGAAGCCGCTGTAGCGAAGAAAGTTGGAGAAGGTGTAGTCGAAGCGGTGGACGAGGGC
GCAGCACTGGTCCAAAGAGAAACGCTCGTCTTCAAAGGTGTTCAAGAGAGAGTACCAGGT
GCAGGTGGAATGGTCGCGGATCATGCCGTTGACGAAATCCCAGGTGGTGAAGTACTGGTT
GTTTGTACCGACGGGAAGGCCGCCGGTGCGGATGCGTTTGACCTCTTTGGGTTCGGTGGT
GAGAATTGCATCGGTGGCGGCCTTAACGGCGGTTACGAGCTCAGACAAGTTGGAGAAGGA
GGTGGACA
>JAAOXE010000008.1_Arachis duranensis cv K30065
 TTGTAAAATTGCTAGAAGTCCGATGAGGTGTCACTCTAAATTTAACTGAATGACAATGGGTTGCTCTTAG
TCCACAGTCTCTATAGTTAATAAAATTATCTGCTTTGTCTCAAAGGTGCTCTTCCAAACGGCGCTGCCAA
CTTCCCCGAGCCTATCCCGGTACTGCAGCAATATCTCACCGAGAATCGGAGTTTCAATGTCTTCAGTCAC
CCGTCCGTACTGGACAATGATCTTGTTTCCTGTCGCCTGTGAATACCGAATGCGTCCGACCGGAGCATCA
CATTGACGCTCCTTCACATGCACGGGTGCAGTGCTAACCACAGGCGCCCATGCATACATGGATTCACCGC
TCACCACCGCGTGATCTTGAATAATACTAAAAGGCAGCTCCCTCAACACATCCTCGCACAGCTCTGGATT
TTCCTTTGTTGCCAACGTGGCAACCACACAGATGCCCAATGGCTGCCACGTCAGACGAACCTTTCTTCCG
TCGGCCACGTGGACTCGACGAGAAAGATCCGGATCCGCGGGTGTGGGGATCGAGGCGGTGGTGTAACTGT
AAGTCAGATGCTTTCCAATGTTCCAAGGGAAGTAATGAAACAACCACGCTGCGAGACGGTTAAGGTAGGC
CAAGAACGTACGGACGGCTTTCACTGCCTCTTCGCGGGTTTTGGCAGTGGGGAGATGCTTGGTCAATGCA
GCGGCCAGCACCGCCATCTCTTGGAAGCCGCTGTAGCGAAGAAAGTTGGAGAAGGTGTAGTCGAAGCGGT
GGACGAGGGCGCAGCACTGGTCCAAAGAGAAACGCTCGTCTTCAAAGGTGTTCAAGAGAGAGTACCAGGT
GCAGGTGGAATGGTCGCGGATCATGCCGTTGACGAAATCCCAGGTGGTGAAGTACTGGTTGTTTGTACCG
ACGGGAAGGCCGCCGGTGCGGATGCGTTTGACCTCTTTGGGTTCGGTGGTGAGAATTGCATCGGTGGCGG
CCTTAACGGCGGTTACGAGCTCAGACAAGTTGGAGAAGGA
>JAPZLN010000006.1_Agrobacterium salinitolerans strain
ATCCGGACCGGCACCTTCGCGGTCGGGACAAACAACCAATACTTCACGAACCTCGACTTCGTGAACGGCA
TGCTGCGCGACCAGTCGATGTACACGTGGTATCCGTTGCTGCTGACGTTCCAGGATGAGCGATTTACCCT
CGAGCAGTGCTGCGCACTCGTGCACCGCTTTGACTACGCATACAGCAACTATCTGCGCTACAGCGGCTTG
CAGGAAATGGGCGCTTTTGCCGAAGCGATCACCAAATATCTTCCGACGGCTGGTAGCCGCGACGAGGCGG
TTGAGGCCGTCAAGGCGTTCCTGGGTTACCTCAACCGTTTGGCCGCCTGGTCATTCCATTACTTCCCTTG
GAGCATCGGAAAACATCTCACTTACGAGACCCCGGAAGGTTCCATCGCGGCCCTGGCCGATCCCTCTCGG
CGTGTTCAGATCCGCGACGGTCAAAAGGTACGGCTTACCTGGGAGCCGCTGGGCATCAGCGTCATTGCCT
ATCTCGCGACGAAGGAAAACCCCGAACTCTGCAACGACCTTATTCAAGCTCTGCCCTTCACGGTTGTTCA
GGACCATGCCGTTGTCAGCGGTGAATCCATGTACGCGTGGGCGCCTGTCGTGAGCACCGCAAAGGTTAAC
GTCAAGGAACGGCAGTGCGATGCTCCGGTCGGCCGTATCCGCTATTCCCAGGGCACCGGCAACAAGGTCA
TCGTCCAGTATGGTGAAGTCACCGAAGATATTGCGACACCGGTTCTCGGTGAGATCCTGCCGGAGTATGC
CGACGATATCTATAAGGTTGGTCGCGCTGTTCTGGAAAGCAACTTTGGCGACAAGAAGCCGATCAT
>JQIO01000321.1:5264337-5265082 Arachis ipaensis 
TTAAGAAATTCTTAAGTTTCATTGTATTCTGAAAGAGTATTATCATCAACCCTGTAGCAACTAAGTGTGG
AGACAAATATTTCTTTAAAGAAAACGATCTAATCGTTCCTTGAAACCAATACATAAATATAAAATTTTGT
CATCTTATCCTCTTGCTATACCCAACATCTTCATGATCAACAACAACTTTTTCTATAAACTTTCTGCGAA
CTCCTTCGATGACAGCTTCTTGATTGCTCATTTCTATTTTGACCATCGTATATGACAGGATCCAATTGGC
ACAGAACTAATGCAACACCTGATTTTTCATCATCAATGAATTCATGTCACCGCAGACCATGGTGTGATCT
TGGACAACAGTAAACGGCAGCTCTCTCAACACATCGTTGCAGAGATCCGGATTTTCATTGGTTGTCAACG
TGGCAATCACACTTATATCCAATGGCTGCCACGTTAGAAGAACCTTTTTTCCGTTGGAGATGTGGACTCG
ACGAGAAATATCTGTGCGTGTTGCGAACGCGGCGGTAGTGTAGCTGTAAGTCAGATGCTTTCCAATGTTC
CAAGGAAAGTGATGAAACGACCATGCCGCGAGACGGTTTATGTATGCCAAAAATGCGCGGACGGCTTTGA
CAGCCTCTTCGCGGGTGGTGGCAGCGGGAAGATGCTTGCTGACTGCGGCGGCTAGGGCAGCCATTTCTTG
GAAGCCGCTGTAGCGAAGAAAGTTGGTGACGGAGTAGTCGAAGCGG

>A. hypogaea  genome B_SRX2105351..H1
TTAAGAAATTCTCAGGTTTCATTGTATCCTGGGAGAGTATTGTCATCAACCCTGTAGCAA
CTAAGTGTGGGGACAAATATCTCTCTAAAGAAAGCGATCTAATCGTGCCTTGAAACCACT
ACACAAATATAAGATTTTGTCATCTTATCCTCTTGCTATACCCAACATCTTCATGATCAA
CAACAACTTTTTCTATAAACTTTCTGCGAACTCCTTCGATGACAGCTTCTTGATTGCTCA
TTTCTATTTTGACCATCGTATATGACAGGATCCAATTGGCACAGAACTAATGCAACACCT
GATTTTTCATCATCAATGAATTCATGTCACCGCAGACCATGGTGTGATCTTGGACAACAG
TAAACGGCAGCTCTCTCAACACATCGTTGCAGAGATCCGGATTTTCATTGGTTGTCAACG
TGGCAATCACACTTATATCCAATGGCTGCCACGTTAGAAGAACCTTTTTTCCGTTGGAGA
TGTGGACTCGACGAGAAATATCTGTGCGTGTTGCGAACGCGGCGGTGGTGTAACTGTAAG
TCAGATGCTTTCCAATGTTCCAAGGGAAGTAATGAAACAACCACGCTGCGAGACGGTTAA
GGTAGGCCAAGAACGTACGGACGGCTTTCACTGCCTCTTCGCGGGTTTTGGCAGTGGGGA
GATGCTTGCTGACTGCGGCGGCTAGGGCAGCCATCTCTTGGAAGCCGCTGTAGCGAAGAA
AGTTGGAGAAGGTGTAGTCGAAGCGG
>A. hypogaea  genome B_SRX2105351..H2
TTAAGAAATTCTTAAGTTTCATTGTATTCTGAAAGAGTATTATCATCAACCCTGTAGCAA
CTAAGTGTGGAGACAAATATTTCTTTAAAGAAAACGATCTAATCGTTCCTTGAAACCAAT
ACATAAATATAAAATTTTGTCATCTTATCCTCTTGCTATACCCAACATCTTCATGATCAA
CAACAACTTTTTCTATAAACTTTCTGCGAACTCCTTCGATGACAGCTTCTTGATTGCTCA
TTTCTATTTTGACCATCGTATATGACAGGATCCAATTGGCACAGAACTAATGCAACACCT
GATTTTTCATCATCAATGAATTCATGTCACCGCAGACCATGGTGTGATCTTGGACAACAG
TAAACGGCAGCTCTCTCAACACATCGTTGCAGAGATCCGGATTTTCATTGGTTGTCAACG
TGGCAATCACACTTATATCCAATGGCTGCCACGTTAGAAGAACCTTTTTTCCGTTGGAGA
TGTGGACTCGACGAGAAATATCTGTGCGTGTTGCGAACGCGGCGGTAGTGTAGCTGTAAG
TCAGATGCTTTCCAATGTTCCAAGGAAAGTGATGAAACGACCATGCCGCGAGACGGTTTA
TGTATGCCAAAAATGCGCGGACGGCTTTGACAGCCTCTTCGCGGGTGGTGGCAGCGGGAA
GATGCTTGCTGACTGCGGCGGCTAGGGCAGCCATTTCTTGGAAGCCGCTGTAGCGAAGAA
AGTTGGTGACGGAGTAGTCGAAGCGG
>A. hypogaea  genome B_SRX2105350..H1
TTAAGAAATTCTTAAGTTTCATTGTATTCTAAAAGAGCATTATCATCAACCCTGTAGCAA
CTAAGTGTGGAGACAAATATTTCTTTAAAGAAAACGATCTAATCGTTCCTTGAAACCAAT
ACATAAATATAAAATTTTGTCATCTTATCCTCTTGCTATACCCAACATCTTCATGATCAA
CAACAACTTTTTCTATAAACTTTCTGCGAACTCCTTCGATGACAGCTTCTTGATTGCTCA
TTTCTATTTTGACCATCGTATATGACAGGATCCAATTGGCACAGAACTAATGCAACACCT
GATTTTTCATCATCAATGAATTCATGTCACCGCAGACCATGGTGTGATCTTGGACAACAG
TAAACGGCAGCTCTCTCAACACATCGTTGCAGAGATCCGGATTTTCATTGGTTGTCAACG
TGGCAATCACACTTATATCCAATGGCTGCCACGTTAGAAGAACCTTTTTTCCGTTGGAGA
TGTGGACTCGACGAGAAATATCTGTGCGTGTTGCGAACGCGGCGGTAGTGTAGCTGTAAG
TCAGATGCTTTCCAATGTTCCAAGGAAAGTGATGAAACGACCATGCCGCGAGACGGTTTA
TGTATGCCAAAAATGCGCGGACGGCTTTGACAGCCTCTTCGCGGGTGGTGGCAGCGGGAA
GATGCTTGCTGACTGCGGCGGCTAGGGCAGCCATTTCTTGGAAGCCGCTGTAGCGAAGAA
AGTTGGTGACGGAGTAGTCGAAGCGG
>A. hypogaea  genome B_SRX2105350..H2
TTAAGAAATTCTTAAGTTTCATTGTATCCTGGAAGAGTATTGTCATCAACCCTGTAGCAA
CTAAGTGTGGGGACAAATATCTCTCTAAAGAAAGCGATCTAATCGTGCCTTGAAACCACT
ACACAAATATAAGATTTTGTCATCTTATCCTCTTGCTATACCCAACATCTTCATGATCAA
CAACAACTTTTTCTATAAACTTTCTGCGAACTCCTTCGATGACAGCTTCTTGATTGCTCA
TTTCTATTTTGACCATCGTTTAGTACAGGATCCGATTGGCACAGAATCAATGCAACACCT
GATTTTTCATCATCAATGAATTCATGTCACCGCAGACCATGGTGTGATCTTGGACAACAG
TAAACGGCAGCTCTCTCAACACATCGTTGCAGAGATCCGGATTTTCATTGGTTGTCAACG
TGGCAATCACACTTATATCCAATGGCTGCCACGTTAGAAGAACCTTTTTTCCGTTGGAGA
TGTGGACTCGACGAGAAATATCTGTGCGTGTTGCGAACGCGGCGGTAGTGTAGCTGTAAG
TCAGATGCTTTCCAATGTTCCAAGGAAAGTGATGAAACGACCATGCCGCGAGACGGTTTA
TGTATGCCAAAAATGCGCGGACGGCTTTGACAGCCTCTTCGCGGGTGGTGGCAGCGGGAA
GATGCTTGCTGACTGCGGCGGCTAGGGCAGCCATTTCTTGGAAGCCGCTGTAGCGAAGAA
AGTTGGAGAAGGTGTAGTCGAAGCGG
>A. hypogaea  genome B_SRX2105339..H1
TTAAGAAATTCTTAAGTTTCATTGTATTCTGAAAGAGTATTATCATCAACCCTGTAGCAA
CTAAGTGTGGAGACAAATATTTCTTTAAAGAAAACGATCTAATCGTTCCTTGAAACCAAT
ACATAAATATAAAATTTTGTCATCTTATCCTCTTGCTATACCCAACATCTTCATGATCAA
CAACAACTTTTTCTATAAACTTTCTGCGAACTCCTTCGATGACAGCTTCTTGATTGCTCA
TTTCTATTTTGACCATCGTATATGACAGGATCCAATTGGCACAGAACTAATGCAACACCT
GATTTTTCATCATCAATGAATTCATGTCACCGCAGACCATGGTGTGATCTTGGACAACAG
TAAACGGCAGCTCTCTCAACACATCGTTGCAGAGATCCGGATTTTCATTGGTTGTCAACG
TGGCAATCACACTTATATCCAATGGCTGCCACGTTAGAAGAACCTTTTTTCCGTTGGAGA
TGTGGACTCGACGAGAAATATCTGTGCGTGTTGCGAACGCGGCGGTAGTGTAGCTGTAAG
TCAGATGCTTTCCAATGTTCCAAGGAAAGTGATGAAACGACCATGCCGCGAGACGGTTTA
TGTATGCCAAAAATGCGCGGACGGCTTTGACAGCCTCTTCGCGGGTGGTGGCAGCGGGAA
GATGCTTGCTGACTGCGGCGGCTAGGGCAGCCATTTCTTGGAAGCCGCTGTAGCGAAGAA
AGTTGGTGACGGAGTAGTCGAAGCGG
>A. hypogaea  genome B_SRX2105339..H2
TTAAGAAATTCTTAAGTTTCATTGTATTCTAGAAGAGCATTGTCATCAACCTTATACTAA
CTAAGTGTGAAGACAAATATCTCTCTAAAAAAACGATCTAATCGTGCTTTGAAACCACTA
CACAAATATAAAATTTTGTCATCTTATCCTCTTGCTATACCCAACATCTTCATGATCAAC
AACAACTTTTTCTATAAACTTTCTGCGAACTCCTTCGATGACAGCTTCTTGATTGCTCAT
TTCTATTTTGACCATCGTTTAGTACAGGATCCGATTGGCACAGAATCAATGCAACACCTG
ATTTTTCATCATCAATGAATTCATGTCACCGCAGACCATGGTGTGATCTTGGACAACAGT
AAACGGCAGCTCTCTCAACACATCGTTGCAGAGATCCGGATTTTCATTGGTTGTCAACGT
GGCAATCACACTTATATCCAATGGCTGCCACGTTAGAAGAACCTTTTTTCCGTTGGAGAT
GTGGACTCGACGAGAAATATCTGTGCGTGTTGCGAACGCGGCGGTGGTGTAACTGTAAGT
CAGATGCTTTCCAATGTTCCAAGGGAAGTAATGAAACAACCACGCTGCGAGACGGTTAAG
GTAGGCCAAGAACGTACGGACGGCTTTCACTGCCTCTTCGCGGGTTTTGGCAGTGGGGAG
ATGCTTGCTGACTGCGGCGGCTAGGGCACCGCCATCTCTTGGAAGCCGCTGTAGCGAAGA
AAGTTGGAGAAGGTGTAGTCGAAGCGG
>A. hypogaea  genome B_SRX2105338..H1
TTAAGAAATTCTTAAGTTTCATTGTATTCTAGAAGAGTATTGTCATCAACCCTATAGCAA
CTAAGTGTGGGGACAAATATCTCTAAAGAAAGCGATCTAATCGTGCCTTGAAACCACTAC
ACAAATATAAAATTTTGTCATCTTATCCTCTTGCTATACCCAACATCTTCATGATCAACA
ACAACTTTTTCTATAAACTTTCTGCGAACTCCTTCGATGACAGCTTCTTGATTGCTCATT
TCTATTTTGACCATCGTTTAGTACAGGATCCGATTGGCACAGAATCAATGCAACACCTGA
TTTTTCATCATCAATGAATTCATGTCACCGCAGACCATGGTGTGATCTTGGACAACAGTA
AACGGCAGCTCTCTCAACACATCGTTGCAGAGATCCGGATTTTCATTGGTTGTCAACGTG
GCAATCACACTTATATCCAATGGCTGCCACGTTAGAAGAACCTTTTTTCCGTTGGAGATG
TGGACTCGACGAGAAATATCTGTGCGTGTTGCGAACGCGGCGGTGGTGTAACTGTAAGTC
AGATGCTTTCCAATGTTCCAAGGAAAGTGATGAAACGACCATGCCGCGAGACGGTTTATG
TATGCCAAAAATGCGCGGACGGCTTTGACAGCCTCTTCGCGGGTGGTGGCAGCGGGAAGA
TGCTTGCTGACTGCGGCGGCTAGGGCAGCCATTTCTTGGAAGCCGCTGTAGCGAAGAAAG
TTGGTGACGGAGTAGTCGAAGCGG
>A. hypogaea  genome B_SRX2105338..H2
TTAAGAAATTCTTAAGTTTCATTGTATTCTGAAAGAGCATTATCATCAACCTTGTACTAA
CTAAGTGTGAAGACAAATATTTCTTTAAAAAAACGATCTAATCGTTCTTTGAAACCAATA
CATAAATATAAAATTTTGTCATCTTATCCTCTTGCTATACCCAACATCTTCATGATCAAC
AACAACTTTTTCTATAAACTTTCTGCGAACTCCTTCGATGACAGCTTCTTGATTGCTCAT
TTCTATTTTGACCATCGTATATGACAGGATCCAATTGGCACAGAACTAATGCAACACCTG
ATTTTTCATCATCAATGAATTCATGTCACCGCAGACCATGGTGTGATCTTGGACAACAGT
AAACGGCAGCTCTCTCAACACATCGTTGCAGAGATCCGGATTTTCATTGGTTGTCAACGT
GGCAATCACACTTATATCCAATGGCTGCCACGTTAGAAGAACCTTTTTTCCGTTGGAGAT
GTGGACTCGACGAGAAATATCTGTGCGTGTTGCGAACGCGGCGGTAGTGTAGCTGTAAGT
CAGATGCTTTCCAATGTTCCAAGGAAAGTGATGAAACGACCATGCCGCGAGACGGTTTAT
GTATGCCAAAAATGCGCGGACGGCTTTGACAGCCTCTTCGCGGGTGGTGGCAGCGGGAAG
ATGCTTGCTGACTGCGGCGGCTAGGGCAGCCATCTCTTGGAAGCCGCTGTAGCGAAGAAA
GTTGGAGAAGGTGTAGTCGAAGCGG
>A. hypogaea  genome B_SRX2105337..H1
TTAAGAAATTCTTAAGTTTCATTGTATTCTAGAAGAGTATTGTCATCAACCCTGTAGCAA
CTAAGTGTGGAGACAAATATCTCTCTAAAGAAAACGATCTAATCGTTCCTTGAAACCAAT
ACATAAATATAAAATTTTGTCATCTTATCCTCTTGCTATACCCAACATCTTCATGATCAA
CAACAACTTTTTCTATAAACTTTCTGCGAACTCCTTCGATGACAGCTTCTTGATTGCTCA
TTTCTATTTTGACCATCGTATATGACAGGATCCAATTGGCACAGAACTAATGCAACACCT
GATTTTTCATCATCAATGAATTCATGTCACCGCAGACCATGGTGTGATCTTGGACAACAG
TAAACGGCAGCTCTCTCAACACATCGTTGCAGAGATCCGGATTTTCATTGGTTGTCAACG
TGGCAATCACACTTATATCCAATGGCTGCCACGTTAGAAGAACCTTTTTTCCGTTGGAGA
TGTGGACTCGACGAGAAATATCTGTGCGTGTTGCGAACGCGGCGGTAGTGTAGCTGTAAG
TCAGATGCTTTCCAATGTTCCAAGGAAAGTGATGAAACGACCATGCCGCGAGACGGTTTA
TGTATGCCAAAAATGCGCGGACGGCTTTGACAGCCTCTTCGCGGGTGGTGGCAGCGGGAA
GATGCTTGCTGACTGCGGCGGCTAGGGCAGCCATTTCTTGGAAGCCGCTGTAGCGAAGAA
AGTTGGTGACGGAGTAGTCGAAGCGG
>A. hypogaea  genome B_SRX2105337..H2
TTAAGAAATTCTTAAGTTTCATTGTATTCTAAAAGAGCATTATCATCAACCTTATACTAA
CTAAGTGTGAAGACAAATATTTCTTTAAAAAAACGATCTAATCGTTCCTTGAAACCAATA
CATAAATATAAAATTTTGTCATCTTATCCTCTTGCTATACCCAACATCTTCATGATCAAC
AACAACTTTTTCTATAAACTTTCTGCGAACTCCTTCAATGACAGCTTCTCTTGATTGCTC
ATTTCTATTTTGACCATCGTTTAGTACAGGATCCGATTGGCACAGAATCAATGCAACACC
TGATTTTTCATCATCAATGAATTCATGTCACCGCAGACCATGGTGTGATCTTGGACAACA
GTAAACGGCAGCTCTCTCAACACATCGTTGCAGAGATCCGGATTTTCATTGGTTGTCAAC
GTGGCAATCACACTTATATCCAATGGCTGCCACGTTAGAAGAACCTTTTTTCCGTTGGAG
ATGTGGACTCGACGAGAAATATCTGTGCGTGTTGCGAACGCGGCGGTGGTGTAACTGTAA
GTCAGATGCTTTCCAATGTTCCAAGGGAAGTAATGAAACAACCACGCTGCGAGACGGTTT
ATGTATGCCAAAAATGCGCGGACGGCTTTGACAGCCTCTTCGCGGGTGGTGGCAGCGGGA
AGATGCTTGCTGACTGCGGCGGCTAGGGCACCGCCATCTCTTGGAAGCCGCTGTAGCGAA
GAAAGTTGGAGAAGGTGTAGTCGAAGCGG
>A. hypogaea  genome B_SRX2105336..H1
TTAAGAAATTCTTAAGTTTCATTGTATTCTGAAAGAGCATTATCATCAACCCTGTAGCAA
CTAAGTGTGGAGACAAATATTTCTTTAAAGAAAACGATCTAATCGTTCCTTGAAACCAAT
ACATAAATATAAAATTTTGTCATCTTATCCTCTTGCTATACCCAACATCTTCATGATCAA
CAACAACTTTTTCTATAAACTTTCTGCGAACTCCTTCGATGACAGCTTCTTGATTGCTCA
TTTCTATTTTGACCATCGTATATGACAGGATCCAATTGGCACAGAACTAATGCAACACCT
GATTTTTCATCATCAATGAATTCATGTCACCGCAGACCATGGTGTGATCTTGGACAACAG
TAAACGGCAGCTCTCTCAACACATCGTTGCAGAGATCCGGATTTTCATTGGTTGTCAACG
TGGCAATCACACTTATATCCAATGGCTGCCACGTTAGAAGAACCTTTTTTCCGTTGGAGA
TGTGGACTCGACGAGAAATATCTGTGCGTGTTGCGAACGCGGCGGTAGTGTAGCTGTAAG
TCAGATGCTTTCCAATGTTCCAAGGAAAGTGATGAAACGACCATGCCGCGAGACGGTTTA
TGTATGCCAAAAATGCGCGGACGGCTTTGACAGCCTCTTCGCGGGTGGTGGCAGCGGGAA
GATGCTTGCTGACTGCGGCGGCTAGGGCAGCCATTTCTTGGAAGCCGCTGTAGCGAAGAA
AGTTGGTGACGGAGTAGTCGAAGCGG
>A. hypogaea  genome B_SRX2105336..H2
TTAAGAAATTCTTAAGTTTCATTGTATCCTAGGAGAGTATTGTCATCAACCCTGTAGCAA
CTAAGTGTGGAGACAAATATTTCTTTAAAGAAAACGATCTAATCGTTCCTTGAAACCAAT
ACATAAATATAAAATTTTGTCATCTTATCCTCTTGCTATACCCAACATCTTCATGATCAA
CAACAACTTTTTCTATAAACTTTCTGCGAACTCCTTCAATGACAGCTTCTTGATTGCTCA
TTTCTATTTTGACCATCGTTTAGTACAGGATCCGATTGGCACAGAATCAATGCAACACCT
GATTTTTCATCATCAATGAATTCATGTCACCGCAGACCATGGTGTGATCTTGGACAACAG
TAAACGGCAGCTCTCTCAACACATCGTTGCAGAGATCCGGATTTTCATTGGTTGTCAACG
TGGCAATCACACTTATATCCAATGGCTGCCACGTTAGAAGAACCTTTTTTCCGTTGGAGA
TGTGGACTCGACGAGAAATATCTGTGCGTGTTGCGAACGCGGCGGTGGTGTAACTGTAAG
TCAGATGCTTTCCAATGTTCCAAGGGAAGTAATGAAACAACCACGCTGCGAGACGGTTTA
TGTATGCCAAAAATGCGCGGACGGCTTTCACTGCCTCTTCGCGGGTTTTGGCAGTGGGGA
GATGCTTGGTCAATGCAGCGGCCAGCACCGCCATCTCTTGGAAGCCGCTGTAGCGAAGAA
AGTTGGAGAAGGTGTAGTCGAAGCGG
>A. hypogaea  genome B_SRX2105335..H1
TTAAGAAATTCTTAAGTTTCATTGTATTCTAAAAGAGTATTATCATCAACCTTGTACTAA
CTAAGTGTGAAGACAAATATTTCTTTAAAGAAAACGATCTAATCGTTCCTTGAAACCAAT
ACATAAATATAAAATTTTGTCATCTTATCCTCTTGCTATACCCAACATCTTCATGATCAA
CAACAACTTTTTCTATAAACTTTCTGCGAACTCCTTCGATGACAGCTTCTTGATTGCTCA
TTTCTATTTTGACCATCGTATATGACAGGATCCAATTGGCACAGAACTAATGCAACACCT
GATTTTTCATCATCAATGAATTCATGTCACCGCAGACCATGGTGTGATCTTGGACAACAG
TAAACGGCAGCTCTCTCAACACATCGTTGCAGAGATCCGGATTTTCATTGGTTGTCAACG
TGGCAATCACACTTATATCCAATGGCTGCCACGTTAGAAGAACCTTTTTTCCGTTGGAGA
TGTGGACTCGACGAGAAATATCTGTGCGTGTTGCGAACGCGGCGGTAGTGTAGCTGTAAG
TCAGATGCTTTCCAATGTTCCAAGGAAAGTGATGAAACGACCATGCCGCGAGACGGTTTA
TGTATGCCAAAAATGCGCGGACGGCTTTGACAGCCTCTTCGCGGGTGGTGGCAGCGGGAA
GATGCTTGCTGACTGCGGCGGCTAGGGCAGCCATTTCTTGGAAGCCGCTGTAGCGAAGAA
AGTTGGTGACGGAGTAGTCGAAGCGG
>A. hypogaea  genome B_SRX2105335..H2
TTAAGAAATTCTCAGGTTTCATTGTATCCTGAGAGCATTGTCATCAACCCTATAGCAACT
AAGTGTGGGGACAAATATCTCTCTAAAAAAGCGATCTAATCGTTCCTTGAAACCACTACA
CAAATATAAGATTTTGTCATCTTATCCTCTTGCTATACCCAACATCTTCATGATCAACAA
CAACTTTTTCTATAAACTTTCTGCGAACTCCTTCGATGACAGCTTCTTGATTGCTCATTT
CTATTTTGACCATCGTTTAGTACAGGATCCGATTGGCACAGAATCAATGCAACACCTGAT
TTTTCATCATCAATGAATTCATGTCACCGCAGACCATGGTGTGATCTTGGACAACAGTAA
ACGGCAGCTCTCTCAACACATCGTTGCAGAGATCCGGATTTTCATTGGTTGTCAACGTGG
CAATCACACTTATATCCAATGGCTGCCACGTTAGAAGAACCTTTTTTCCGTTGGAGATGT
GGACTCGACGAGAAATATCTGTGCGTGTTGCGAACGCGGCGGTGGTGTAACTGTAAGTCA
GATGCTTTCCAATGTTCCAAGGGAAGTAATGAAACAACCACGCTGCGAGACGGTTTATGT
ATGCCAAAAATGCGCGGACGGCTTTGACAGCCTCTTCGCGGGTGGTGGCAGCGGGAAGAT
GCTTGCTGACTGCGGCGGCTAGGGCAGCCATTTCTTGGAAGCCGCTGTAGCGAAGAAAGT
TGGTGACGGAGTAGTCGAAGCGG
>A. hypogaea  genome B_SRX2105333..H1
TTAAGAAATTCTTAAGTTTCATTGTATTCTAGAAGAGTATTGTCATCAACCCTATAGCAA
CTAAGTGTGGAGACAAATATCTCTCTAAAGAAAACGATCTAATCGTGCCTTGAAACCACT
ACACAAATATAAAATTTTGTCATCTTATCCTCTTGCTATACCCAACATCTTCATGATCAA
CAACAACTTTTTCTATAAACTTTCTCCGAACTCCTTCAATGACAGCTTCTCTTGATTGCT
CATTTCTATTTTGACCATCGTTTAGTACAGGATCCGATTGGCACAGAATCAATGCAACAC
CTGATTTTTCATCATCAATGAATTCATGTCACCGCAGACCATGGTGTGATCTTGGACAAC
AGTAAACGGCAGCTCTCTCAACACATCGTTGCAGAGATCCGGATTTTCATTGGTTGTCAA
CGTGGCAATCACACTTATATCCAATGGCTGCCACGTTAGAAGAACCTTTTTTCCGTTGGA
GATGTGGACTCGACGAGAAATATCTGTGCGTGTTGCGAACGCGGCGGTAGTGTAGCTGTA
AGTCAGATGCTTTCCAATGTTCCAAGGGAAGTAATGAAACAACCACGCTGCGAGACGGTT
AAGGTAGGCCAAGAACGTACGGACGGCTTTCACTGCCTCTTCGCGGGTTTTGGCAGTGGG
GAGATGCTTGGTCAATGCAGCGGCCAGCACCGCCATCTCTTGGAAGCCGCTGTAGCGAAG
AAAGTTGGAGAAGGTGTAGTCGAAGCGG
>A. hypogaea  genome B_SRX2105333..H2
TTAAGAAATTCTTAAGTTTCATTGTATTCTGAAAGAGCATTATCATCAACCTTGTACTAA
CTAAGTGTGAAGACAAATATTTCTTTAAAAAAACGATCTAATCGTTCTTTGAAACCAATA
CATAAATATAAAATTTTGTCATCTTATCCTCTTGCTATACCCAACATCTTCATGATCAAC
AACAACTTTTTCTATAAACTTTCTGCGAACTCCTTCGATGACAGCTTCTTGATTGCTCAT
TTCTATTTTGACCATCGTATATGACAGGATCCAATTGGCACAGAACTAATGCAACACCTG
ATTTTTCATCATCAATGAATTCATGTCACCGCAGACCATGGTGTGATCTTGGACAACAGT
AAACGGCAGCTCTCTCAACACATCGTTGCAGAGATCCGGATTTTCATTGGTTGTCAACGT
GGCAATCACACTTATATCCAATGGCTGCCACGTTAGAAGAACCTTTTTTCCGTTGGAGAT
GTGGACTCGACGAGAAATATCTGTGCGTGTTGCGAACGCGGCGGTAGTGTAGCTGTAAGT
CAGATGCTTTCCAATGTTCCAAGGAAAGTGATGAAACGACCATGCCGCGAGACGGTTTAT
GTATGCCAAAAATGCGCGGACGGCTTTGACAGCCTCTTCGCGGGTGGTGGCAGCGGGAAG
ATGCTTGCTGACTGCGGCGGCTAGGGCAGCCATTTCTTGGAAGCCGCTGTAGCGAAGAAA
GTTGGTGACGGAGTAGTCGAAGCGG
>A. hypogaea  genome B_SRX2105334..H1
TTAAGAAATTCTTAAGTTTCATTGTATTCTGAAAGAGTATTATCATCAACCTTATACTAA
CTAAGTGTGAAGACAAATATTTCTTTAAAAAAATGATCTAATCGTTCTTTGAAACCAATA
CATAAATATAAAATTTTGTCATCTTATCCTCTTGCTATACCCAACATCTTCATGATCAAC
AACAACTTTTTCTATAAACTTTCTGCGAACTCCTTCGATGACAGCTTCTTGATTGCTCAT
TTCTATTTTGACCATCGTATATGACAGGATCCAATTGGCACAGAACTAATGCAACACCTG
ATTTTTCATCATCAATGAATTCATGTCACCGCAGACCATGGTGTGATCTTGGACAACAGT
AAACGGCAGCTCTCTCAACACATCGTTGCAGAGATCCGGATTTTCATTGGTTGTCAACGT
GGCAATCACACTTATATCCAATGGCTGCCACGTTAGAAGAACCTTTTTTCCGTTGGAGAT
GTGGACTCGACGAGAAATATCTGTGCGTGTTGCGAACGCGGCGGTAGTGTAGCTGTAAGT
CAGATGCTTTCCAATGTTCCAAGGAAAGTGATGAAACGGCCATGCCGCGAGACGGTTTAT
GTATGCCAAAAATGCGCGGACGGCTTTGACAGCCTCTTCGCGGGTGGTGGCAGCGGGAAG
ATGCTTGCTGACTGCGGCGGCTAGGGCAGCCATTTCTTGGAAGCCGCTGTAGCGAAGAAA
GTTGGTGACGGAGTAGTCGAAGCGG
>A. hypogaea  genome B_SRX2105334..H2
TTAAGAAATTCTTAAGTTTCATTGTATTCTAGAAGAGCATTGTCATCAACCCTGTAGCAA
CTAAGTGTGGAGACAAATATCTCTCTAAAGAAAGCGATCTAATCGTGCCTTGAAACCACT
ACACAAATATAAGATTTTGTTATCTTATCCTCTTGCTATACCCAACATCTTCATGATCAA
CAACAACTTTTTCTATAAACTTTCTGCGAACTCCTTCGATGACAGCTTCTTGATTGCTCA
TTTCTATTTTGACCATCGTTTAGTACAGGATCCGATTGGCACAGAATCAATGCAACACCT
GATTTTTCATCATCAATGAATTCATGTCACCGCAGACCATGGTGTGATCTTGGACAACAG
TAAACGGCAGCTCTCTCAACACATCGTTGCAGAGATCCGGATTTTCATTGGTTGTCAACG
TGGCAATCACACGTATATCCAATGGCTGCCACGTTAGAAGAACCTTTTTTCCGTTGGAGA
TGTGGACTCGACGAGAAATATCTGTGCGTGTTGCGAACGCGGCGGTGGTGTAACTGTAAG
TCAGATGCTTTCCAATGTTCCAAGGGAAGTAATGAAACAACCACGCTGCGAGACGGTTTA
TGTATGCCAAAAATGCGCGGACGGCTTTGACAGCCTCTTCGCGGGTGGTGGCAGCGGGAA
GATGCTTGCTGACTGCGGCGGCTAGGGCACCGCCATCTCTTGGAAGCCGCTGTAGCGAAG
AAAGTTGGAGAAGGTGTAGTCGAAGCGG
>A. hypogaea  genome B_SRX2105349..H1
TTAAGAAATTCTTAAGTTTCATTGTATCCTAGGAGAGTATTGTCATCAACCCTATAGCAA
CTAAGTGTGGGGACAAATATCTCTCTAAAGAAAGTGATCTAATCGTGCCTTGAAACCACT
ACACAAATATAAGATTTTGTCATCTTATCCTCTTGCTATACCCAACATCTTCATGATCAA
CAACAACTTTTTCTATAAACTTTCTGCGAACTCCTTCGATGACAGCTTCTTGATTGCTCA
TTTCTATTTTGACCATCGTTTAGTACAGGATCCGATTGGCACAGAATCAATGCAACACCT
GATTTTTCATCATCAATGAATTCATGTCACCGCAGACCATGGTGTGATCTTGGACAACAG
TAAACGGCAGCTCTCTCAACACATCGTTGCAGAGATCCGGATTTTCATTGGTTGTCAACG
TGGCAATCACACTTATATCCAATGGCTGCCACGTTAGAAGAACCTTTTTTCCGTTGGAGA
TGTGGACTCGACGAGAAATATCTGTGCGTGTTGCGAACGCGGCGGTGGTGTAACTGTAAG
TCAGATGCTTTCCAATGTTCCAAGGGAAGTAATGAAACAACCACGCTGCGAGACGGTTTA
TGTATGCCAAAAATGCGCGGACGGCTTTGACAGCCTCTTCGCGGGTGGTGGCAGCGGGAA
GATGCTTGCTGACTGCGGCGGCTAGGGCAGCCATCTCTTGGAAGCCGCTGTAGCGAAGAA
AGTTGGAGAAGGTGTAGTCGAAGCGG
>A. hypogaea  genome B_SRX2105349..H2
TTAAGAAATTCTTAAGTTTCATTGTATTCTGAAAGAGCATTATCATCAACCTTGTACTAA
CTAAGTGTGAAGACAAATATTTCTTTAAAAAAACGATCTAATCGTTCCTTGAAACCAATA
CATAAATATAAAATTTTGTCATCTTATCCTCTTGCTATACCCAACATCTTCATGATCAAC
AACAACTTTTTCTATAAACTTTCTGCGAACTCCTTCGATGACAGCTTCTTGATTGCTCAT
TTCTATTTTGACCATCGTATATGACAGGATCCAATTGGCACAGAACTAATGCAACACCTG
ATTTTTCATCATCAATGAATTCATGTCACCGCAGACCATGGTGTGATCTTGGACAACAGT
AAACGGCAGCTCTCTCAACACATCGTTGCAGAGATCCGGATTTTCATTGGTTGTCAACGT
GGCAATCACACTTATATCCAATGGCTGCCACGTTAGAAGAACCTTTTTTCCGTTGGAGAT
GTGGACTCGACGAGAAATATCTGTGCGTGTTGCGAACGCGGCGGTAGTGTAGCTGTAAGT
CAGATGCTTTCCAATGTTCCAAGGAAAGTGATGAAACGACCATGCCGCGAGACGGTTTAT
GTATGCCAAAAATGCGCGGACGGCTTTGACAGCCTCTTCGCGGGTGGTGGCAGCGGGAAG
ATGCTTGCTGACTGCGGCGGCTAGGGCAGCCATTTCTTGGAAGCCGCTGTAGCGAAGAAA
GTTGGTGACGGAGTAGTCGAAGCGG
>A. hypogaea  genome B_SRX2105348..H1
TTAAGAAATTCTTAAGTTTCATTGTATTCTGAAAGAGTATTATCATCAACCCTGTACTAA
CTAAGTGTGGAGACAAATATTTCTTTAAAGAAAACGATCTAATCGTTCCTTGAAACCAAT
ACATAAATATAAAATTTTGTCATCTTATCCTCTTGCTATACCCAACATCTTCATGATCAA
CAACAACTTTTTCTATAAACTTTCTGCGAACTCCTTCGATGACAGCTTCTTGATTGCTCA
TTTCTATTTTGACCATCGTATATGACAGGATCCAATTGGCACAGAACTAATGCAACACCT
GATTTTTCATCATCAATGAATTCATGTCACCGCAGACCATGGTGTGATCTTGGACAACAG
TAAACGGCAGCTCTCTCAACACATCGTTGCAGAGATCCGGATTTTCATTGGTTGTCAACG
TGGCAATCACACTTATATCCAATGGCTGCCACGTTAGAAGAACCTTTTTTCCGTTGGAGA
TGTGGACTCGACGAGAAATATCTGTGCGTGTTGCGAACGCGGCGGTAGTGTAGCTGTAAG
TCAGATGCTTTCCAATGTTCCAAGGAAAGTGATGAAACGACCATGCCGCGAGACGGTTTA
TGTATGCCAAAAATGCGCGGACGGCTTTGACAGCCTCTTCGCGGGTGGTGGCAGCGGGAA
GATGCTTGCTGACTGCGGCGGCTAGGGCAGCCATTTCTTGGAAGCCGCTGTAGCGAAGAA
AGTTGGTGACGGAGTAGTCGAAGCGG
>A. hypogaea  genome B_SRX2105348..H2
TTAAGAAATTCTTAAGTTTCATTGTATTCTAGAAGAGCATTGTCATCAACCCTATAGCAA
CTAAGTGTGGGGACAAATATTTCTCTAAAGAAAGCGATCTAATCGTGCCTTGAAACCAAT
ACATAAATATAAAATTTTGTCATCTTATCCTCTTGCTATACCCAACATCTTCATGATCAA
CAACAACTTTTTCTATAAACTTTCTGCGAACTCCTTCGATGACAGCTTCTTGATTGCTCA
TTTCTATTTTGACCATCGTTTAGTACAGGATCCGATTGGCACAGAATCAATGCAACACCT
GATTTTTCATCATCAATGAATTCATGTCACCGCAGACCATGGTGTGATCTTGGACAACAG
TAAACGGCAGCTCTCTCAACACATCGTTGCAGAGATCCGGATTTTCATTGGTTGTCAACG
TGGCAATCACACTTATATCCAATGGCTGCCACGTTAGAAGAACCTTTTTTCCGTTGGAGA
TGTGGACTCGACGAGAAATATCTGTGCGTGTTGCGAACGCGGCGGTGGTGTAACTGTAAG
TCAGATGCTTTCCAATGTTCCAAGGAAAGTGATGAAACGACCATGCCGCGAGACGGTTTA
TGTATGCCAAAAATGCGCGGACGGCTTTGACAGCCTCTTCGCGGGTGGTGGCAGCGGGAA
GATGCTTGCTGACTGCGGCGGCTAGGGCAGCCATCTCTTGGAAGCCGCTGTAGCGAAGAA
AGTTGGAGAAGGTGTAGTCGAAGCGG
>A. hypogaea  genome B_SRX2105347..H1
TTAAGAAATTCTTAAGTTTCATTGTATTCTGAAAGAGCATTATCATCAACCTTGTACTAA
CTAAGTGTGAAGACAAATATTTCTTTAAAAAAACGATCTAATCGTTCTTTGAAACCAATA
CATAAATATAAAATTTTGTTATCTTATCCTCTTGCTATACCCAACATCTTCATGATCAAC
AACAACTTTTTCTATAAACTTTCTGCGAACTCCTTCGATGACAGCTTCTTGATTGCTCAT
TTCTATTTTGACCATCGTATATGACAGGATCCAATTGGCACAGAACTAATGCAACACCTG
ATTTTTCATCATCAATGAATTCATGTCACCGCAGACCATGGTGTGATCTTGGACAACAGT
AAACGGCAGCTCTCTCAACACATCGTTGCAGAGATCCGGATTTTCATTGGTTGTCAACGT
GGCAATCACACTTATATCCAATGGCTGCCACGTTAGAAGAACCTTTTTTCCGTTGGAGAT
GTGGACTCGACGAGAAATATCTGTGCGTGTTGCGAACGCGGCGGTAGTGTAGCTGTAAGT
CAGATGCTTTCCAATGTTCCAAGGAAAGTGATGAAACGACCATGCCGCGAGACGGTTTAT
GTATGCCAAAAATGCGCGGACGGCTTTGACAGCCTCTTCGCGGGTGGTGGCAGCGGGAAG
ATGCTTGCTGACTGCGGCGGCTAGGGCAGCCATTTCTTGGAAGCCGCTGTAGCGAAGAAA
GTTGGTGACGGAGTAGTCGAAGCGG
>A. hypogaea  genome B_SRX2105347..H2
TTAAGAAATTCTTAAGTTTCATTGTATTCTAGAAGAGTATTGTCATCAACCCTATAGCAA
CTAAGTGTGGAGACAAATATCTCTCTAAAGAAAACGATCTAATCGTGCCTTGAAACCACT
ACACAAATATAAAATTTTGTCATCTTATCCTCTTGCTATACCCAACATCTTCATGATCAA
CAACAACTTTTTCTATAAACTTTCTGCGAACTCCTTCGATGACAGCTTCTTGATTGCTCA
TTTCTATTTTGACCATCGTTTAGTACAGGATCCGATTGGCACAGAATCAATGCAACACCT
GATTTTTCATCATCAATGAATTCATGTCACCGCAGACCATGGTGTGATCTTGGACAACAG
TAAACGGCAGCTCTCTCAACACATCGTTGCAGAGATCCGGATTTTCATTGGTTGTCAACG
TGGCAATCACACTTATATCCAATGGCTGCCACGTTAGAAGAACCTTTTTTCCGTTGGAGA
TGTGGACTCGACGAGAAATATCTGTGCGTGTTGCGAACGCGGCGGTAGTGTAGCTGTAAG
TCAGATGCTTTCCAATGTTCCAAGGGAAGTAATGAAACAACCACGCTGCGAGACGGTTAA
GGTAGGCCAAGAACGTACGGACGGCTTTCACTGCCTCTTCGCGGGTTTTGGCAGTGGGGA
GATGCTTGCTGACTGCGGCGGCTAGGGCAGCCATCTCTTGGAAGCCGCTGTAGCGAAGAA
AGTTGGAGAAGGTGTAGTCGAAGCGG
>A. hypogaea  genome B_SRX2105340..H1
TTAAGAAATTCTTAAGTTTCATTGTATTCTGAAAGAGTATTATCATCAACCCTGTAGCAA
CTAAGTGTGGAGACAAATATTTCTTTAAAGAAAACGATCTAATCGTTCCTTGAAACCAAT
ACATAAATATAAAATTTTGTCATCTTATCCTCTTGCTATACCCAACATCTTCATGATCAA
CAACAACTTTTTCTATAAACTTTCTGCGAACTCCTTCGATGACAGCTTCTTGATTGCTCA
TTTCTATTTTGACCATCGTATATGACAGGATCCAATTGGCACAGAACTAATGCAACACCT
GATTTTTCATCATCAATGAATTCATGTCACCGCAGACCATGGTGTGATCTTGGACAACAG
TAAACGGCAGCTCTCTCAACACATCGTTGCAGAGATCCGGATTTTCATTGGTTGTCAACG
TGGCAATCACACTTATATCCAATGGCTGCCACGTTAGAAGAACCTTTTTTCCGTTGGAGA
TGTGGACTCGACGAGAAATATCTGTGCGTGTTGCGAACGCGGCGGTAGTGTAGCTGTAAG
TCAGATGCTTTCCAATGTTCCAAGGAAAGTGATGAAACGACCATGCCGCGAGACGGTTTA
TGTATGCCAAAAATGCGCGGACGGCTTTGACAGCCTCTTCGCGGGTGGTGGCAGCGGGAA
GATGCTTGCTGACTGCGGCGGCTAGGGCAGCCATTTCTTGGAAGCCGCTGTAGCGAAGAA
AGTTGGTGACGGAGTAGTCGAAGCGG
>A. hypogaea  genome B_SRX2105340..H2
TTAAGAAATTCTTAAGTTTCATTGTATTCTGAAAGAGTATTATCATCAACCCTGTAGCAA
CTAAGTGTGGAGACAAATATTTCTTTAAAGAAAACGATCTAATCGTTCCTTGAAACCAAT
ACATAAATATAAAATTTTGTCATCTTATCCTCTTGCTATACCCAACATCTTCATGATCAA
CAACAACTTTTTCTATAAACTTTCTCCGAACTCCTTCAATGACAGCTTCTCTTGATTGCT
CATTTCTATTTTGACCATCGTTTAGTACAGGATCCGATTGGCACAGAATCAATGCAACAC
CTGATTTTTCATCATCAATGAATTCATGTCACCGCAGACCATGGTGTGATCTTGGACAAC
AGTAAACGGCAGCTCTCTCAACACATCGTTGCAGAGATCCGGATTTTCATTGGTTGTCAA
CGTGGCAATCACACTTATATCCAATGGCTGCCACGTTAGAAGAACCTTTTTTCCGTTGGA
GATGTGGACTCGACGAGAAATATCTGTGCGTGTTGCGAACGCGGCGGTGGTGTAACTGTA
AGTCAGATGCTTTCCAATGTTCCAAGGGAAGTAATGAAACAACCACGCTGCGAGACGGTT
GAGGTATGCCAAAAATGCGCGGACGGCTTTGACAGCCTCTTCGCGGGTGGTGGCAGCGGG
AAGATGCTTGCTGACTGCGGCGGCTAGGGCAGCCATCTCTTGGAAGCCGCTGTAGCGAAG
AAAGTTGGAGAAGGTGTAGTCGAAGCGG
>A. hypogaea  genome B_SRX2105345..H1
TTAAGAAATTCTTAAGTTTCATTGTATCCTAGGAGAGCATTGTCATCAACCTTATACTAA
CTAAGTGTGAAGACAAATATCTCTCTAAAAAAACGATCTAATCGTGCTTTGAAACCACTA
CACAAATATAAAATTTTGTTATCTTATCCTCTTGCTATACCCAACATCTTCATGATCAAC
AACAACTTTTTCTATAAACTTTCTGCGAACTCCTTCGATGACAGCTTCTTGATTGCTCAT
TTCTATTTTGACCATCGTTTAGTACAGGATCCGATTGGCACAGAACTAATGCAACACCTG
ATTTTTCATCATCAATGAATTCATGTCACCGCAGACCATGGTGTGATCTTGGACAACAGT
AAACGGCAGCTCTCTCAACACATCGTTGCAGAGATCCGGATTTTCATTGGTTGTCAACGT
GGCAATCACACTTATATCCAATGGCTGCCACGTTAGAAGAACCTTTTTTCCGTTGGAGAT
GTGGACTCGACGAGAAATATCTGTGCGTGTTGCGAACGCGGCGGTAGTGTAGCTGTAAGT
CAGATGCTTTCCAATGTTCCAAGGAAAGTGATGAAACGACCATGCCGCGAGACGGTTTAT
GTATGCCAAAAATGCGCGGACGGCTTTGACAGCCTCTTCGCGGGTGGTGGCAGCGGGAAG
ATGCTTGCTGACTGCGGCGGCTAGGGCAGCCATTTCTTGGAAGCCGCTGTAGCGAAGAAA
GTTGGTGACGGAGTAGTCGAAGCGG
>A. hypogaea  genome B_SRX2105345..H2
TTAAGAAATTCTTAAGTTTCATTGTATTCTGAAAGAGTATTATCATCAACCCTGTAGCAA
CTAAGTGTGGAGACAAATATTTCTTTAAAGAAAACGATCTAATCGTTCCTTGAAACCAAT
ACATAAATATAAAATTTTGTCATCTTATCCTCTTGCTATACCCAACATCTTCATGATCAA
CAACAACTTTTTCTATAAACTTTCTGCGAACTCCTTCGATGACAGCTTCTTGATTGCTCA
TTTCTATTTTGACCATCGTATATGACAGGATCCAATTGGCACAGAACTAATGCAACACCT
GATTTTTCATCATCAATGAATTCATGTCACCGCAGACCATGGTGTGATCTTGGACAACAG
TAAACGGCAGCTCTCTCAACACATCGTTGCAGAGATCCGGATTTTCATTGGTTGTCAACG
TGGCAATCACACTTATATCCAATGGCTGCCACGTTAGAAGAACCTTTTTTCCGTTGGAGA
TGTGGACTCGACGAGAAATATCTGTGCGTGTTGCGAACGCGGCGGTGGTGTAACTGTAAG
TCAGATGCTTTCCAATGTTCCAAGGGAAGTAATGAAACAACCACGCTGCGAGACGGTTAA
GGTAGGCCAAGAACGTACGGACGGCTTTCACTGCCTCTTCGCGGGTTTTGGCAGTGGGGA
GATGCTTGGTCAATGCAGCGGCCAGCACCGCCATCTCTTGGAAGCCGCTGTAGCGAAGAA
AGTTGGAGAAGGTGTAGTCGAAGCGG
>A. hypogaea  genome B_SRX2105343..H1
TTAAGAAATTCTTAAGTTTCATTGTATTCTAAAAGAGCATTATCATCAACCTTATACTAA
CTAAGTGTGGAGACAAATATTTCTTTAAAGAAAACGATCTAATCGTTCCTTGAAACCAAT
ACATAAATATAAAATTTTGTCATCTTATCCTCTTGCTATACCCAACATCTTCATGATCAA
CAACAACTTTTTCTATAAACTTTCTGCGAACTCCTTCGATGACAGCTTCTTGATTGCTCA
TTTCTATTTTGACCATCGTATATGACAGGATCCAATTGGCACAGAACTAATGCAACACCT
GATTTTTCATCATCAATGAATTCATGTCACCGCAGACCATGGTGTGATCTTGGACAACAG
TAAACGGCAGCTCTCTCAACACATCGTTGCAGAGATCCGGATTTTCATTGGTTGTCAACG
TGGCAATCACACTTATATCCAATGGCTGCCACGTTAGAAGAACCTTTTTTCCGTTGGAGA
TGTGGACTCGACGAGAAATATCTGTGCGTGTTGCGAACGCGGCGGTAGTGTAGCTGTAAG
TCAGATGCTTTCCAATGTTCCAAGGAAAGTGATGAAACGACCATGCCGCGAGACGGTTTA
TGTATGCCAAAAATGCGCGGACGGCTTTGACAGCCTCTTCGCGGGTGGTGGCAGCGGGAA
GATGCTTGCTGACTGCGGCGGCTAGGGCAGCCATTTCTTGGAAGCCGCTGTAGCGAAGAA
AGTTGGTGACGGAGTAGTCGAAGCGG
>A. hypogaea  genome B_SRX2105343..H2
TTAAGAAATTCTCAGGTTTCATTGTATCCTGGGAGAGTATTGTCATCAACCCTGTAGCAA
CTAAGTGTGGGGACAAATATCTCTCTAAAGAAAGCGATCTAATCGTGCCTTGAAACCACT
ACACAAATATAAGATTTTGTCATCTTATCCTCTTGCTATACCCAACATCTTCATGATCAA
CAACAACTTTTTCTATAAACTTTCTGCGAACTCCTTCGATGACAGCTTCTTGATTGCTCA
TTTCTATTTTGACCATCGTTTAGTACAGGATCCGATTGGCACAGAATCAATGCAACACCT
GATTTTTCATCATCAATGAATTCATGTCACCGCAGACCATGGTGTGATCTTGGACAACAG
TAAACGGCAGCTCTCTCAACACATCGTTGCAGAGATCCGGATTTTCATTGGTTGTCAACG
TGGCAATCACACTTATATCCAATGGCTGCCACGTTAGAAGAACCTTTTTTCCGTTGGAGA
TGTGGACTCGAGGCGGTGGTGTAACTGTAAGTCAGATGCTTTCCAATGTTCCAAGGGAAG
TAATGAAACAACCACGCTGCGAGACGGTTAAGGTAGGCCAAGAACGTACGGACGGCTTTC
ACTGCCTCTTCGCGGGTTTTGGCAGTGGGGAGATGCTTGGTCAATGCAGCGGCCAGCACC
GCCATCTCTTGGAAGCCGCTGTAGCGAAGAAAGTTGGAGAAGGTGTAGTCGAAGCGG
>A. hypogaea  genome B_SRX2105344..H1
TTAAGAAATTCTTAAGTTTCATTGTATTCTGAAAGAGCATTATCATCAACCTTGTACTAA
CTAAGTGTGAAGACAAATATTTCTTTAAAAAAACGATCTAATCGTTCCTTGAAACCAATA
CATAAATATAAAATTTTGTCATCTTATCCTCTTGCTATACCCAACATCTTCATGATCAAC
AACAACTTTTTCTATAAACTTTCTGCGAACTCCTTCGATGACAGCTTCTTGATTGCTCAT
TTCTATTTTGACCATCGTATATGACAGGATCCAATTGGCACAGAACTAATGCAACACCTG
ATTTTTCATCATCAATGAATTCATGTCACCGCAGACCATGGTGTGATCTTGGACAACAGT
AAACGGCAGCTCTCTCAACACATCGTTGCAGAGATCCGGATTTTCATTGGTTGTCAACGT
GGCAATCACACTTATATCCAATGGCTGCCACGTTAGAAGAACCTTTTTTCCGTTGGAGAT
GTGGACTCGACGAGAAATATCTGTGCGTGTTGCGAACGCGGCGGTAGTGTAACTGTAAGT
CAGATGCTTTCCAATGTTCCAAGGGAAGTAATGAAACAACCACGCTGCGAGACGGTTTAT
GTATGCCAAAAATGCGCGGACGGCTTTCACTGCCTCTTCGCGGGTTTTGGCAGTGGGGAG
ATGCTTGGTCAATGCAGCGGCCAGCACCGCCATCTCTTGGAAGCCGCTGTAGCGAAGAAA
GTTGGAGAAGGTGTAGTCGAAGCGG
>A. hypogaea  genome B_SRX2105344..H2
TTAAGAAATTCTTAAGTTTCATTGTATTCTAGAAGAGTATTGTCATCAACCCTATAGCAA
CTAAGTGTGGGGACAAATATCTCTAAAGAAAGCGATCTAATCGTGCCTTGAAACCAATAC
ATAAATATAAAATTTTGTCATCTTATCCTCTTGCTATACCCAACATCTTCATGATCAACA
ACAACTTTTTCTATAAACTTTCTGCGAACTCCTTCGATGACAGCTTCTTGATTGCTCATT
TCTATTTTGACCATCGTTTAGTACAGGATCCGATTGGCACAGAATCAATGCAACACCTGA
TTTTTCATCATCAATGAATTCATGTCACCGCAGACCATGGTGTGATCTTGGACAACAGTA
AACGGCAGCTCTCTCAACACATCGTTGCAGAGATCCGGATTTTCATTGGTTGTCAACGTG
GCAATCACACTTATATCCAATGGCTGCCACGTTAGAAGAACCTTTTTTCCGTTGGAGATG
TGGACTCGACGAGAAATATCTGTGCGTGTTGCGAACGCGGCGGTGGTGTAGCTGTAAGTC
AGATGCTTTCCAATGTTCCAAGGAAAGTGATGAAACGACCATGCCGCGAGACGGTTTATG
TATGCCAAAAATGCGCGGACGGCTTTGACAGCCTCTTCGCGGGTGGTGGCAGCGGGAAGA
TGCTTGCTGACTGCGGCGGCTAGGGCAGCCATTTCTTGGAAGCCGCTGTAGCGAAGAAAG
TTGGTGACGGAGTAGTCGAAGCGG
>A. hypogaea  genome B_SRX2105346..H1
TTAAGAAATTCTTAAGTTTCATTATATTCTGAAAGAGCATTATCATCAACCTTGTACTAA
CTAAGTGTGAAGACAAATATTTCTTTAAAGAAAACGATCTAATCGTTCCTTGAAACCAAT
ACATAAATATAAAATTTTGTCATCTTATCCTCTTGCTATACCCAACATCTTCATGATCAA
CAACAACTTTTTCTATAAACTTTCTGCGAACTCCTTCGATGACAGCTTCTTGATTGCTCA
TTTCTATTTTGACCATCGTATATGACAGGATCCAATTGGCACAGAACTAATGCAACACCT
GATTTTTCATCATCAATGAATTCATGTCACCGCAGACCATGGTGTGATCTTGGACAACAG
TAAACGGCAGCTCTCTCAACACATCGTTGCAGAGATCCGGATTTTCATTGGTTGTCAACG
TGGCAATCACACTTATATCCAATGGCTGCCACGTTAGAAGAACCTTTTTTCCGTTGGAGA
TGTGGACTCGACGAGAAATATCTGTGCGTGTTGCGAACGCGGCGGTAGTGTAGCTGTAAG
TCAGATGCTTTCCAATGTTCCAAGGAAAGTGATGAAACGACCATGCCGCGAGACGGTTTA
TGTATGCCAAAAATGCGCGGACGGCTTTGACAGCCTCTTCGCGGGTGGTGGCAGCGGGAA
GATGCTTGCTGACTGCGGCGGCTAGGGCAGCCATTTCTTGGAAGCCGCTGTAGCGAAGAA
AGTTGGTGACGGAGTAGTCGAAGCGG
>A. hypogaea  genome B_SRX2105346..H2
TTAAGAAATTCTTAAGTTTCATTGTATCCTAGGAGAGTATTGTTATCAACCCTATAGCAA
CTAAGTGTGGAGACAAATATTTCTCTAAAGAAAGCGATCTAATCGTTCCTTGAAACCAAT
ACATAAATATAAAATTTTGTCATCTTATCCTCTTGCTATACCCAACATCTTCATGATCAA
CAACAACTTTTTCTATAAACTTTCTGCGAACTCCTTCAATGACAGCTTCTCTTGATTGCT
CATTTCTATTTTGACCATCGTTTAGTACAGGATCCGATTGGCACAGAATCAATGCAACAC
CTGATTTTTCATCATCAATGAATTCATGTCACCGCAGACCATGGTGTGATCTTGGACAAC
AGTAAACGGCAGCTCTCTCAACACATCGTTGCAGAGATCCGGATTTTCATTGGTTGTCAA
CGTGGCAATCACACTTATATCCAATGGCTGCCACGTTAGAAGAACCTTTTTTCCGTTGGA
GATGTGGACTCGACGAGAAATATCTGTGCGTGTTGCGAACGCGGCGGTGGTGTAACTGTA
AGTCAGATGCTTTCCAATGTTCCAAGGGAAGTAATGAAACGACCATGCCGCGAGACGGTT
TATGTATGCCAAAAATGCGCGGACGGCTTTGACAGCCTCTTCGCGGGTGGTGGCAGCGGG
AAGATGCTTGCTGACTGCGGCGGCTAGGGCAGCCATCTCTTGGAAGCCGCTGTAGCGAAG
AAAGTTGGAGAAGGTGTAGTCGAAGCGG
>A_monticola A_SRX5529863_A.fasta.H1.fas
TTGTAAAATTGCTAAAAGTCCGATGAGGTGTCACTCTAAATTTAACTCGATGACAATGGG
TTGCTCTTAGTCCACAGTCTCTATAGTTAATAAAATTATCTGCTTTGTCTCAAAGGTGCT
CTTTCAAACGGCGCTGCCAACTTCCCCGAGCCTATCCCGGTACTGCGGCAATATCTCACC
GAGAACCGGAGTTTCAATGTCTTCAGTCACCCGTCCGTACTGGACAATGATCTTGTTTCC
TGTCGCCTGTGAATACCGAATGCGTCCGACCGGAGCATCACATTGACGCTCCTTCACATG
CACGGGTGCAGTGCTAACCACAGGCGCCCATGCATACATGGATTCACCGCTCACCACCGC
GTGATCTTGAATAATACTAAAAGGCAGCTCCCTCAACACATCCTCGCACAGCTCTGGATT
TTCCTTTGTTGCCAACGTGGCAACCACACAGATGCCCAATGGCTGCCACGTCAGACGAAC
CTTTCTTCCGTCGGCCACGTGGACTCGACGAGAAAGATCCGGATCCGCGGGTGTGGGGAT
CGAGGCGGTGGTGTAACTGTAAGTCAGATGCTTTCCAATGTTCCAAGGGAAGTAATGAAA
CAACCACGCTGCGAGACGGTTAAGGTAGGCCAAGAACGTACGGACGGCTTTCACTGCCTC
TTCGCGGGTTTTGGCAGTGGGGAGATGCTTGGTCAATGCAGCGGCCAGCACCGCCATCTC
TTGGAAGCCGCTGTAGCGAAGAAAGTTGGAGAAGGTGTAGTCGAAGCGGTGGACGAGGGC
GCAGCACTGGTCCAAAGAGAAACGCTCGTCTTCAAAGGTGTTCAAGAGAGAGTACCAGGT
GCAGGTGGAATGGTCGCGGATCATGCCGTTGACGAAATCCCAGGTGGTGAAGTACTGGTT
GTTTGTACCGACGGGAAGGCCGCCGGTGCGGATGCGTTTGACCTCTTTGGGTTCGGTGGT
GAGAATTGCATCGGTGGCGGCCTTAACGGCGGTTACGAGCTCAGACAAGTTGGAGAAGGA
GGTGGACA
>A_monticola A_SRX5529863_A.fasta.H2.fas
TTGTAAAATTGCTAGAAGTCCGATGAGGTGTCACTCTAAATTTAACTGAATGACAATGGG
TTGCTCTTAGTCCACAGTCTCTATAGTTAATAAAATTATCTGCTTTGTCTCAAAGGTGCT
CTTCCAAACGGCGCTGCCAACTTCCCCGAGCCTATCCCGGTACTGCAGCAATATCTCACC
GAGAATCGGAGTTTCAATGTCTTCAGTCACCCGTCCGTACTGGACAATGATCTTGTTTCC
TGTCGCCTGTGAATACCGAATGCGTCCGACCGGAGCATCACATTGACGCTCCTTCACATG
CACGGGTGCAGTGCTAACCACAGGCGCCCATGCATACATGGATTCACCGCTCACCACCGC
GTGATCTTGAATAATACTAAAAGGCAGCTCCCTCAACACATCCTCGCACAGCTCTGGATT
TTCCTTTGTTGCCAACGTGGCAACCACACAGATGCCCAATGGCTGCCACGTCAGACGAAC
CTTTCTTCCGTCGGCCACGTGGACTCGACGAGAAAGATCCGGATCCGCGGGTGTGGGGAT
CGAGGCGGTGGTGTAGCTGTAAGTCAGATGCTTTCCAATGTTCCAAGGGAAGTAATGAAA
CAACCACGCTGCGAGACGGTTAAGGTAGGCCAAGAACGTACGGACGGCTTTCACTGCCTC
TTCGCGGGTTTTGGCAGTGGGGAGATGCTTGGTCAATGCAGCGGCCAGCACCGCCATTTC
TTGGAAGCCGCTGTAGCGAAGAAAGTTGGAGAAGGTGTAGTCGAAGCGGTGGACGAGGGC
GCAGCACTGGTCCAAAGAGAAACGCTCGTCTTCAAAGGTGTTCAAGAGAGAGTACCAGGT
GCAGGTGGAATGGTCGCGGATCATGCCGTTGACGAAATCCCAGGTGGTGAAGTACTGGTT
GTTTGTACCGACGGGAAGGCCGCCGGTGCGGATGCGTTTGACCTCTTTGGGTTCGGTGGT
GAGAATTGCATCGGTGGCGGCCTTAACGGCGGTTACGAGCTCAGACAAGTTGGAGAAGGA
GGTGGACA
>A_monticola A_SRX3755563_A.fasta.H1.fas
TTGTAAAATTGCTAAAAGTCCGATGAGGTGTCACTCTAAATTTAACTCGATGACAATGGG
TTGCTCTTAGTCCACAGTCTCTATAGTTAATAAAATTATCTGCTTTGTCTCAAAGGTGCT
CTTTCAAACGGCGCTGCCAACTTCCCCGAGCCTATCCCGGTACTGCGGCAATATCTCACC
GAGAACCGGAGTTTCAATGTCTTCAGTCACCCGTCCGTACTGGACAATGATCTTGTTTCC
TGTCGCCTGTGAATACCGAATGCGTCCGACCGGAGCATCACATTGACGCTCCTTCACATG
CACGGGTGCAGTGCTAACCACAGGCGCCCATGCATACATGGATTCACCGCTCACCACCGC
GTGATCTTGAATAATACTAAAAGGCAGCTCCCTCAACACATCCTCGCACAGCTCTGGATT
TTCCTTTGTTGCCAACGTGGCAACCACACAGATGCCCAATGGCTGCCACGTCAGACGAAC
CTTTCTTCCGTCGGCCACGTGGACTCGACGAGAAAGATCCGGATCCGCGGGTGTGGGGAT
CGAGGCGGTGGTGTAACTGTAAGTCAGATGCTTTCCAATGTTCCAAGGGAAGTAATGAAA
CAACCACGCTGCGAGACGGTTAAGGTAGGCCAAGAACGTACGGACGGCTTTCACTGCCTC
TTCGCGGGTTTTGGCAGTGGGGAGATGCTTGGTCAATGCAGCGGCCAGCACCGCCATCTC
TTGGAAGCCGCTGTAGCGAAGAAAGTTGGAGAAGGTGTAGTCGAAGCGGTGGACGAGGGC
GCAGCACTGGTCCAAAGAGAAACGCTCGTCTTCAAAGGTGTTCAAGAGAGAGTACCAGGT
GCAGGTGGAATGGTCGCGGATCATGCCGTTGACGAAATCCCAGGTGGTGAAGTATTGGCT
GTTTGTGCCGACCGGAAGGCCGCCGCTGTGGATGTGTTTGATCTCCTTTGGTTCGGTGGT
GAGAATTGCATCGGTGGCGGCCTTAACGGCGGTTACGAGCTCAGACAAGTTGGAGAAGGA
GGTGGACA
>A_monticola A_SRX3755563_A.fasta.H2.fas
TTGTAAAATTGCTAGAAGTCCGATGAGGTGTCACTCTAAATTTAACTGAATGACAATGGG
TTGCTCTTAGTCCACAGTCTCTATAGTTAATAAAATTATCTGCTTTGTCTCAAAGGTGCT
CTTCCAAACGGCGCTGCCAACTTCCCCGAGCCTATCCCGGTACTGCAGCAATATCTCACC
GAGAATCGGAGTTTCAATGTCTTCAGTCACCCGTCCGTACTGGACAATACTCTCACAAAA
TTTTGTAATTTCATTACTAATATATGGGTATTCATAATACATGCCCTCTATTTTTATTAT
TTGACCGATCTTGTTTCCTGTCGCCTGTGAATACCGAATGCGTCCGACCGGAGCATCACA
TTGACGCTCCTTCACATGCACGGGTGCAGTGCTAACCACAGGCGCCCATGCATACATGGA
TTCACCGCTCACCACCGCGTGATCTTGAATAATACTAAAAGGCAGCTCCCTCAACACATC
CTCGCACAGCTCTGGATTTTCCTTTGTTGCCAACGTGGCAACCACACAGATGCCCAATGG
CTGCCACGTCAGACGAACCTTTCTTCCGTCGGCCACGTGGACTCGACGAGAAAGATCCGG
ATCCGCGGGTGTGGGGATCGAGGCGGTGGTGTAACTGTAAGTCAGATGCTTTCCAATGTT
CCAAGGAAAGTGATGAAACGACCATGCCGCGAGACGGTTTATGTATGCCAAAAATGCGCG
GACGGCTTTGACAGCCTCTTCGCGGGTGGTGGCAGCGGGAAGATGCTTGCTGACTGCGGC
GGCTAGGGCAGCCATTTCTTGGAAGCCGCTGTAGCGAAGAAAGTTGGTGACGGAGTAGTC
GAAGCGGCACACTGGTCCAAAGAGAAACGCTCGTCTTCAAAGGTGTTCAAGAGAGAGTAC
CAGGTGCAGGTGGAATGGTCGCGGATCATGCCGTTGACGAAATCCCAGGTGGTGAAGTAC
TGGTTGTTTGTACCGACGGGAAGGCCGCCGGTGCGGATGCGTTTGACCTCTTTGGGTTCG
GTGGTGAGAATTGCATCGGTGGCGGCCTTAACGGCGGTTACGAGCTCAGACAAGTTGGAG
AAGGAGGTGGACA
>A_monticola SRX3755563_B.fasta.H1.fas
TTAAGAAATTCTTAAGTTTCATTGTATTCTGAAAGAGTATTATCATCAACCCTGTAGCAA
CTAAGTGTGGAGACAAATATTTCTTTAAAGAAAACGATCTAATCGTTCCTTGAAACCAAT
ACATAAATATAAAATTTTGTCATCTTATCCTCTTGCTATACCCAACATCTTCATGATCAA
CAACAACTTTTTCTATAAACTTTCTGCGAACTCCTTCGATGACAGCTTCTTGATTGCTCA
TTTCTATTTTGACCATCGTATATGACAGGATCCAATTGGCACAGAACTAATGCAACACCT
GATTTTTCATCATCAATGAATTCATGTCACCGCAGACCATGGTGTGATCTTGGACAACAG
TAAACGGCAGCTCTCTCAACACATCGTTGCAGAGATCCGGATTTTCATTGGTTGTCAACG
TGGCAATCACACTTATATCCAATGGCTGCCACGTTAGAAGAACCTTTTTTCCGTTGGAGA
TGTGGACTCGACGAGAAATATCTGTGCGTGTTGCGAACGCGGCGGTAGTGTAGCTGTAAG
TCAGATGCTTTCCAATGTTCCAAGGAAAGTGATGAAACGACCATGCCGCGAGACGGTTTA
TGTATGCCAAAAATGCGCGGACGGCTTTGACAGCCTCTTCGCGGGTGGTGGCAGCGGGAA
GATGCTTGCTGACTGCGGCGGCTAGGGCAGCCATTTCTTGGAAGCCGCTGTAGCGAAGAA
AGTTGGTGACGGAGTAGTCGAAGCGGCACAGATCATGCCATTGACAAAATCCCAGGTGGT
GAAGTATTGGCTGTTTGTGCCGACCGGAAGGCCGCCGCTGTGGATGTGTTTGATCTCCTT
TGGTTCGGTGGTGAGAATTGCATCGGTGGCGGCCCTAATGGCACGTACGAGCTCGGGCAA
GTTG
