# Supplementary material for: Evolutionary Fate of the Opine Synthesis Genes in the Arachis L. Genomes
Source: Biology (Basel). 2024 Aug 9;13(8):601. doi: 10.3390/biology13080601 (PMC11351324; doi:10.3390/biology13080601)
Supplement: Supplementary file 1 [file biology-13-00601-s001.zip › Table S4.xlsx]

## Sheet: list
Experiment Accession	Experiment Title	Organism Name	allele (DNA)		allele (protein)		intact
SRX2105338	WGS of Arachis hypogaea:TxL080243-06	Arachis hypogaea	A	SRX2105338..H2	A	SRX2105338..H2	~++
SRX2105345	WGS of Arachis hypogaea:Florunner	Arachis hypogaea var. hypogaea	A	SRX2105345..H2	A	E	~+-
SRX2105341	WGS of Arachis hypogaea:53	Arachis hypogaea var. peruviana	B	D	B	D	~++
SRX2105349	WGS of Arachis hypogaea:New Mexico Valencia A	Arachis hypogaea subsp. fastigiata	A	A	A	A
SRX2105334	WGS of Arachis hypogaea:NC 3033	Arachis hypogaea subsp. hypogaea	A	SRX2105334.H1	A	SRX2105334..H1	~++
SRX2105351	WGS of Arachis hypogaea:A72	Arachis hypogaea	SRX2105351..H1	SRX2105351..H2	SRX2105351..H1	SRX2105351..H2	~++
SRX2105347	WGS of Arachis hypogaea:GP-NC WS 16	Arachis hypogaea	A	SRX2105347..H2	A	SRX2105347..H2	~++	list
SRX2105352	WGS of Arachis hypogaea:394	Arachis hypogaea	A	SRX2105352..H2	F	SRX2105352..H2	~++
SRX2105333	WGS of Arachis hypogaea:Florida07	Arachis hypogaea var. hypogaea	SRX2105333..H1	SRX2105333..H2	F	SRX2105333..H2	~++
SRX2105343	WGS of Arachis hypogaea:Hanoch (IPC125)	Arachis hypogaea subsp. hypogaea	A	SRX2105343.H1	A	SRX2105343..H1	~+-
SRX2105344	WGS of Arachis hypogaea:Harari	Arachis hypogaea subsp. hypogaea	SRX2105344..H1	SRX2105344..H2	A	SRX2105343..H1	~++
SRX2105348	WGS of Arachis hypogaea:PI 576638	Arachis hypogaea var. hirsuta	A	SRX2105348H2	A	F	~++
SRX2105335	WGS of Arachis hypogaea:ICG1471	Arachis hypogaea	D	SRX2105335.H1	D	F	~++
SRX2105337	WGS of Arachis hypogaea:TxL054520-27	Arachis hypogaea	C	SRX2105337.H1	C	SRX2105335..H2	~+-
SRX2105350	WGS of Arachis hypogaea:Olin	Arachis hypogaea var. vulgaris	C	SRX2105350.H1	C	H	~++
SRX2105340	WGS of Arachis hypogaea:KatieSARI	Arachis hypogaea	C	SRX2105340..H2	C	G	~++
SRX2105346	WGS of Arachis hypogaea:C76-16	Arachis hypogaea subsp. hypogaea	A	SRX2105346.H1	A	SRX2105340..H2	~++
SRX2105336	WGS of Arachis hypogaea:N08082olJCT	Arachis hypogaea subsp. hypogaea	A	SRX2105336.H1	A	G	~++
SRX2105339	WGS of Arachis hypogaea:COC230	Arachis hypogaea var. hypogaea	SRX2105339.H1	SRX2105339.H1	H	SRX2105336..H1	~++
1252		Arachis hypogaea L.	A	A	A	A	~++
168|OL840908.1		Arachis hypogaea L.	B	B	B	B	~++
939|OL840912.1		Arachis hypogaea L.	B	B	B	B	~++
751|OL840911.1		Arachis hypogaea L.	A	A	A	A	~++
416|OL840911.1		Arachis hypogaea L.	416|OL840909.1	416|OL840909.1	416|OL840909.1	416|OL840909.1	~++
555|OL840910.1		Arachis hypogaea L.	555|OL840910.1	555|OL840910.1	555|OL840910.1	555|OL840910.1	~++
1157| OR905615.1		Arachis hypogaea L.	1157| OR905615.1	1157| OR905615.1	1157| OR905615.1	1157| OR905615.1	~++
1905|OR905616.1		Arachis hypogaea L.	1905|OR905616.1	1905|OR905616.1	1905|OR905616.1	1905|OR905616.1	~++

## Sheet: frequent alleles
allele	accessions
a	SRX2105346..H2	SRX2105343..H2	SRX2105347..H1	SRX2105348..H1	1252	SRX2105334..H2	A_SRX2105336..H2		SRX2105352..H1	A.dur	> A_SRX2105338..H1	SRX2105352..H1	751
b	168	A_SRX2105341..H2	939
с	A_SRX2105337..H2	A_SRX2105340..H1	A_SRX2105350..H2
D	A_SRX2105341..H1	A_SRX2105335..H1
e	A_SRX2105345..H1
Protein
allele	additional accessions
A	A + JAAOXE010000008.1_Arachis_duranensis_cv_K30065
F	A_SRX2105348..H2 + A_SRX2105344..H1 + A_SRX2105333..H1
G	A_SRX2105350..H1 + A_SRX2105346..H1
H	A_SRX2105339..H1 + A_SRX2105337..H1
